# Supplementary material for: Transcriptome profiling of macrophages persistently infected with human respiratory syncytial virus and effect of recombinant Taenia solium calreticulin on immune-related genes
Source: Front Microbiol. 2024 Sep 4;15:1402589. doi: 10.3389/fmicb.2024.1402589 (PMC11408361; doi:10.3389/fmicb.2024.1402589)
Supplement: Supplementary file 5 [file Data_Sheet_1.XLSX]

## Sheet: Gene_expression_piMϕvsniMϕ_6h
Gene expression of piMϕ vs niMϕ at 6h
#%result_name=Analysis_26
#%array_type=Clariom_S_Mouse
#%annotation=Clariom_S_Mouse.r1.na36.mm10.a1.transcript.csv
#%comparison=PERSISTENTE vs NORMAL
ID	PERSISTENTE Avg (log2)	NORMAL Avg (log2)	Fold Change	P-val	FDR P-val	Gene Symbol	Description	Fold Change	Group	6_1.sst-rma-gene-full.chp Signal	6_2.sst-rma-gene-full.chp Signal	6_3.sst-rma-gene-full.chp Signal	6_7.sst-rma-gene-full.chp Signal	6_8.sst-rma-gene-full.chp Signal	6_9.sst-rma-gene-full.chp Signal
TC0500001992.mm.2	15.86	3.07	7059.1	2.64e-12	7.32e-09	Cd36	CD36 antigen	7059.1	Multiple_Complex	3.58	3.11	2.49	15.2	15.82	15.91
TC0300000902.mm.2	17.63	6.2	2757.52	5.98e-14	1.33e-09	Ctsk	cathepsin K	2757.52	Coding	6.22	6.18	5.89	17.33	17.62	17.7
TC1000001897.mm.2	15.08	4.47	1557.83	5.24e-11	3.64e-08	Arg1	arginase, liver	1557.83	Coding	4.97	4.43	4.2	13.96	14.99	15.17
TC1100000822.mm.2	13.47	3.21	1223.6	1.5e-13	1.66e-09	Pmp22	peripheral myelin protein 22	1223.6	Multiple_Complex	3.38	3.06	3.21	13.47	13.28	13.67
TC1300000113.mm.2	16.11	6	1098.77	1.18e-11	1.5e-08	Inhba	inhibin beta-A	1098.77	Coding	5.94	5.1	6.07	15.65	16.32	16.14
TC0X00001829.mm.2	14.83	5.56	615.75	3.34e-09	6.45e-07	Cybb	cytochrome b-245, beta polypeptide	615.75	Multiple_Complex	5.6	5.52	4.82	13.09	14.69	14.98
TC0X00002600.mm.2	14.8	5.6	589.77	7.23e-13	4.75e-09	Pet2	plasmacytoma expressed transcript 2	589.77	Coding	5.82	5.31	5.62	14.81	15.09	14.78
TC0300002629.mm.2	13.88	4.71	578.9	3.47e-11	2.85e-08	Olfml3	olfactomedin-like 3	578.9	Multiple_Complex	5.3	4.05	4.74	14.03	13.88	13.89
TC1300000652.mm.2	12.5	3.56	489.94	1.22e-11	1.5e-08	Nsd1	nuclear receptor-binding SET-domain protein 1	489.94	Multiple_Complex	3.46	3.61	4.23	12.06	12.5	12.5
TC1100003396.mm.2	13.99	5.29	417.02	5.19e-09	8.79e-07	Ccl5	chemokine (C-C motif) ligand 5	417.02	Multiple_Complex	5.75	5.27	4.86	12.7	14.1	14.66
TC1900001240.mm.2	12.19	3.79	336.26	1.89e-11	2.1e-08	Anxa1	annexin A1	336.26	Multiple_Complex	4.33	3.84	3.73	11.98	12.69	12.16
TC0600001639.mm.2	13.76	5.38	332.41	2.08e-07	1.28e-05	Mgst1	microsomal glutathione S-transferase 1	332.41	Multiple_Complex	7.36	5.36	4.76	12.76	13.79	14.11
TC0X00003405.mm.2	12.62	4.5	277.86	7.87e-12	1.16e-08	Gm15107; Gm15114; Gm15093; Gm15085	predicted gene 15107; predicted gene 15114; predicted gene 15093; predicted gene 15085	277.86	Multiple_Complex	4.82	4.2	4.48	12.3	12.77	12.64
TC1100001267.mm.2	13.82	5.78	264.35	6.91e-10	2.16e-07	Wfdc21	WAP four-disulfide core domain 21	264.35	Coding	5.07	6.39	5.82	13.34	13.85	14.24
TC0900001155.mm.2	12.4	4.63	218.95	2.16e-10	1.02e-07	Ctsh	cathepsin H	218.95	Multiple_Complex	4.17	4.57	5.22	11.82	12.35	12.46
TC1400000459.mm.2	11.23	3.55	204.91	3.01e-06	9.22e-05	Ear12; Ear2; Ear3	eosinophil-associated, ribonuclease A family, member 12; eosinophil-associated, ribonuclease A family, member 2; eosinophil-associated, ribonuclease A family, member 3	204.91	Coding	3.38	3.52	3.79	8.15	11.3	11.16
TC0300002023.mm.2	11.98	4.32	201.31	2.6e-10	1.15e-07	Tm4sf1	transmembrane 4 superfamily member 1	201.31	Coding	4.12	4.34	4.47	12.85	11.59	11.92
TC0X00002247.mm.2	14.51	6.93	191.39	1.49e-12	5.03e-09	Xlr	X-linked lymphocyte-regulated	191.39	Coding	6.93	6.85	7.01	14.48	14.54	14.84
TC1700001227.mm.2	12.47	5.12	162.84	0.0035	0.0193	Gm11096	predicted gene 11096 [Source:MGI Symbol;Acc:MGI:3779332]	162.84	Coding	3.1	6.7	5.3	6.67	12.26	12.69
TC1500001197.mm.2	11.71	4.47	151.19	1.08e-09	2.93e-07	Il7r	interleukin 7 receptor	151.19	Multiple_Complex	4.56	3.3	4.38	11.26	11.75	12.05
TC1800001278.mm.2	11.26	4.13	139.93	3.5e-10	1.32e-07	Spinkl	serine protease inhibitor, Kazal type-like	139.93	Coding	3.94	4.15	4.29	10.3	11.26	11.26
TC0X00003410.mm.2	11.77	4.69	135.22	2.57e-11	2.48e-08	Gm15091	predicted gene 15091	135.22	Coding	4.85	4.71	4.48	11.55	12.23	11.73
TC0X00000512.mm.2	12.51	5.66	115.47	2.16e-11	2.29e-08	3830403N18Rik	RIKEN cDNA 3830403N18 gene	115.47	Coding	6.16	5.57	5.69	12.51	12.51	12.74
TC0X00003404.mm.2	11.6	4.78	113.67	3.46e-08	3.51e-06	Gm15080; Ott; Gm15085	predicted gene 15080; ovary testis transcribed; predicted gene 15085	113.67	Coding	6.42	4.91	4.59	11.62	12.07	11.59
TC0X00001710.mm.2	13.56	6.8	108.66	2.85e-10	1.2e-07	Mid1	midline 1	108.66	Multiple_Complex	6.26	7.35	6.79	13.42	13.56	13.56
TC0500000560.mm.2	10.7	3.97	106.46	5.18e-11	3.64e-08	Pcdh7	protocadherin 7	106.46	Coding	3.94	4.23	3.78	11.28	10.6	10.73
TC0X00003408.mm.2	11.11	4.47	99.46	4.51e-10	1.55e-07	Ott; Gm15093; Gm15085	ovary testis transcribed; predicted gene 15093; predicted gene 15085	99.46	Coding	4.92	4.48	4.01	11.07	11.58	10.84
TC1500001730.mm.2	13.21	6.66	93.93	1.27e-08	1.65e-06	Ly6c2	lymphocyte antigen 6 complex, locus C2	93.93	Coding	5.98	6.71	7	12.04	13.14	13.3
TC0X00003403.mm.2	11.26	4.73	92.8	2.57e-11	2.48e-08	Gm15128; Gm15107	predicted gene 15128; predicted gene 15107	92.8	Coding	4.76	4.33	4.93	11.22	11.48	11.27
TC0500002882.mm.2	10.97	4.46	91.24	5.15e-10	1.63e-07	Hsd17b11	hydroxysteroid (17-beta) dehydrogenase 11	91.24	Multiple_Complex	4.41	5.18	4.12	11.11	10.83	10.97
TC0X00003406.mm.2	11.06	4.55	90.76	7.58e-11	4.67e-08	Gm15127	predicted gene 15127	90.76	Coding	4.88	4.24	4.55	11.05	11.56	11.06
TC1400000745.mm.2	10.33	3.84	89.98	7.25e-12	1.15e-08	Mmp14	matrix metallopeptidase 14 (membrane-inserted)	89.98	Coding	3.96	3.77	3.83	10.13	10.35	10.49
TC1100000119.mm.2	9.19	2.7	89.64	2.53e-10	1.15e-07	Upp1	uridine phosphorylase 1	89.64	Multiple_Complex	3.01	2.58	2.69	10.03	9.26	9.11
TC1100001849.mm.2	9.46	3.07	84.4	4.35e-12	9.36e-09	Kcnj2	potassium inwardly-rectifying channel, subfamily J, member 2	84.4	Coding	2.98	3.07	3.13	9.48	9.33	9.55
TC0X00000605.mm.2	10.79	4.6	72.96	2.81e-11	2.5e-08	Gm1140; Gm14692	predicted gene 1140; predicted gene 14692	72.96	Coding	4.59	4.62	4.37	10.79	10.89	10.41
TC0100002916.mm.2	10.19	4.01	72.19	3.13e-10	1.22e-07	Cdh19	cadherin 19, type 2	72.19	Coding	3.62	3.96	4.55	10.21	10.16	10.47
TC0X00002624.mm.2	9.49	3.35	70.82	4.64e-12	9.36e-09	Mageb18	melanoma antigen family B, 18	70.82	Coding	3.43	3.26	3.35	9.49	9.49	9.52
TC0Y00000221.mm.2	13.95	7.87	67.71	1.16e-08	1.53e-06	Mid1	midline 1	67.71	Coding	6.48	7.83	7.9	13.45	14.2	13.99
TC0Y00000224.mm.2	13.95	7.87	67.71	1.16e-08	1.53e-06	Mid1	midline 1	67.71	NonCoding	6.48	7.83	7.9	13.45	14.2	13.99
TC0X00001487.mm.2	12.04	5.97	67.06	4.16e-09	7.56e-07	Gm10439; Gm15085; Gm15093	predicted gene 10439; predicted gene 15085; predicted gene 15093	67.06	Coding	5.32	5.93	6.7	11.9	12.25	12.01
TC0X00002365.mm.2	10.04	3.98	66.84	6.69e-11	4.25e-08	Gm1140	predicted gene 1140	66.84	Coding	3.98	3.98	3.42	10.23	9.86	10.04
TC0900000047.mm.2	10.91	4.9	64.64	7.08e-09	1.08e-06	Mmp3	matrix metallopeptidase 3	64.64	Coding	4.84	3.91	4.96	10.21	10.97	11.28
TC0600000127.mm.2	10.11	4.19	60.72	9.47e-10	2.64e-07	Cav2	caveolin 2	60.72	Coding	3.61	4.14	4.24	9.37	10.07	10.15
TC0400002668.mm.2	10.07	4.2	58.52	2.61e-09	5.42e-07	AI427809	expressed sequence AI427809	58.52	Multiple_Complex	4.19	3.96	4.99	9.66	10.06	10.09
TC0200003303.mm.2	16.92	11.05	58.4	5.89e-08	5.05e-06	Lcn2	lipocalin 2	58.4	Multiple_Complex	12.15	11.12	10.97	15.99	16.86	16.98
TC0300002955.mm.2	8.52	2.7	56.45	3.69e-09	6.88e-07	Hadh	hydroxyacyl-Coenzyme A dehydrogenase	56.45	Multiple_Complex	2.16	2.75	3.1	8.51	8.05	8.99
TC1300002204.mm.2	11.42	5.68	53.53	3e-10	1.2e-07	Ctsl	cathepsin L	53.53	Coding	5.45	6.19	5.64	11.4	11.18	11.44
TC0300002959.mm.2	13.58	7.85	53.02	4.52e-10	1.55e-07	Sgms2	sphingomyelin synthase 2	53.02	Multiple_Complex	8.25	7.38	7.88	13.41	13.59	13.72
TC0500002756.mm.2	12.68	6.96	52.77	1.42e-09	3.51e-07	Cxcl10	chemokine (C-X-C motif) ligand 10	52.77	Multiple_Complex	7.04	6.88	6.08	12.37	12.68	13
TC0800001077.mm.2	11.7	6.06	50.08	8.12e-08	6.49e-06	Mmp2	matrix metallopeptidase 2	50.08	Coding	7.1	5.97	5.2	12.16	11.72	11.68
TC1100002579.mm.2	13.43	7.79	50.06	3.96e-10	1.44e-07	Ublcp1	ubiquitin-like domain containing CTD phosphatase 1	50.06	Multiple_Complex	8.32	7.65	7.8	13.4	13.46	13.08
TC0100002324.mm.2	9.16	3.54	49.17	2.93e-09	5.77e-07	Mfsd6	major facilitator superfamily domain containing 6	49.17	Multiple_Complex	3.66	2.45	3.45	9.02	9.14	9.33
TC1300000928.mm.2	8.27	2.71	47.46	4.96e-10	1.62e-07	Mctp1	multiple C2 domains, transmembrane 1	47.46	Multiple_Complex	2.7	3.35	2.71	8.29	8.43	8.07
TC0600002870.mm.2	10.53	4.98	46.97	1.23e-08	1.61e-06	Cntn3	contactin 3	46.97	Multiple_Complex	4.6	5.31	5	9.52	10.5	10.56
TC0300002822.mm.2	8.89	3.36	46.22	4.82e-10	1.6e-07	Snx7	sorting nexin 7	46.22	Multiple_Complex	3.81	3.02	3.32	8.98	8.68	8.9
TC0X00003409.mm.2	9.63	4.1	45.94	1.29e-08	1.66e-06	Gm15097	predicted gene 15097	45.94	Coding	4.9	3.55	4.02	9.52	10.1	9.64
TC0X00003019.mm.2	9.44	3.96	44.83	3.94e-10	1.44e-07	Nxf3	nuclear RNA export factor 3	44.83	Coding	3.48	3.96	3.96	8.98	9.59	9.45
TC1300000028.mm.2	12.77	7.43	40.45	4.64e-10	1.56e-07	Klf6	Kruppel-like factor 6	40.45	Coding	7.41	7.15	7.46	12.26	12.8	12.99
TC0400002275.mm.2	10.23	4.91	40.03	1.59e-06	5.63e-05	Atp6v0d2	ATPase, H+ transporting, lysosomal V0 subunit D2	40.03	Coding	5	3.93	5.48	8.68	10.29	10.18
TC1700002089.mm.2	8.45	3.18	38.66	1.11e-09	2.93e-07	Olfr132	olfactory receptor 132	38.66	Coding	2.85	3.57	3.15	9	8.48	8.36
TC0300001368.mm.2	9.46	4.22	37.7	1.11e-08	1.49e-06	Slc9b1	solute carrier family 9, subfamily B (NHA1, cation proton antiporter 1), member 1	37.7	Multiple_Complex	4.27	4.17	4.83	9.39	10.08	9.02
TC0X00001084.mm.2	10.53	5.39	35.2	3.67e-11	2.91e-08	A630033H20Rik	RIKEN cDNA A630033H20 gene	35.2	Coding	5.3	5.39	5.4	10.55	10.36	10.62
TC1900000491.mm.2	9.29	4.16	35	2.08e-08	2.37e-06	Lipn	lipase, family member N	35	Coding	4.18	3.8	4.14	8.42	9.37	9.76
TC0X00003407.mm.2	10.56	5.45	34.66	8.28e-08	6.55e-06	Luzp4	leucine zipper protein 4	34.66	Coding	5.43	3.79	5.46	10.57	10.98	10.45
TC1300002188.mm.2	14.9	9.79	34.47	1.23e-09	3.17e-07	Ptch1	patched homolog 1	34.47	Multiple_Complex	9.98	9.82	9.52	14.45	14.95	15.22
TC0300002724.mm.2	11.72	6.64	33.91	9.91e-11	5.5e-08	Gstm2	glutathione S-transferase, mu 2	33.91	Multiple_Complex	6.63	6.77	6.64	11.71	11.73	11.39
TC0800002339.mm.2	8.84	3.83	32.21	7.99e-10	2.43e-07	Psd3	pleckstrin and Sec7 domain containing 3	32.21	Multiple_Complex	3.64	4.28	3.81	8.66	8.82	9.08
TC0700004631.mm.2	10.7	5.81	29.72	9.11e-10	2.64e-07	Pirb	paired Ig-like receptor B	29.72	Multiple_Complex	5.83	5.44	6.15	10.68	10.93	10.56
TC0600001279.mm.2	8.83	3.96	29.36	2.79e-07	1.59e-05	Pparg	peroxisome proliferator activated receptor gamma	29.36	Coding	3.97	3.71	4.16	7.63	8.89	9.31
TC0700002928.mm.2	9.52	4.65	29.22	2.9e-10	1.2e-07	LOC105242925; Gm7221	zinc finger protein 431-like; predicted gene 7221	29.22	Coding	4.38	4.65	4.66	9.11	9.51	9.54
TC0600000588.mm.2	13.05	8.19	28.88	1.69e-08	2.02e-06	Npy	neuropeptide Y	28.88	Coding	8.93	7.77	8.12	12.77	13.06	13.04
TC0400004205.mm.2	12.66	7.83	28.48	5.12e-10	1.63e-07	Gm13154	predicted gene 13154	28.48	Coding	7.53	8.18	7.81	12.66	12.87	12.67
TC0600000454.mm.2	11.42	6.61	28.14	9.37e-10	2.64e-07	Gstk1	glutathione S-transferase kappa 1	28.14	Coding	6.85	6.61	6.6	11.79	11.1	11.4
TC0200004713.mm.2	10.25	5.44	28.04	3.42e-10	1.31e-07	Jag1	jagged 1	28.04	Multiple_Complex	5.64	5.44	5.4	10.75	10.26	10.23
TC1000000301.mm.2	8.62	3.83	27.64	1.16e-09	3.03e-07	Frk	fyn-related kinase	27.64	Coding	4.22	3.84	3.44	8.73	8.52	8.62
TC1300000763.mm.2	13.67	8.99	25.74	2.91e-10	1.2e-07	Mir23b; Mir27b; Mir24-1; 2010111I01Rik	microRNA 23b; microRNA 27b; microRNA 24-1; RIKEN cDNA 2010111I01 gene	25.74	Multiple_Complex	8.69	9.11	9	13.79	13.69	13.48
TC0100001475.mm.2	9.76	5.09	25.48	3.16e-07	1.75e-05	Dnm3os; Mir214; Mir199a-2	dynamin 3, opposite strand; microRNA 214; microRNA 199a-2	25.48	Multiple_Complex	5.1	4.66	5.23	9.83	8.63	10.27
TC0300002982.mm.2	8.27	3.62	25.22	9.87e-10	2.71e-07	Tet2	tet methylcytosine dioxygenase 2	25.22	Multiple_Complex	3.42	3.59	4.07	8.31	8.15	8.28
TC1500002075.mm.2	12.01	7.45	23.5	1.48e-07	9.64e-06	Abcd2	ATP-binding cassette, sub-family D (ALD), member 2	23.5	Multiple_Complex	7.94	7.44	7.29	10.93	12.01	12
TC1200000647.mm.2	10.42	5.9	23.02	9.49e-10	2.64e-07	Prkch	protein kinase C, eta	23.02	Coding	5.27	5.92	5.88	10.65	10.44	10.4
TC0100002604.mm.2	9.34	4.86	22.34	4.02e-08	3.8e-06	Tuba4a	tubulin, alpha 4A	22.34	Coding	5.04	4.85	4.77	9.72	8.53	9.4
TC0300000866.mm.2	7.64	3.16	22.2	3.02e-10	1.2e-07	Tdrkh	tudor and KH domain containing protein	22.2	Multiple_Complex	2.88	3.14	3.18	7.64	7.56	7.95
TC0300000811.mm.2	11.56	7.21	20.41	8.71e-09	1.26e-06	S100a8	S100 calcium binding protein A8 (calgranulin A)	20.41	Coding	7.65	7.18	7.01	11.23	11.93	11.53
TC1300002143.mm.2	9.6	5.25	20.38	1.26e-07	8.53e-06	Ctla2a	cytotoxic T lymphocyte-associated protein 2 alpha	20.38	Coding	4.62	5.19	6.01	10.02	9.45	9.59
TC1100003093.mm.2	9.84	5.49	20.3	8.04e-08	6.47e-06	Alox15	arachidonate 15-lipoxygenase	20.3	Multiple_Complex	4.94	5.96	5.53	9.86	9.14	9.81
TC0100001999.mm.2	10.01	5.7	19.85	1.44e-09	3.51e-07	Stau2	staufen (RNA binding protein) homolog 2 (Drosophila)	19.85	Multiple_Complex	5.71	6.06	5.63	10	9.68	10.02
TC1700001699.mm.2	14.02	9.77	19.1	1.7e-08	2.02e-06	Dusp1	dual specificity phosphatase 1	19.1	Multiple_Complex	10.2	9.81	9.23	13.73	14.02	14.11
TC1900001619.mm.2	8.57	4.31	19.09	8.86e-09	1.27e-06	Pcgf6	polycomb group ring finger 6	19.09	Coding	4.41	4.28	3.76	8.55	8.58	8
TC0200005112.mm.2	13.07	8.84	18.73	5.25e-08	4.6e-06	Slpi; Mir7678	secretory leukocyte peptidase inhibitor; microRNA 7678	18.73	Multiple_Complex	9.65	8.54	8.81	13.07	12.88	13.07
TC1900000441.mm.2	9.6	5.39	18.59	2.69e-07	1.57e-05	Cd274	CD274 antigen	18.59	Multiple_Complex	5.36	4.85	5.98	8.82	9.55	9.71
TC1300001861.mm.2	10.48	6.3	18.13	1.1e-09	2.93e-07	Nedd9	neural precursor cell expressed, developmentally down-regulated gene 9	18.13	Coding	6.01	6.32	6.44	10.5	10.88	10.47
TC1000001204.mm.2	10.13	5.96	18.02	2.63e-08	2.81e-06	Galnt4	UDP-N-acetyl-alpha-D-galactosamine:polypeptide N-acetylgalactosaminyltransferase 4	18.02	Coding	5.87	6.01	6.59	10.47	9.78	10.13
TC0600000182.mm.2	8.59	4.42	18	3.87e-08	3.72e-06	Cped1	cadherin-like and PC-esterase domain containing 1	18	Multiple_Complex	4.46	4.68	3.86	8.32	8.56	9.23
TC0800000114.mm.2	9.56	5.39	17.99	2.2e-06	7.23e-05	F7	coagulation factor VII	17.99	Coding	5.21	5.58	5.38	8.05	9.65	9.47
TCX_GL456233_random00000002.mm.2	7.32	3.18	17.57	4.95e-09	8.53e-07	Tmlhe	trimethyllysine hydroxylase, epsilon	17.57	Coding	3.19	3.27	2.94	7.32	6.79	7.47
TC0X00001817.mm.2	7.99	3.86	17.56	7.22e-10	2.23e-07	Fthl17d	ferritin, heavy polypeptide-like 17, member D	17.56	Coding	3.74	3.84	4.13	7.98	7.85	8
TC0600002802.mm.2	9.29	5.19	17.13	5.89e-07	2.82e-05	Frmd4b	FERM domain containing 4B	17.13	Multiple_Complex	5.15	5.84	4.63	9.83	8.66	9.34
TC0200004602.mm.2	13.7	9.61	17	1.03e-06	4.24e-05	Il1b	interleukin 1 beta	17	Multiple_Complex	10.48	9.54	9.17	14.98	13.71	13.69
TC0X00000102.mm.2	7.91	3.83	16.88	1.69e-09	3.84e-07	Fthl17e	ferritin, heavy polypeptide-like 17, member E	16.88	Coding	3.72	3.92	3.84	7.88	7.65	8.22
TC0400004104.mm.2	7.59	3.51	16.87	2.37e-07	1.42e-05	Ajap1	adherens junction associated protein 1	16.87	Coding	3.47	3.55	2.53	8.15	6.96	7.62
TC0300000852.mm.2	14.82	10.76	16.66	2.88e-09	5.76e-07	S100a11	S100 calcium binding protein A11	16.66	Coding	10.43	10.77	10.75	14.81	14.51	15.13
TC1200001742.mm.2	10.71	6.66	16.58	9.99e-08	7.28e-06	Egln3	egl-9 family hypoxia-inducible factor 3	16.58	Coding	7.18	5.99	6.72	11.02	10.69	10.45
TC0300001159.mm.2	10.5	6.46	16.5	5.23e-08	4.6e-06	Slc25a24	solute carrier family 25 (mitochondrial carrier, phosphate carrier), member 24	16.5	Multiple_Complex	6.45	6.68	5.63	10.82	10.18	10.51
TC1000002725.mm.2	12.44	8.39	16.49	2.32e-08	2.56e-06	Socs2	suppressor of cytokine signaling 2	16.49	Multiple_Complex	7.95	8.97	8.34	12.65	12.44	12.43
TC1900000504.mm.2	8.72	4.76	15.49	1.18e-08	1.56e-06	Ifit1	interferon-induced protein with tetratricopeptide repeats 1	15.49	Coding	4.91	4.15	4.75	8.52	8.68	9.05
TC0600001252.mm.2	9.48	5.54	15.4	1.78e-08	2.09e-06	Il17rc	interleukin 17 receptor C	15.4	Multiple_Complex	5.53	5.27	5.54	9.47	8.75	9.49
TC0700002087.mm.2	12.82	8.91	15.03	9.75e-09	1.38e-06	Tspan32	tetraspanin 32	15.03	Multiple_Complex	8.94	9.39	8.87	12.79	12.44	12.84
TC0700002999.mm.2	14.47	10.58	14.77	7.09e-08	5.81e-06	Cd37	CD37 antigen	14.77	Multiple_Complex	10.77	10.34	10.6	14.8	13.78	14.52
TC0300002139.mm.2	6.84	2.97	14.65	1.89e-09	4.19e-07	B3galnt1	UDP-GalNAc:betaGlcNAc beta 1,3-galactosaminyltransferase, polypeptide 1	14.65	Coding	2.94	3.25	2.81	6.84	6.84	6.65
TC0X00003075.mm.2	9.85	6.01	14.33	9.26e-08	6.97e-06	Tsc22d3	TSC22 domain family, member 3	14.33	Multiple_Complex	5.44	6.04	5.99	9.03	9.8	9.91
TC0500001734.mm.2	8.34	4.5	14.24	1.69e-09	3.84e-07	Daglb	diacylglycerol lipase, beta	14.24	Multiple_Complex	4.82	4.52	4.49	8.33	8.34	8.14
TC1900000500.mm.2	9.6	5.77	14.23	1.86e-09	4.17e-07	Ifit2	interferon-induced protein with tetratricopeptide repeats 2	14.23	Multiple_Complex	5.54	5.8	5.75	9.66	9.26	9.58
TC1900000896.mm.2	8.81	4.99	14.11	7.76e-09	1.15e-06	Gstp1	glutathione S-transferase, pi 1	14.11	Coding	5.15	4.83	4.99	9.21	8.51	8.77
TC0600002296.mm.2	9.55	5.73	14.1	2.19e-08	2.46e-06	Jazf1	JAZF zinc finger 1	14.1	Multiple_Complex	5.26	6.07	5.78	9.55	9.32	9.78
TC0X00002236.mm.2	10.49	6.7	13.84	3.21e-09	6.25e-07	Fam122b	family with sequence similarity 122, member B	13.84	Multiple_Complex	6.69	6.51	6.9	10.33	10.47	10.8
TC1300000589.mm.2	9.46	5.67	13.83	1.8e-06	6.17e-05	Gm904	predicted gene 904	13.83	Coding	5.45	6.54	5.68	8.89	10.12	9.41
TC1100001264.mm.2	16.54	12.76	13.68	0.0005	0.0041	Wfdc17	WAP four-disulfide core domain 17	13.68	Coding	12.07	13.05	12.8	14.01	16.54	16.53
TC1400001872.mm.2	7.88	4.16	13.18	0.0001	0.0014	Ear10	eosinophil-associated, ribonuclease A family, member 10	13.18	Coding	4.9	3.11	4.26	6.37	8.02	8.74
TC1400001609.mm.2	14.02	10.31	13.17	3.53e-09	6.7e-07	Tmem254c; Tmem254a	transmembrane protein 254c; transmembrane protein 254a	13.17	Multiple_Complex	10.35	10.27	9.75	13.96	14.01	14.12
TC1000001183.mm.2	15.55	11.85	12.98	6.3e-09	9.86e-07	Btg1	B cell translocation gene 1, anti-proliferative	12.98	Multiple_Complex	11.87	11.82	12.11	15.15	15.53	15.62
TC1300002210.mm.2	12.71	9.02	12.97	1.02e-08	1.41e-06	Hiatl1	hippocampus abundant transcript-like 1	12.97	Multiple_Complex	8.4	9.03	9	12.5	12.94	12.71
TC0X00002470.mm.2	12.61	8.92	12.89	2.02e-07	1.25e-05	Mpp1	membrane protein, palmitoylated	12.89	Multiple_Complex	8.87	8.52	9.47	12.29	12.56	13.15
TC0300001252.mm.2	8.43	4.76	12.74	0.0001	0.0015	1810037I17Rik	RIKEN cDNA 1810037I17 gene	12.74	Coding	4.74	4.78	6.6	9.39	7.86	8.34
TC0300002126.mm.2	8.15	4.48	12.71	9.41e-06	0.0002	Trim59	tripartite motif-containing 59	12.71	Multiple_Complex	4.43	3.5	5.54	8.17	8.47	7.77
TC0X00003359.mm.2	8.58	4.92	12.68	1.88e-08	2.16e-06	Tlr8	toll-like receptor 8	12.68	Multiple_Complex	4.91	4.93	5.24	8.19	8.62	8.89
TC1400001613.mm.2	13.77	10.12	12.55	4.43e-09	7.86e-07	Tmem254b; Tmem254c; Tmem254a	transmembrane protein 254b; transmembrane protein 254c; transmembrane protein 254a	12.55	Multiple_Complex	10.13	10.12	9.54	13.79	13.72	13.77
TC0500001240.mm.2	7.35	3.76	12.01	1.82e-08	2.1e-06	Oasl1	2-5 oligoadenylate synthetase-like 1; 2'-5' oligoadenylate synthetase-like 1	12.01	Multiple_Complex	3.67	3.84	3.77	7.31	7.39	8.13
TC1400001605.mm.2	13.45	9.87	11.95	2.4e-08	2.63e-06	Tmem254c; Tmem254a	transmembrane protein 254c; transmembrane protein 254a	11.95	Multiple_Complex	9.92	9.82	9.05	13.37	13.44	13.54
TC1100001222.mm.2	13.58	10.03	11.75	8.53e-05	0.0011	Ccl12	chemokine (C-C motif) ligand 12	11.75	Multiple_Complex	11.63	10.1	9.95	14.79	13.1	13.53
TC1000001301.mm.2	9.36	5.82	11.67	1.09e-06	4.42e-05	Phlda1	pleckstrin homology-like domain, family A, member 1	11.67	Coding	6.31	5.51	5.77	10.23	8.9	9.28
TC0100001381.mm.2	15.36	11.82	11.62	1.68e-07	1.07e-05	Rgs16	regulator of G-protein signaling 16	11.62	Coding	11.76	11.81	11.95	16.52	15.37	15.35
TC0X00000007.mm.2	7.05	3.51	11.6	4.61e-08	4.18e-06	Gm14345	predicted gene 14345	11.6	Coding	3.49	3.39	3.73	7.39	6.55	7.1
TC1400001868.mm.2	7.76	4.26	11.32	0.0002	0.0019	Ear1	eosinophil-associated, ribonuclease A family, member 1	11.32	Coding	3.47	4.31	4.22	5.6	7.85	7.67
TC0100001257.mm.2	13.05	9.57	11.16	3.15e-08	3.3e-06	Tnnt2	troponin T2, cardiac	11.16	Coding	9.55	9.45	9.77	13.42	12.65	13.07
TC1900001419.mm.2	15.06	11.61	10.95	3.65e-07	1.94e-05	Lipa	lysosomal acid lipase A	10.95	Coding	12.57	11.52	11.69	15.06	15.06	15.08
TC0100003029.mm.2	10.33	6.88	10.89	4.88e-07	2.41e-05	Cxcr4	chemokine (C-X-C motif) receptor 4	10.89	Coding	6.91	6.86	6.4	9.46	10.34	10.6
TC0500003431.mm.2	10.49	7.05	10.86	2.58e-06	8.16e-05	Serpine1	serine (or cysteine) peptidase inhibitor, clade E, member 1	10.86	Coding	7.31	5.48	6.95	10.49	10.31	10.66
TC0600003237.mm.2	6.89	3.46	10.73	5.61e-06	0.0001	Olr1	oxidized low density lipoprotein (lectin-like) receptor 1	10.73	Coding	3.69	3.2	3.48	5.58	6.92	6.86
TC1500000389.mm.2	8.03	4.61	10.69	4.76e-09	8.39e-07	Nov	nephroblastoma overexpressed gene	10.69	Coding	4.87	4.38	4.6	8.04	8.18	8.02
TC1500001729.mm.2	13.16	9.74	10.67	2.47e-05	0.0004	Ly6c1	lymphocyte antigen 6 complex, locus C1	10.67	Coding	7.52	9.59	10.07	12.86	13.11	13.66
TSUnmapped00000045.mm.2	8.87	5.45	10.67	6.31e-08	5.33e-06	2010111I01Rik	RIKEN cDNA 2010111I01 gene	10.67	Coding	6.13	5.45	5.45	8.72	8.87	9.01
TC0100001871.mm.2	7.56	4.18	10.4	2e-05	0.0004	Lamb3	laminin, beta 3	10.4	Multiple_Complex	3.57	4.47	4.22	6.13	7.45	7.67
TC1900000497.mm.2	9.03	5.66	10.32	0.0002	0.0019	Fas	Fas (TNF receptor superfamily member 6)	10.32	Coding	5.52	7.03	4.72	9.05	8.1	9.01
TC0400001881.mm.2	13.72	10.37	10.17	1.6e-09	3.74e-07	Gm13251	predicted gene 13251	10.17	Multiple_Complex	10.37	10.38	10.19	13.71	13.72	13.63
TC0600000570.mm.2	9.58	6.24	10.14	7.07e-08	5.81e-06	Tmem176a	transmembrane protein 176A	10.14	Coding	5.96	6.44	6.27	10.02	9.22	9.54
TC0700004633.mm.2	9.74	6.4	10.09	1.02e-08	1.41e-06	Gm15448	predicted gene 15448 [Source:MGI Symbol;Acc:MGI:3705216]; predicted gene 15448	10.09	Coding	6.17	6.63	6.4	9.8	9.48	9.73
TC0400003822.mm.2	6.66	3.33	10.05	4.57e-07	2.3e-05	Cda	cytidine deaminase	10.05	Multiple_Complex	3.48	3.2	3.33	5.93	6.73	7.1
TC0700002224.mm.2	9.18	5.86	10.02	2.8e-07	1.59e-05	Vmn2r29	vomeronasal 2, receptor 29	10.02	Multiple_Complex	6.17	5.22	5.9	9.49	8.79	9.22
TC1400000271.mm.2	10.47	7.15	10	3.27e-08	3.4e-06	Arhgef3	Rho guanine nucleotide exchange factor (GEF) 3	10	Multiple_Complex	7.48	6.95	7.12	10.19	10.49	10.74
TC1500001658.mm.2	10.86	7.54	9.99	2.91e-09	5.76e-07	St3gal1	ST3 beta-galactoside alpha-2,3-sialyltransferase 1	9.99	Multiple_Complex	7.52	7.56	7.27	10.84	10.77	11.03
TC1500000439.mm.2	9.41	6.1	9.98	1.85e-07	1.16e-05	Trib1	tribbles homolog 1 (Drosophila)	9.98	Coding	6.56	5.6	6.11	9.82	9.39	9.24
TC0500001401.mm.2	11.12	7.81	9.89	6.48e-07	3.03e-05	P2rx4	purinergic receptor P2X, ligand-gated ion channel 4	9.89	Multiple_Complex	7.89	7.74	7.02	11.35	10.38	11.13
TC1300002096.mm.2	13.33	10.04	9.78	1.66e-08	2.02e-06	Gkap1	G kinase anchoring protein 1	9.78	Coding	9.73	10.36	10.04	13.28	13.33	13.51
TC1500001279.mm.2	9.35	6.08	9.65	5.63e-09	9.2e-07	Basp1	brain abundant, membrane attached signal protein 1	9.65	Multiple_Complex	6.06	6.36	6.09	9.33	9.61	9.36
TC0700003552.mm.2	13.73	10.46	9.64	9.11e-08	6.91e-06	Mfge8	milk fat globule-EGF factor 8 protein	9.64	Coding	10.91	10.03	10.45	13.74	13.66	14.07
TC1900001137.mm.2	13.44	10.17	9.61	2.09e-09	4.6e-07	Ms4a6d	membrane-spanning 4-domains, subfamily A, member 6D	9.61	Multiple_Complex	10.18	10.17	10.1	13.57	13.35	13.42
TC1100000608.mm.2	11.54	8.28	9.59	5.47e-09	9.07e-07	2008-09-01	septin 8	9.59	Multiple_Complex	8.26	8.29	8.5	11.47	11.54	11.8
TC0300001446.mm.2	9.21	5.96	9.48	1.08e-05	0.0002	Gbp3	guanylate binding protein 3	9.48	Multiple_Complex	6.27	5.96	5.65	8.19	9.31	9.95
TC1600001191.mm.2	9.61	6.39	9.32	8.15e-09	1.19e-06	Emp2	epithelial membrane protein 2	9.32	Coding	6.34	6.41	6.72	9.63	9.84	9.59
TC0600002233.mm.2	12.45	9.24	9.26	4.64e-07	2.32e-05	Tmem176b	transmembrane protein 176B	9.26	Multiple_Complex	9.27	9.21	8.6	13.45	12.26	12.5
TC1500000160.mm.2	7.87	4.67	9.2	8.92e-07	3.83e-05	Myo10	myosin X	9.2	Multiple_Complex	4.64	5.21	4.69	8.97	7.8	7.93
TC0600001258.mm.2	12.08	8.91	9.01	6.23e-09	9.86e-07	Irak2	interleukin-1 receptor-associated kinase 2	9.01	Multiple_Complex	9.05	8.73	8.93	12.06	12.1	12.38
TC0900000044.mm.2	8.71	5.55	8.97	2.09e-05	0.0004	Mmp13	matrix metallopeptidase 13	8.97	Coding	6.94	5.63	5.46	8.71	8.47	8.71
TC1600000179.mm.2	11.87	8.72	8.88	2.96e-07	1.66e-05	Abcc1	ATP-binding cassette, sub-family C (CFTR/MRP), member 1	8.88	Multiple_Complex	9.47	8.79	8.65	12.26	11.79	11.88
TC0200002771.mm.2	7.57	4.42	8.87	2.1e-07	1.29e-05	4930591A17Rik	RIKEN cDNA 4930591A17 gene	8.87	Multiple_Complex	4.42	4.42	5.17	7.57	7.57	7.9
TC0500002889.mm.2	7.68	4.57	8.65	8.34e-07	3.64e-05	Gm10047	predicted gene 10047	8.65	Coding	3.85	5.03	4.64	7.83	7.71	7.41
TC1000001813.mm.2	12.76	9.66	8.63	8.54e-08	6.68e-06	Tnfaip3	tumor necrosis factor, alpha-induced protein 3	8.63	Multiple_Complex	9.62	9.37	10.03	12.42	12.74	12.79
TC0500000843.mm.2	17.96	14.87	8.53	6.04e-09	9.65e-07	Pf4	platelet factor 4	8.53	Coding	14.87	15.06	14.82	17.87	17.95	18.09
TC1500000963.mm.2	14.94	11.85	8.53	1.04e-05	0.0002	Slc48a1	solute carrier family 48 (heme transporter), member 1	8.53	Multiple_Complex	12.97	11.87	11.57	14.94	14.6	14.94
TC1400000477.mm.2	9.97	6.9	8.35	1.82e-08	2.1e-06	Ptger2	prostaglandin E receptor 2 (subtype EP2)	8.35	Coding	7.07	6.71	6.92	9.94	10.26	9.81
TC0100003599.mm.2	7.55	4.5	8.29	1.17e-05	0.0002	Ifi202b; Ifi205	interferon activated gene 202B; interferon activated gene 205	8.29	Coding	5.35	3.58	4.54	7.35	7.57	7.68
TC0X00000582.mm.2	6.26	3.21	8.28	5.26e-08	4.6e-06	3830417A13Rik	RIKEN cDNA 3830417A13 gene	8.28	Coding	2.6	3.25	3.17	6.46	6.02	6.27
TC0700000861.mm.2	13	9.96	8.24	5.88e-08	5.05e-06	Dbp	D site albumin promoter binding protein	8.24	Multiple_Complex	10.35	9.94	9.6	13.15	12.99	13
TC1400001031.mm.2	10.68	7.64	8.21	4.57e-08	4.16e-06	Rcbtb2	regulator of chromosome condensation (RCC1) and BTB (POZ) domain containing protein 2	8.21	Multiple_Complex	7.83	7.49	7.63	10.69	10.67	10.23
TC0100001855.mm.2	11.09	8.07	8.08	1.57e-08	1.95e-06	Lpgat1	lysophosphatidylglycerol acyltransferase 1	8.08	Multiple_Complex	8.33	8.05	7.87	11	11.08	11.2
TC0600000714.mm.2	8.03	5.02	8.07	1.34e-07	8.87e-06	Herc3	hect domain and RLD 3	8.07	Multiple_Complex	5.05	5.59	4.97	7.84	8.02	8.23
TC0600003236.mm.2	7.79	4.78	8.06	2.11e-05	0.0004	Clec7a	C-type lectin domain family 7, member a	8.06	Multiple_Complex	4.56	5.05	4.76	6.48	7.71	7.88
TC0200002987.mm.2	11.2	8.19	8.05	3.67e-08	3.64e-06	Trdmt1	tRNA aspartic acid methyltransferase 1	8.05	Multiple_Complex	7.96	8.43	8.19	11.46	11.18	11
TC0600000047.mm.2	10.55	7.54	8.04	3.99e-08	3.8e-06	C1galt1	core 1 synthase, glycoprotein-N-acetylgalactosamine 3-beta-galactosyltransferase, 1	8.04	Multiple_Complex	7.8	7.56	7.24	10.67	10.57	10.33
TC1200001552.mm.2	10.88	7.88	8.03	9.85e-06	0.0002	Rsad2	radical S-adenosyl methionine domain containing 2	8.03	Multiple_Complex	7.9	7.86	7.66	9.64	10.78	11.02
TC1100003399.mm.2	12.35	9.35	8	3.69e-07	1.96e-05	Ccl6	chemokine (C-C motif) ligand 6	8	Multiple_Complex	8.73	9.44	9.31	11.76	12.47	12.33
TC0X00002710.mm.2	6.97	3.98	7.98	1.84e-07	1.16e-05	Slc7a3	solute carrier family 7 (cationic amino acid transporter, y+ system), member 3	7.98	Multiple_Complex	3.67	4	4.14	6.39	7	6.95
TC0100000297.mm.2	8.15	5.16	7.97	8.83e-08	6.83e-06	Il1rl2	interleukin 1 receptor-like 2	7.97	Coding	4.86	5.46	5.16	7.79	8.19	8.12
TC1300001374.mm.2	12.34	9.38	7.83	3.07e-07	1.7e-05	Net1	neuroepithelial cell transforming gene 1	7.83	Multiple_Complex	9.32	9.43	9.38	11.62	12.29	12.44
TC1000001868.mm.2	6.2	3.23	7.83	9.88e-08	7.22e-06	Eya4	eyes absent 4 homolog (Drosophila)	7.83	Multiple_Complex	3.23	3.31	3.23	5.69	6.38	6.22
TC0700001573.mm.2	6.14	3.18	7.78	2.07e-05	0.0004	Nlrp14	NLR family, pyrin domain containing 14	7.78	Multiple_Complex	3.12	3.19	3.46	6.03	4.89	6.28
TC0200004808.mm.2	8.97	6.01	7.76	6.38e-06	0.0002	Thbd	thrombomodulin	7.76	Coding	5.96	6.61	6.07	9.69	8.91	8.4
TC0400004203.mm.2	10.62	7.68	7.7	1.46e-06	5.35e-05	Gm13150	predicted gene 13150 [Source:MGI Symbol;Acc:MGI:3651739]; predicted gene 13150	7.7	Multiple_Complex	8.24	7.7	7.09	10.33	10.65	10.87
TC1000002541.mm.2	10.76	7.82	7.68	5.58e-07	2.69e-05	Nfic	nuclear factor I/C	7.68	Multiple_Complex	7.07	7.82	8.03	10.42	10.79	11.03
TC1400002071.mm.2	7.73	4.81	7.57	2.91e-07	1.64e-05	Slc22a17	solute carrier family 22 (organic cation transporter), member 17	7.57	Coding	4.38	5.13	4.85	7.73	8.03	7.42
TC1300002201.mm.2	11.71	8.8	7.52	1.27e-07	8.53e-06	Aaed1	AhpC/TSA antioxidant enzyme domain containing 1	7.52	Coding	8.84	8.79	8.78	11.26	11.75	12.04
TC0600000718.mm.2	11.01	8.11	7.46	3.72e-08	3.65e-06	Tigd2	tigger transposable element derived 2	7.46	Multiple_Complex	8.13	8.31	7.85	11.02	10.74	11
TC0300000990.mm.2	6.49	3.59	7.45	1.18e-05	0.0002	Tbx15	T-box 15	7.45	Multiple_Complex	3.68	4.33	2.62	6.49	6.36	6.61
TC0X00003429.mm.2	8.42	5.53	7.43	1.24e-07	8.5e-06	L1cam	L1 cell adhesion molecule	7.43	Multiple_Complex	5.94	5.49	5.29	8.17	8.41	8.44
TC1000002398.mm.2	8.52	5.63	7.42	2.45e-06	7.82e-05	Prmt2; Mir678	protein arginine N-methyltransferase 2; microRNA 678	7.42	Multiple_Complex	5.54	5.63	5.68	9.34	7.98	8.43
TC0200000551.mm.2	12.2	9.33	7.34	3.2e-07	1.77e-05	Ass1; Gm5424	argininosuccinate synthetase 1; argininosuccinate synthase pseudogene	7.34	Multiple_Complex	9.88	9.27	9.01	12.53	12.23	12.16
TC1300002017.mm.2	10.98	8.12	7.27	2.94e-08	3.11e-06	Sptlc1	serine palmitoyltransferase, long chain base subunit 1	7.27	Coding	8.1	8.34	8.13	11.22	10.8	10.95
TC1700001137.mm.2	7.14	4.28	7.25	4.88e-05	0.0007	Spdya; Mettl4-ps1	speedy/RINGO cell cycle regulator family, member A; methyltransferase like 4, pseudogene 1	7.25	Multiple_Complex	4.19	5.5	3.69	7.13	7.16	7.02
TC1900000897.mm.2	7.85	5	7.23	1.21e-06	4.7e-05	Gstp2	glutathione S-transferase, pi 2	7.23	Coding	4.96	4.7	5.69	8.43	7.8	7.9
TC0400000382.mm.2	8.58	5.73	7.21	2.38e-07	1.42e-05	Galt	galactose-1-phosphate uridyl transferase	7.21	Multiple_Complex	6.24	5.76	5.65	8.61	8.29	8.75
TC0700001802.mm.2	6.41	3.57	7.18	1.3e-07	8.66e-06	Rabep2	rabaptin, RAB GTPase binding effector protein 2	7.18	Multiple_Complex	3.02	3.53	3.61	6.06	6.45	6.63
TC0300000809.mm.2	13.86	11.02	7.17	9.64e-08	7.11e-06	S100a6	S100 calcium binding protein A6 (calcyclin)	7.17	Coding	10.62	11.16	11.03	13.89	13.5	13.83
TC0700004002.mm.2	6.2	3.36	7.16	1.7e-05	0.0003	Gvin1	GTPase, very large interferon inducible 1	7.16	Coding	4.46	3.02	3.34	6.14	6.96	6.25
TC1800000019.mm.2	9.58	6.77	7.04	1.91e-07	1.19e-05	Svil	supervillin	7.04	Multiple_Complex	7.22	6.54	6.73	9.56	9.84	9.44
TC0600000678.mm.2	9.79	6.98	7	3.68e-08	3.64e-06	Fkbp9	FK506 binding protein 9	7	Multiple_Complex	6.76	7.21	6.98	9.79	9.79	9.6
TC0700001959.mm.2	14.3	11.49	6.99	2.64e-07	1.55e-05	Ptpre	protein tyrosine phosphatase, receptor type, E	6.99	Multiple_Complex	11.95	11.1	11.47	14.2	14.31	14.29
TC0100003889.mm.2	7.02	4.22	6.96	9.79e-07	4.1e-05	Mnda	myeloid cell nuclear differentiation antigen	6.96	Multiple_Complex	4.48	3.79	4.27	6.52	7.37	7.08
TC1300002098.mm.2	13.01	10.22	6.93	7.49e-09	1.13e-06	2210016F16Rik	RIKEN cDNA 2210016F16 gene	6.93	Coding	10.2	10.29	10.22	13.15	13.02	13.01
TC1500000331.mm.2	10.03	7.25	6.9	6.39e-07	3e-05	Oxr1	oxidation resistance 1	6.9	Multiple_Complex	6.57	7.31	7.19	9.57	10.38	10.08
TC0200004154.mm.2	6.48	3.7	6.89	5.92e-08	5.06e-06	Tspan18	tetraspanin 18	6.89	Multiple_Complex	3.15	3.73	3.66	6.86	6.51	6.45
TC1300002553.mm.2	11.63	8.85	6.86	1.05e-08	1.45e-06	Pik3r1	phosphatidylinositol 3-kinase, regulatory subunit, polypeptide 1 (p85 alpha)	6.86	Coding	8.85	8.78	8.92	11.5	11.65	11.62
TC1300002198.mm.2	13.01	10.23	6.85	4.41e-08	4.05e-06	Cdc14b	CDC14 cell division cycle 14B	6.85	Multiple_Complex	9.94	10.25	10.21	13.02	12.75	13.25
TC1700002438.mm.2	6.13	3.36	6.81	3.92e-06	0.0001	Ptprm	protein tyrosine phosphatase, receptor type, M	6.81	Multiple_Complex	3.91	3.39	2.75	7.02	6.2	6.04
TC0600002137.mm.2	11.04	8.29	6.73	4.15e-08	3.87e-06	E330009J07Rik	RIKEN cDNA E330009J07 gene	6.73	Coding	8.3	8.11	8.29	11.59	11.02	11.06
TC1800001048.mm.2	7.62	4.87	6.71	4.1e-06	0.0001	B4galt6	UDP-Gal:betaGlcNAc beta 1,4-galactosyltransferase, polypeptide 6	6.71	Coding	4.4	4.89	5.29	7.66	7.57	6.91
TC1300000157.mm.2	9.2	6.46	6.69	3.98e-07	2.05e-05	Aoah	acyloxyacyl hydrolase	6.69	Multiple_Complex	6.29	6.47	6.45	8.64	9.25	9.5
TC0500001399.mm.2	10.9	8.15	6.69	3.89e-06	0.0001	P2rx7	purinergic receptor P2X, ligand-gated ion channel, 7	6.69	Multiple_Complex	8.12	8.65	8.18	10.25	10.96	11.26
TC0700001816.mm.2	9.37	6.63	6.68	0.0022	0.0131	Ypel3	yippee-like 3 (Drosophila)	6.68	Multiple_Complex	6.08	6.63	7.17	7.39	9.2	9.59
TSUnmapped00000049.mm.2	8.27	5.54	6.66	3.74e-07	1.98e-05	2010111I01Rik	RIKEN cDNA 2010111I01 gene	6.66	Coding	5.51	5.35	5.81	8.25	7.73	8.3
TC0800002113.mm.2	10.89	8.18	6.59	8.25e-06	0.0002	Mtus1	mitochondrial tumor suppressor 1	6.59	Multiple_Complex	8.71	8.12	7.8	10.24	11.31	10.96
TC0X00002648.mm.2	11.88	9.17	6.58	4.02e-08	3.8e-06	Maged1	melanoma antigen, family D, 1	6.58	Multiple_Complex	9.19	8.85	9.14	11.91	11.65	12.06
TC1300000792.mm.2	10.07	7.35	6.58	1.09e-08	1.48e-06	Zfp369	zinc finger protein 369	6.58	Multiple_Complex	7.4	7.35	7.3	10.07	10.06	9.97
TC1400001103.mm.2	8.97	6.25	6.55	1.66e-08	2.02e-06	Kbtbd7	kelch repeat and BTB (POZ) domain containing 7	6.55	Multiple_Complex	6.13	6.31	6.26	9.09	8.83	8.97
TC0700004172.mm.2	11.3	8.6	6.53	5.52e-08	4.77e-06	Itpripl2	inositol 1,4,5-triphosphate receptor interacting protein-like 2	6.53	Multiple_Complex	8.45	8.75	8.59	11.58	11.28	11.12
TC0500000850.mm.2	16.89	14.18	6.51	0.0007	0.0053	Cxcl2	chemokine (C-X-C motif) ligand 2	6.51	Coding	16.11	14.16	14.21	17.57	16.94	16.83
TC0400004199.mm.2	11.98	9.28	6.5	4.45e-07	2.25e-05	Gm13212	predicted gene 13212	6.5	Multiple_Complex	8.92	9.28	9.65	11.64	11.97	12.05
TC1400000747.mm.2	10.33	7.63	6.48	1.16e-07	8.01e-06	Lrp10	low-density lipoprotein receptor-related protein 10	6.48	Coding	7.96	7.6	7.44	10.35	10.08	10.31
TC1100001644.mm.2	8.55	5.86	6.47	6.4e-06	0.0002	Cntnap1	contactin associated protein-like 1	6.47	Multiple_Complex	5.93	5.78	6.8	8.82	8.34	8.53
TC0600002504.mm.2	16.33	13.65	6.4	1.53e-08	1.92e-06	Tmsb10	thymosin, beta 10	6.4	Multiple_Complex	13.74	13.52	13.67	16.26	16.41	16.33
TC0700000753.mm.2	9.23	6.56	6.37	6.14e-08	5.2e-06	Zfp936	zinc finger protein 936	6.37	Coding	6.91	6.54	6.58	9.22	9.15	9.43
TC0X00000289.mm.2	6.73	4.06	6.37	8.87e-08	6.84e-06	Gm2863	predicted gene 2863	6.37	Coding	4.04	3.8	4.07	6.38	6.76	6.95
TC0100003204.mm.2	15.86	13.19	6.36	2.18e-08	2.46e-06	Rgs2	regulator of G-protein signaling 2	6.36	Multiple_Complex	12.87	13.2	13.19	15.95	15.76	15.87
TC1100001220.mm.2	17.19	14.53	6.31	3.25e-07	1.79e-05	Ccl7	chemokine (C-C motif) ligand 7	6.31	Coding	14.95	14.52	14.55	17.49	16.91	17.18
TC1300002335.mm.2	11.34	8.68	6.3	2.79e-07	1.59e-05	Rhobtb3	Rho-related BTB domain containing 3	6.3	Multiple_Complex	8.72	7.99	8.65	11.51	11.07	11.37
TC0300001064.mm.2	11.09	8.43	6.3	1.43e-08	1.82e-06	Ptpn22	protein tyrosine phosphatase, non-receptor type 22 (lymphoid)	6.3	Multiple_Complex	8.44	8.34	8.52	11.27	11.07	11.1
TC0500001017.mm.2	12.21	9.56	6.28	1.67e-08	2.02e-06	Nudt9	nudix (nucleoside diphosphate linked moiety X)-type motif 9	6.28	Multiple_Complex	9.57	9.55	9.66	12.45	12.2	12.22
TC1000003130.mm.2	11.08	8.43	6.26	1.43e-08	1.82e-06	Rbms2	RNA binding motif, single stranded interacting protein 2	6.26	Multiple_Complex	8.43	8.2	8.44	11.08	11.13	11.04
TC1300000612.mm.2	13.23	10.59	6.21	3.74e-08	3.65e-06	Syk	spleen tyrosine kinase	6.21	Multiple_Complex	10.73	10.58	10.49	13.13	13.22	13.52
TC0500003404.mm.2	9.87	7.24	6.19	1.04e-07	7.45e-06	Tmem120a	transmembrane protein 120A	6.19	Multiple_Complex	7.26	7.22	6.69	10.24	9.81	9.89
TC0300001255.mm.2	5.77	3.15	6.18	9.86e-06	0.0002	Sec24d	Sec24 related gene family, member D (S. cerevisiae)	6.18	Coding	2.79	3.26	3.15	5.7	5.14	6.6
TC0700002221.mm.2	8.92	6.29	6.16	6.44e-07	3.02e-05	Zfp954	zinc finger protein 954	6.16	Coding	6.48	5.75	6.31	8.57	8.94	9.2
TC0700004171.mm.2	9.32	6.7	6.15	1.43e-07	9.39e-06	Syt17	synaptotagmin XVII	6.15	Coding	6.39	6.73	6.89	9.29	9.35	9.84
TC0700001939.mm.2	10.53	7.92	6.09	0.0002	0.0019	Lhpp	phospholysine phosphohistidine inorganic pyrophosphate phosphatase	6.09	Multiple_Complex	9.16	7.91	7.94	10.54	9.88	10.52
TC0100003882.mm.2	5.62	3.03	6.01	4.41e-06	0.0001	Chpf	chondroitin polymerizing factor	6.01	Multiple_Complex	2.65	3.31	3.07	6.24	5.56	5.13
TC1500001759.mm.2	6.55	3.97	6	3.03e-06	9.22e-05	Fam83h	family with sequence similarity 83, member H	6	Coding	3.33	4.55	3.99	6.81	6.56	6.54
TC0200002275.mm.2	8.68	6.1	5.99	5.62e-06	0.0001	Srxn1	sulfiredoxin 1 homolog (S. cerevisiae)	5.99	Multiple_Complex	6.78	6.15	6.05	9.05	8.22	8.72
TC1100004279.mm.2	6.3	3.73	5.97	0.0003	0.0026	Rab37	RAB37, member RAS oncogene family	5.97	Multiple_Complex	3.74	5.18	3.7	5.89	6.58	6.35
TC0X00000650.mm.2	10.92	8.34	5.97	4.49e-07	2.26e-05	Mtmr1	myotubularin related protein 1	5.97	Multiple_Complex	8.14	8.33	8.36	11.09	10.93	10.36
TC0700002933.mm.2	8.49	5.91	5.97	3.78e-05	0.0006	Gm5595	predicted gene 5595	5.97	Multiple_Complex	6.47	4.95	6	8.45	7.94	8.53
TC0700004665.mm.2	13.48	10.9	5.96	3.97e-07	2.05e-05	Vkorc1	vitamin K epoxide reductase complex, subunit 1	5.96	Coding	11.42	10.86	10.94	13.25	13.48	13.55
TC1500002037.mm.2	6.58	4.01	5.94	1.33e-06	5.01e-05	Hdac10	histone deacetylase 10	5.94	Multiple_Complex	4.07	3.42	4.39	6.62	6.52	7.09
TC1500001712.mm.2	7.83	5.26	5.94	1.27e-07	8.53e-06	Arc	activity regulated cytoskeletal-associated protein	5.94	Multiple_Complex	5.27	5.06	5.44	8.06	7.84	7.58
TC0100002690.mm.2	12.85	10.29	5.93	4.21e-06	0.0001	Pid1	phosphotyrosine interaction domain containing 1	5.93	Multiple_Complex	11.01	10.26	10.31	13.23	12.83	12.54
TC0100003273.mm.2	13.07	10.5	5.92	6.6e-07	3.07e-05	Lamc1	laminin, gamma 1	5.92	Multiple_Complex	11.12	10.5	10.5	13.12	13.07	12.92
TSUnmapped00000029.mm.2	7.38	4.82	5.91	3.37e-08	3.46e-06	Psd3	pleckstrin and Sec7 domain containing 3	5.91	Coding	4.61	4.89	4.83	7.37	7.54	7.28
TC1300002119.mm.2	10.79	8.24	5.88	1.43e-06	5.29e-05	Golm1	golgi membrane protein 1	5.88	Multiple_Complex	8.28	8.19	8.94	10.81	10.89	10.62
TC0300003181.mm.2	13.86	11.31	5.88	5e-07	2.46e-05	Tnni3k	TNNI3 interacting kinase	5.88	Multiple_Complex	10.94	11.68	11.31	13.66	13.86	14.08
TC1400001687.mm.2	11.93	9.38	5.87	1.65e-07	1.07e-05	Ankrd28	ankyrin repeat domain 28	5.87	Multiple_Complex	9.68	9.04	9.4	11.94	11.99	11.84
TC0100002288.mm.2	7.63	5.08	5.86	9.52e-06	0.0002	Slc39a10	solute carrier family 39 (zinc transporter), member 10	5.86	Multiple_Complex	5.29	5.06	4.92	8.8	7.31	7.64
TC1500001690.mm.2	12.06	9.51	5.85	2.18e-07	1.32e-05	Ptk2	PTK2 protein tyrosine kinase 2	5.85	Multiple_Complex	9.61	9.51	9.41	12.09	12.03	11.58
TC1000002313.mm.2	8.44	5.89	5.85	3.32e-07	1.81e-05	Ado	2-aminoethanethiol (cysteamine) dioxygenase	5.85	Multiple_Complex	5.85	5.42	5.93	8.8	8.13	8.41
TC1300002197.mm.2	12.93	10.38	5.84	2.55e-08	2.75e-06	Zfp367	zinc finger protein 367	5.84	Multiple_Complex	10.39	10.31	10.42	12.94	12.92	12.76
TC0X00001723.mm.2	7	4.46	5.82	5.27e-08	4.6e-06	Gm14345; Gm14351; Gm3750; Gm3701; Gm2933	predicted gene 14345; predicted gene 14351; predicted gene 3750; predicted gene 3701; predicted gene 2933	5.82	Coding	4.27	4.47	4.63	6.86	7.01	7
TC0200000485.mm.2	8.39	5.85	5.79	0.0003	0.0025	Gm10134	predicted gene 10134 [Source:MGI Symbol;Acc:MGI:3642322]	5.79	Coding	5.81	5.89	6.8	7.48	8.48	9.03
TC0600003148.mm.2	14.94	12.41	5.78	1.75e-05	0.0003	Cd9	CD9 antigen	5.78	Multiple_Complex	13.44	12.34	12.48	14.93	15.17	14.75
TC0300001124.mm.2	6.98	4.45	5.78	6.75e-07	3.12e-05	Gstm5	glutathione S-transferase, mu 5	5.78	Coding	4.42	4.48	3.87	6.64	6.95	7.39
TC0X00002272.mm.2	13.13	10.62	5.72	6.04e-07	2.88e-05	Rbmx	RNA binding motif protein, X chromosome	5.72	Multiple_Complex	10.6	10.83	10.46	13.41	12.69	13.18
TC0200003355.mm.2	7.45	4.93	5.72	1.39e-06	5.15e-05	Traf1	TNF receptor-associated factor 1	5.72	Multiple_Complex	5.2	4.91	4.95	7.76	6.92	7.5
TC1300001242.mm.2	9.64	7.13	5.71	0.0001	0.0012	Plk2	polo-like kinase 2	5.71	Coding	8.09	6.49	7.03	9.09	9.91	9.69
TC0600001271.mm.2	12.11	9.6	5.69	1.51e-05	0.0003	Atg7	autophagy related 7	5.69	Multiple_Complex	10.29	9.58	9.62	12.08	11.43	12.15
TC1000000776.mm.2	10.42	7.92	5.67	8.61e-06	0.0002	Dnmt3l	DNA (cytosine-5-)-methyltransferase 3-like	5.67	Multiple_Complex	8.45	7.91	7.93	10.38	9.7	10.47
TC1800001277.mm.2	7.48	4.98	5.65	1.13e-06	4.51e-05	Gm10267	predicted gene 10267	5.65	Coding	4.24	4.95	5.01	7.46	7.5	8.28
TC0700000030.mm.2	8.69	6.2	5.61	9.76e-07	4.1e-05	Pira6	paired-Ig-like receptor A6	5.61	Multiple_Complex	6.55	5.82	6.23	8.7	8.4	8.97
TC0300001161.mm.2	6.45	3.97	5.59	1.53e-06	5.53e-05	Vav3	vav 3 oncogene	5.59	Multiple_Complex	3.95	3.62	3.99	7.44	6.32	6.53
TC1500000578.mm.2	11	8.52	5.58	1.1e-07	7.74e-06	Gm19945	PREDICTED: predicted gene, 19945 (Gm19945), mRNA.	5.58	Coding	8.54	8.52	8.52	10.62	11.01	10.98
TC1500001207.mm.2	13.28	10.8	5.58	7.67e-08	6.23e-06	Rai14	retinoic acid induced 14	5.58	Multiple_Complex	10.67	10.89	10.82	13.74	13.26	13.3
TC0500001382.mm.2	7.18	4.7	5.57	7.07e-07	3.21e-05	Hvcn1	hydrogen voltage-gated channel 1	5.57	Coding	4.59	4.69	4.84	6.76	7.18	7.58
TC0700002769.mm.2	9.83	7.35	5.55	4.28e-07	2.17e-05	Zbtb32	zinc finger and BTB domain containing 32	5.55	Multiple_Complex	7.69	7.32	7.09	10.05	9.6	9.83
TC0700000399.mm.2	15.6	13.12	5.55	1.09e-07	7.72e-06	Gm9844	predicted pseudogene 9844 [Source:MGI Symbol;Acc:MGI:3704288]	5.55	Multiple_Complex	13.19	13.13	13.04	15.38	15.89	15.57
TC0600002315.mm.2	7.68	5.21	5.55	7.03e-06	0.0002	Fkbp14	FK506 binding protein 14	5.55	Multiple_Complex	4.99	5.36	5.23	8.3	7.05	7.69
TC1300000778.mm.2	8.36	5.9	5.52	4.65e-05	0.0007	Habp4	hyaluronic acid binding protein 4	5.52	Coding	5.83	6.65	5.96	7.58	8.44	8.29
TC0700001631.mm.2	11.97	9.51	5.51	4.49e-06	0.0001	Ampd3	adenosine monophosphate deaminase 3	5.51	Multiple_Complex	10.11	9	9.47	11.79	11.96	12.18
TC1400000744.mm.2	12.53	10.07	5.49	1.92e-06	6.49e-05	Mrpl52	mitochondrial ribosomal protein L52	5.49	Multiple_Complex	10.31	10.08	9.29	12.53	12.34	12.73
TC1000002224.mm.2	7.59	5.14	5.46	9.97e-07	4.14e-05	Ddit4	DNA-damage-inducible transcript 4	5.46	Coding	5.02	5.12	5.31	8.26	7.36	7.57
TC1100002754.mm.2	12.11	9.66	5.46	1.85e-05	0.0003	Slc22a4	solute carrier family 22 (organic cation transporter), member 4	5.46	Multiple_Complex	10.41	9.59	9.71	11.53	12.1	12.26
TC1100003688.mm.2	7.18	4.74	5.42	3.89e-07	2.03e-05	Nr1d1	nuclear receptor subfamily 1, group D, member 1	5.42	Multiple_Complex	4.75	4.78	4.67	7.22	6.78	7.48
TC1200001397.mm.2	9.8	7.36	5.42	2.78e-07	1.59e-05	Rhob	ras homolog gene family, member B	5.42	Coding	7.72	7.33	7.15	9.77	9.83	10.15
TC0700004003.mm.2	6.04	3.6	5.41	1.29e-05	0.0003	Gm18853	GTPase, very large interferon inducible 1 pseudogene	5.41	Multiple_Complex	4.53	3.63	3.58	6.3	5.86	6.01
TC0600001634.mm.2	6.39	3.95	5.4	1.9e-05	0.0003	Ptpro	protein tyrosine phosphatase, receptor type, O	5.4	Coding	4.41	3.53	3.94	5.61	6.44	6.34
TC0100003519.mm.2	7.61	5.18	5.38	1.26e-07	8.53e-06	Fcrlb	Fc receptor-like B	5.38	Coding	5.16	4.72	5.27	7.54	7.61	7.6
TC1900000036.mm.2	10.08	7.65	5.37	3.03e-07	1.69e-05	Pold4	polymerase (DNA-directed), delta 4	5.37	Coding	7.57	7.96	7.66	9.87	10.05	10.34
TC0100000216.mm.2	11.92	9.5	5.35	7.62e-07	3.36e-05	Dst	dystonin	5.35	Multiple_Complex	10.11	9.5	9.5	12.05	11.93	11.91
TC1800000105.mm.2	10.24	7.83	5.33	2.97e-07	1.66e-05	Ttc39c	tetratricopeptide repeat domain 39C	5.33	Multiple_Complex	8.19	7.86	7.79	10.25	10.04	10.43
TC1300001573.mm.2	8.14	5.72	5.33	6.13e-06	0.0002	Prss16	protease, serine 16 (thymus)	5.33	Multiple_Complex	4.46	5.67	5.78	8.79	8.19	8.08
TC0100001592.mm.2	9.11	6.7	5.3	9.26e-07	3.94e-05	F11r	F11 receptor	5.3	Multiple_Complex	6.33	7.15	6.67	9.22	9	9.11
TC0700000115.mm.2	6.14	3.74	5.3	8.1e-06	0.0002	Zscan4f	zinc finger and SCAN domain containing 4F	5.3	Coding	3.74	3.82	3.65	6.22	5.26	6.07
TC0900003125.mm.2	8.76	6.35	5.3	5.55e-06	0.0001	Ccrl2	chemokine (C-C motif) receptor-like 2	5.3	Coding	7.1	6.17	6.37	8.78	8.67	9.25
TC0100001338.mm.2	11.72	9.31	5.28	0.0008	0.0058	Ptgs2	prostaglandin-endoperoxide synthase 2	5.28	Coding	10.58	9.28	9.34	13.85	11.72	11.7
TC1200000069.mm.2	9.32	6.93	5.26	3.62e-07	1.94e-05	Sdc1	syndecan 1	5.26	Multiple_Complex	6.97	6.89	6.34	9.05	9.31	9.36
TC0200005052.mm.2	12.88	10.49	5.26	6.53e-08	5.47e-06	Mafb	v-maf musculoaponeurotic fibrosarcoma oncogene family, protein B (avian)	5.26	Coding	10.49	10.49	10.66	12.88	12.76	13
TC1100004159.mm.2	7.22	4.83	5.25	1.24e-06	4.81e-05	Lgals3bp	lectin, galactoside-binding, soluble, 3 binding protein	5.25	Multiple_Complex	5.07	4.81	4.63	7.25	6.8	7.57
TC1000002613.mm.2	6.08	3.69	5.25	1.11e-06	4.48e-05	Bpifc	BPI fold containing family C	5.25	Coding	3.68	3.79	3.7	5.57	6.12	6.35
TC1300002435.mm.2	6.7	4.31	5.24	1.42e-07	9.36e-06	Jmy	junction-mediating and regulatory protein	5.24	Multiple_Complex	4.38	4.32	4.2	6.69	6.36	6.71
TC0X00003236.mm.2	15.23	12.85	5.23	6.36e-08	5.35e-06	Sat1	spermidine/spermine N1-acetyl transferase 1	5.23	Multiple_Complex	12.59	12.84	12.86	15.08	15.24	15.37
TC0100003210.mm.2	6.23	3.85	5.23	2.61e-05	0.0004	Rgs18	regulator of G-protein signaling 18	5.23	Coding	3.5	4.05	3.88	7.15	5.68	6.14
TC1_GL456211_random00000010.mm.2	11.08	8.7	5.19	3.09e-06	9.36e-05	C130026I21Rik	RIKEN cDNA C130026I21 gene	5.19	Coding	8.84	8.26	8.71	10.42	11.07	11.09
TC0300003113.mm.2	12.08	9.71	5.18	1.1e-07	7.74e-06	Adgrl2	adhesion G protein-coupled receptor L2	5.18	Multiple_Complex	9.93	9.69	9.59	12.06	12.1	12.4
TC0700000458.mm.2	12.64	10.27	5.16	8.77e-07	3.8e-05	Blvrb	biliverdin reductase B (flavin reductase (NADPH))	5.16	Multiple_Complex	10.25	10.29	9.64	12.62	12.71	12.23
TC0X00001735.mm.2	6.73	4.37	5.13	2.16e-05	0.0004	Gm10921	predicted gene 10921	5.13	Coding	3.54	4.41	4.34	7.32	6.01	6.79
TC1900000645.mm.2	10.13	7.77	5.13	3.67e-06	0.0001	Scd3	stearoyl-coenzyme A desaturase 3	5.13	Coding	7.37	7.78	8.15	10.01	10.18	10.91
TC0100000765.mm.2	11.86	9.5	5.12	1.33e-07	8.85e-06	Sp140	Sp140 nuclear body protein	5.12	Multiple_Complex	9.5	9.58	9.5	11.55	11.87	11.85
TC1000000895.mm.2	10.39	8.03	5.12	8.98e-06	0.0002	Mfsd12	major facilitator superfamily domain containing 12	5.12	Multiple_Complex	7.59	8.05	8.44	10.12	10.36	11.14
TC1300000691.mm.2	17.12	14.76	5.1	9.69e-06	0.0002	Tgfbi	transforming growth factor, beta induced	5.1	Coding	14.41	14.76	14.77	16.22	17.2	17.04
TC1700000036.mm.2	9.94	7.59	5.09	2.57e-07	1.51e-05	Zdhhc14	zinc finger, DHHC domain containing 14	5.09	Multiple_Complex	7.59	7.94	7.6	10.09	9.78	9.95
TC0400004198.mm.2	13.47	11.13	5.07	1.02e-07	7.36e-06	Gm13139; Znf41-ps	predicted gene 13139; ZNF41, pseudogene	5.07	Multiple_Complex	11.13	11.26	11.13	13.24	13.45	13.5
TC0700004201.mm.2	9.83	7.5	5.05	2.06e-06	6.87e-05	Cdr2	cerebellar degeneration-related 2	5.05	Multiple_Complex	8	7.47	7.28	10.44	9.79	9.87
TC0X00002238.mm.2	11.43	9.09	5.04	1.26e-06	4.86e-05	Mospd1	motile sperm domain containing 1	5.04	Coding	9.14	8.51	9.38	11.33	11.42	11.54
TC0500000283.mm.2	6.17	3.84	5.04	5.05e-05	0.0007	Il6	interleukin 6	5.04	Coding	3.53	4.13	3.85	6.89	5.39	6.21
TC0700000005.mm.2	13.59	11.26	5.04	2.35e-05	0.0004	Myadm	myeloid-associated differentiation marker	5.04	Coding	12.12	11.24	11.28	13.85	13.22	13.63
TC0300000092.mm.2	8.67	6.34	5.03	4.11e-06	0.0001	Car13	carbonic anhydrase 13	5.03	Coding	5.91	6.33	6.79	8.69	8.3	8.65
TC1000000891.mm.2	9.32	6.99	5.03	6.12e-06	0.0002	Apba3; Mir3057	amyloid beta (A4) precursor protein-binding, family A, member 3; microRNA 3057	5.03	Multiple_Complex	7.03	6.95	7.57	9.64	8.91	9.36
TC0700004321.mm.2	10.22	7.89	5.01	3.72e-07	1.97e-05	Sephs2	selenophosphate synthetase 2	5.01	Coding	7.48	7.89	8.01	10.01	10.2	10.45
TC0200005290.mm.2	8.45	6.13	5	2.91e-05	0.0005	Zbp1	Z-DNA binding protein 1	5	Multiple_Complex	5.67	6.5	6.17	7.68	8.69	8.46
TC0700002935.mm.2	6.16	3.84	5	2.76e-05	0.0005	Gm17768	predicted gene, 17768	5	Coding	3.83	3.84	3.43	7.86	6.13	6.18
TC0400001890.mm.2	13.9	11.58	4.98	1.02e-07	7.38e-06	Gm13248	predicted gene 13248 [Source:MGI Symbol;Acc:MGI:3713585]; predicted gene 13248	4.98	Coding	11.58	11.52	11.59	13.63	13.87	13.92
TC0300001232.mm.2	6.09	3.78	4.97	1.02e-06	4.2e-05	Cnn3	calponin 3, acidic	4.97	Coding	3.8	3.53	3.95	6.52	5.8	6.05
TC0200004898.mm.2	5.38	3.06	4.97	0.0064	0.031	Sox12	SRY (sex determining region Y)-box 12	4.97	Multiple_Complex	3.01	3.11	4.19	3.96	5.27	5.56
TC0500000900.mm.2	5.02	2.71	4.96	0.0028	0.0161	Gm6351	predicted gene 6351 [Source:MGI Symbol;Acc:MGI:3647817]; predicted gene 6351	4.96	Coding	2.7	2.71	3.12	5.03	3.32	5.01
TC0500000918.mm.2	5.02	2.71	4.96	0.0028	0.0161	Gm7982	predicted gene 7982 [Source:MGI Symbol;Acc:MGI:3648891]; predicted gene 7982	4.96	Coding	2.7	2.71	3.12	5.03	3.32	5.01
TC0300001486.mm.2	6.22	3.91	4.96	4.02e-06	0.0001	Syde2	synapse defective 1, Rho GTPase, homolog 2 (C. elegans)	4.96	Coding	4.08	3.92	3.69	6.17	5.77	6.77
TC1400001070.mm.2	15.59	13.28	4.96	4.37e-07	2.21e-05	Tsc22d1	TSC22 domain family, member 1	4.96	Multiple_Complex	13.37	13.13	13.3	15.15	15.57	15.61
TC1300000724.mm.2	12.53	10.22	4.95	1.04e-07	7.45e-06	Naa35	N(alpha)-acetyltransferase 35, NatC auxiliary subunit	4.95	Multiple_Complex	10.44	10.21	10.13	12.54	12.46	12.57
TC1000001744.mm.2	5.91	3.62	4.91	2.26e-05	0.0004	Rab32	RAB32, member RAS oncogene family	4.91	Coding	3.53	2.58	3.71	5.98	5.84	7.31
TC0X00000543.mm.2	6.11	3.81	4.91	3.05e-05	0.0005	4930550L24Rik	RIKEN cDNA 4930550L24 gene	4.91	Coding	4.13	3.06	3.86	7.45	5.98	6.23
TC0200000819.mm.2	6.14	3.86	4.88	2.88e-07	1.62e-05	Tnfaip6	tumor necrosis factor alpha induced protein 6	4.88	Coding	3.96	3.34	3.83	6.14	6.07	6.22
TC0X00003422.mm.2	6.54	4.26	4.87	0.0002	0.0021	Gm2933	predicted gene 2933	4.87	Coding	3.53	5.24	4.16	6.52	6.17	6.57
TC1100003817.mm.2	10.94	8.66	4.86	2.03e-05	0.0004	Dusp3	dual specificity phosphatase 3 (vaccinia virus phosphatase VH1-related)	4.86	Multiple_Complex	9.64	8.64	8.68	11.07	10.93	10.95
TC1100000475.mm.2	9.96	7.68	4.85	2.06e-06	6.87e-05	Havcr2	hepatitis A virus cellular receptor 2	4.85	Coding	7.93	7.71	7.35	9.56	10	10.26
TC1300000594.mm.2	13.21	10.93	4.85	1.01e-07	7.31e-06	Spin1	spindlin 1	4.85	Coding	10.92	10.94	11.06	13.06	13.22	13.31
TC1400001047.mm.2	14.99	12.72	4.83	1.47e-06	5.38e-05	Esd	esterase D/formylglutathione hydrolase	4.83	Multiple_Complex	12.88	12.62	12.7	14.44	15.07	14.95
TC0500002814.mm.2	11.15	8.88	4.82	4.31e-05	0.0006	Prkg2	protein kinase, cGMP-dependent, type II	4.82	Multiple_Complex	9.85	8.81	8.94	11.97	11.08	11.21
TC0X00000279.mm.2	7.61	5.34	4.82	1.15e-05	0.0002	Gm2799; Gmcl1l	predicted gene 2799; germ cell-less homolog 1 (Drosophila)-like	4.82	Coding	4.53	5.8	5.42	8.14	7.6	7.63
TC1300000359.mm.2	8.35	6.08	4.82	1.78e-05	0.0003	Wrnip1	Werner helicase interacting protein 1	4.82	Coding	6.74	6.03	6.12	8.31	7.81	8.39
TC0300001937.mm.2	12.27	10	4.81	0.0002	0.0021	Slc7a11	solute carrier family 7 (cationic amino acid transporter, y+ system), member 11	4.81	Multiple_Complex	10.93	9.05	10.02	12.48	12	12.29
TC1300002126.mm.2	11.63	9.36	4.8	1.06e-07	7.56e-06	Zcchc6	zinc finger, CCHC domain containing 6	4.8	Multiple_Complex	9.3	9.42	9.37	11.41	11.61	11.65
TC1000002497.mm.2	9.28	7.02	4.79	2.39e-07	1.43e-05	Adamtsl5	ADAMTS-like 5	4.79	Multiple_Complex	7.16	7.02	6.87	9.26	9.08	9.51
TC0X00002015.mm.2	6.67	4.41	4.78	0.0002	0.0018	Gm2777; Gm10921	predicted gene 2777; predicted gene 10921	4.78	Coding	3.34	5.27	4.51	6.99	6.68	6.59
TC1300002161.mm.2	8.41	6.16	4.77	1.06e-06	4.35e-05	Gm3604	predicted gene 3604	4.77	Coding	6.15	6.16	6.62	8.54	8.44	8.18
TC0300000635.mm.2	10.64	8.39	4.75	1.19e-06	4.68e-05	Ctso	cathepsin O	4.75	Multiple_Complex	7.86	8.43	8.65	10.64	10.52	10.68
TC0Y00000551.mm.2	9.18	6.94	4.74	5.01e-06	0.0001	Gm21860	predicted gene, 21860 [Source:MGI Symbol;Acc:MGI:5434024]	4.74	Coding	6.27	6.95	6.94	10.2	9.07	9.27
TC0Y00000552.mm.2	9.18	6.94	4.74	5.01e-06	0.0001	Gm21748	predicted gene, 21748 [Source:MGI Symbol;Acc:MGI:5433912]	4.74	Coding	6.27	6.95	6.94	10.2	9.07	9.27
TC1300001946.mm.2	7.06	4.82	4.74	1.8e-06	6.17e-05	Ptpdc1	protein tyrosine phosphatase domain containing 1	4.74	Coding	4.84	4.79	5.13	7.06	6.71	7.41
TC1000002940.mm.2	17.29	15.05	4.73	9.17e-08	6.92e-06	Mdm2	transformed mouse 3T3 cell double minute 2	4.73	Multiple_Complex	15.07	15.03	14.78	17.16	17.28	17.3
TC0200003302.mm.2	11.49	9.26	4.69	7.34e-06	0.0002	1110008P14Rik	RIKEN cDNA 1110008P14 gene	4.69	Multiple_Complex	9.24	9.99	9.27	11.62	11.28	11.51
TC0X00000627.mm.2	7.95	5.72	4.69	1.14e-07	7.97e-06	1110012L19Rik	RIKEN cDNA 1110012L19 gene	4.69	Coding	5.81	5.73	5.63	7.82	7.94	8.11
TC0200000833.mm.2	13.89	11.66	4.68	1.76e-06	6.05e-05	Fmnl2	formin-like 2	4.68	Multiple_Complex	11.57	11.73	11.67	13.36	14.1	13.92
TC1500002316.mm.2	8.76	6.54	4.66	5.77e-06	0.0001	Gpr84	G protein-coupled receptor 84	4.66	Coding	6.88	6.59	6	9.16	8.49	8.72
TC1500001872.mm.2	12.54	10.33	4.64	9.74e-07	4.1e-05	Csnk1e	casein kinase 1, epsilon	4.64	Multiple_Complex	10.83	10.34	10.21	12.54	12.53	12.63
TC0200000060.mm.2	8.17	5.96	4.63	9.95e-07	4.14e-05	Usp6nl	USP6 N-terminal like	4.63	Multiple_Complex	5.72	5.99	6.12	7.94	8.13	8.59
TC1300000476.mm.2	11.31	9.1	4.63	1.29e-07	8.64e-06	Hivep1	human immunodeficiency virus type I enhancer binding protein 1	4.63	Coding	8.83	9.09	9.11	11.37	11.13	11.31
TC1300001654.mm.2	8.44	6.23	4.63	1.55e-05	0.0003	Lrrc16a	leucine rich repeat containing 16A	4.63	Multiple_Complex	6.24	6.62	6.22	7.89	8.47	8.94
TC1100001256.mm.2	13.78	11.58	4.61	3.39e-05	0.0005	Ccl4	chemokine (C-C motif) ligand 4	4.61	Multiple_Complex	12.58	11.59	11.57	14.16	13.8	13.77
TC0300000367.mm.2	14.45	12.25	4.6	2.17e-07	1.32e-05	Mgst2	microsomal glutathione S-transferase 2	4.6	Multiple_Complex	12.24	12.07	12.46	14.34	14.46	14.55
TC0600003107.mm.2	7.41	5.21	4.6	5.87e-06	0.0002	Clstn3	calsyntenin 3	4.6	Multiple_Complex	5.17	5.88	5.25	7.62	7.4	7.2
TC1700000214.mm.2	7.24	5.05	4.57	0.0007	0.0053	Fpr2; Fpr3	formyl peptide receptor 2; formyl peptide receptor 3	4.57	Multiple_Complex	4.89	5.05	5.19	5.8	7.18	7.3
TC1300002697.mm.2	9.97	7.78	4.56	1.01e-06	4.17e-05	Snx18	sorting nexin 18	4.56	Multiple_Complex	7.48	8.05	7.8	10	9.71	10.13
TC1400000418.mm.2	7.84	5.65	4.56	3.41e-07	1.84e-05	1700049E17Rik2	tandem duplication of RIKEN cDNA 1700049E17 gene, gene 2	4.56	Multiple_Complex	5.46	5.64	5.66	8.14	7.81	7.6
TC1300001812.mm.2	13.02	10.83	4.55	8.81e-07	3.81e-05	Nrn1	neuritin 1	4.55	Coding	10.81	11	10.71	13.69	12.96	13.07
TC1500000524.mm.2	11.16	8.98	4.55	6.03e-06	0.0002	Ptp4a3	protein tyrosine phosphatase 4a3	4.55	Coding	8.63	9.37	8.95	11.45	11.2	10.75
TC1300000715.mm.2	13.16	10.98	4.54	8.99e-08	6.87e-06	Rmi1	RMI1, RecQ mediated genome instability 1	4.54	Multiple_Complex	10.73	10.96	11	13.1	13.16	13.24
TC1400002383.mm.2	12.06	9.88	4.53	1.24e-07	8.5e-06	Rb1	retinoblastoma 1	4.53	Multiple_Complex	9.79	9.96	9.88	11.96	12.24	12.04
TC0700002950.mm.2	11.98	9.81	4.49	6.47e-05	0.0009	Cd33	CD33 antigen	4.49	Coding	10.26	9.45	9.77	11.15	11.92	12.09
TC1400002666.mm.2	8.38	6.22	4.49	1.75e-06	6.05e-05	Spry2	sprouty homolog 2 (Drosophila)	4.49	Coding	6.29	6.22	6.13	9.23	8.31	8.45
TC0400001217.mm.2	6.5	4.33	4.47	0.0002	0.0022	Pdzk1ip1	PDZK1 interacting protein 1	4.47	Multiple_Complex	4.33	4.85	3.83	5.72	6.5	7.27
TC1000002099.mm.2	5.39	3.23	4.47	1.16e-06	4.62e-05	Prdm1	PR domain containing 1, with ZNF domain	4.47	Multiple_Complex	3.27	3.47	2.91	5.18	5.37	5.68
TC1400000589.mm.2	7.51	5.35	4.47	6.23e-05	0.0008	Gm5622	predicted gene 5622	4.47	Coding	4.78	5.4	5.81	6.8	7.56	7.46
TC1000002527.mm.2	7.13	4.97	4.47	2.58e-06	8.16e-05	Pias4	protein inhibitor of activated STAT 4	4.47	Multiple_Complex	5.23	4.95	4.84	7.59	6.83	7.08
TC0300002236.mm.2	14.67	12.51	4.47	7.51e-06	0.0002	Tlr2	toll-like receptor 2	4.47	Coding	12.65	12.53	12.28	13.96	14.63	14.71
TC0700004632.mm.2	6.31	4.15	4.46	2.39e-05	0.0004	Gm15922; Pira1	predicted gene 15922 [Source:MGI Symbol;Acc:MGI:3802148]; paired-Ig-like receptor A1 (Pira1), mRNA.	4.46	Multiple_Complex	4.09	4.99	4.21	6.1	6.39	6.32
TC1300002246.mm.2	7.54	5.39	4.45	2.43e-06	7.78e-05	Zfp429	zinc finger protein 429	4.45	Multiple_Complex	5.36	5.06	5.75	7.55	7.52	8.15
TC0500002325.mm.2	13.94	11.79	4.45	3.77e-07	1.98e-05	Tapt1	transmembrane anterior posterior transformation 1	4.45	Coding	11.76	11.4	11.84	14.18	13.77	13.92
TC1400000513.mm.2	15.96	13.8	4.45	1.05e-06	4.32e-05	Lgals3	lectin, galactose binding, soluble 3	4.45	Coding	14.16	13.77	13.59	15.94	15.79	16.16
TC1000000473.mm.2	6.06	3.92	4.42	0.0002	0.0019	Slc35f1	solute carrier family 35, member F1	4.42	Coding	3.91	3.86	4.05	6.05	5.2	6.95
TC1000000469.mm.2	14.78	12.64	4.42	1.34e-07	8.87e-06	Nus1	nuclear undecaprenyl pyrophosphate synthase 1 homolog (S. cerevisiae)	4.42	Multiple_Complex	12.66	12.64	12.57	14.88	14.62	14.8
TC1500000982.mm.2	6.41	4.28	4.39	2.08e-05	0.0004	Cacnb3	calcium channel, voltage-dependent, beta 3 subunit	4.39	Coding	5.04	3.86	4.21	6.41	6.6	6.41
TC0200003865.mm.2	6.2	4.07	4.39	3.76e-05	0.0006	Calcrl	calcitonin receptor-like	4.39	Multiple_Complex	4.09	4.43	3.66	6.18	5.47	6.36
TC1400001032.mm.2	11.08	8.95	4.39	6.21e-07	2.94e-05	Lpar6	lysophosphatidic acid receptor 6	4.39	Multiple_Complex	8.98	9.21	8.62	11.09	11.04	11.11
TC0700001345.mm.2	10.47	8.34	4.38	4.06e-07	2.08e-05	Gab2	growth factor receptor bound protein 2-associated protein 2	4.38	Multiple_Complex	8.48	8.34	8.2	10.27	10.45	10.71
TC0X00000032.mm.2	5.63	3.51	4.37	0.0001	0.0014	Gm3763	predicted gene 3763	4.37	Coding	2.95	4.43	3.41	5.64	5.63	5.51
TC0600001974.mm.2	7.63	5.51	4.36	8.62e-06	0.0002	Impdh1	inosine 5-phosphate dehydrogenase 1	4.36	Multiple_Complex	5.04	5.55	5.87	7.78	7.22	7.65
TC1700002352.mm.2	12.22	10.09	4.35	4.91e-05	0.0007	C3	complement component 3	4.35	Multiple_Complex	10.86	10.16	10.02	11.78	12.53	12.26
TC0X00002261.mm.2	7.22	5.1	4.35	1.63e-07	1.06e-05	Gm773	predicted gene 773	4.35	Multiple_Complex	5.11	5.09	4.99	7.23	7.38	7.05
TC0200001951.mm.2	15.81	13.69	4.32	0.0001	0.0014	Slc20a1	solute carrier family 20, member 1	4.32	Multiple_Complex	14.41	13.65	13.74	16.5	15.73	15.33
TC1000002551.mm.2	8.47	6.36	4.32	1.5e-05	0.0003	Sirt6	sirtuin 6	4.32	Multiple_Complex	6.58	6.34	6.17	8.49	7.72	8.44
TC0100003891.mm.2	7.28	5.17	4.31	9.25e-06	0.0002	Ifi203	interferon activated gene 203	4.31	Multiple_Complex	5.16	5.41	4.24	7.29	7.19	7.35
TC0500001548.mm.2	8.69	6.58	4.3	0.0001	0.0016	Gtf2ird2	GTF2I repeat domain containing 2	4.3	Multiple_Complex	5.93	7.45	6.5	8.68	8.41	8.98
TC0200003806.mm.2	8.52	6.42	4.3	2.62e-06	8.24e-05	Fkbp7	FK506 binding protein 7	4.3	Multiple_Complex	6.59	6.18	6.44	8.49	8.28	9.06
TC0900003321.mm.2	8.32	6.22	4.3	1.1e-07	7.74e-06	Ppp2r3d	protein phosphatase 2 (formerly 2A), regulatory subunit B, delta; protein phosphatase 2 (formerly 2A), regulatory subunit B'', delta	4.3	Multiple_Complex	6.29	6.14	6.22	8.29	8.33	8.46
TC1300002184.mm.2	7.9	5.79	4.3	4.06e-06	0.0001	Fancc	Fanconi anemia, complementation group C	4.3	Multiple_Complex	6.01	5.07	5.8	7.76	7.91	7.89
TC0X00002504.mm.2	10.91	8.8	4.3	1.87e-06	6.39e-05	Prkx	protein kinase, X-linked	4.3	Multiple_Complex	9.16	8.47	8.79	11.09	10.74	10.89
TC1000001518.mm.2	7.04	4.94	4.29	0.0005	0.0044	Fam19a2	family with sequence similarity 19, member A2	4.29	Multiple_Complex	5.17	4.98	4.53	9.57	6.8	7.26
TC0500000902.mm.2	6.13	4.04	4.27	0.0005	0.0044	Gm6502	predicted gene 6502 [Source:MGI Symbol;Acc:MGI:3779601]; predicted gene 6502	4.27	Coding	3.98	3.28	4.15	7.04	4.98	6.23
TC0700004176.mm.2	12.75	10.66	4.27	6.84e-07	3.14e-05	Gde1	glycerophosphodiester phosphodiesterase 1	4.27	Multiple_Complex	10.66	10.62	10.8	12.44	12.78	12.92
TC1300002445.mm.2	11.14	9.05	4.26	1.79e-07	1.14e-05	Scamp1	secretory carrier membrane protein 1	4.26	Multiple_Complex	9.04	8.94	9.06	11.15	10.95	11.22
TC0200000486.mm.2	9.95	7.86	4.26	5.77e-06	0.0001	Ralgds	ral guanine nucleotide dissociation stimulator	4.26	Multiple_Complex	7.87	7.56	8.14	9.5	9.99	10.24
TC0700004606.mm.2	11.03	8.94	4.24	9.87e-06	0.0002	Ppfia1	protein tyrosine phosphatase, receptor type, f polypeptide (PTPRF), interacting protein (liprin), alpha 1	4.24	Multiple_Complex	9.4	8.35	9	11.02	10.91	11.16
TC0500002508.mm.2	15.33	13.24	4.24	1.48e-06	5.39e-05	Apbb2	amyloid beta (A4) precursor protein-binding, family B, member 2	4.24	Multiple_Complex	13.36	13.26	13.08	14.92	15.5	15.35
TC1400001656.mm.2	4.95	2.87	4.23	9.91e-06	0.0002	Cacna1d	calcium channel, voltage-dependent, L type, alpha 1D subunit	4.23	Coding	3.08	2.89	2.61	4.96	4.94	4.3
TC1500001101.mm.2	11.97	9.9	4.22	1.82e-05	0.0003	Prr13	proline rich 13	4.22	Coding	10.12	9.36	9.93	11.41	12.03	12.31
TC1900000386.mm.2	8.83	6.76	4.2	6.76e-07	3.12e-05	Apba1	amyloid beta (A4) precursor protein binding, family A, member 1	4.2	Multiple_Complex	7	6.68	6.76	8.58	8.83	8.83
TC0700001808.mm.2	10	7.95	4.14	1.94e-06	6.53e-05	Apobr	apolipoprotein B receptor	4.14	Multiple_Complex	7.94	7.96	7.75	9.63	10	10.38
TC1300000013.mm.2	7	4.95	4.14	6.74e-07	3.12e-05	Calm4	calmodulin 4	4.14	Coding	5.03	4.97	4.8	6.76	6.99	7.28
TC0700002226.mm.2	9.88	7.83	4.12	1.63e-06	5.71e-05	Clcn4	chloride channel, voltage-sensitive 4	4.12	Multiple_Complex	7.8	8.18	7.62	9.89	10.04	9.68
TC0800002146.mm.2	7.53	5.48	4.12	1.15e-06	4.57e-05	Tlr3	toll-like receptor 3	4.12	Coding	5.51	4.89	5.46	7.73	7.51	7.35
TC0900000100.mm.2	6.88	4.83	4.12	4.2e-07	2.14e-05	Sesn3	sestrin 3	4.12	Multiple_Complex	4.89	4.46	4.81	6.99	6.89	6.71
TC1000000886.mm.2	11.09	9.04	4.12	9.17e-06	0.0002	Dapk3	death-associated protein kinase 3	4.12	Coding	9.34	9.09	8.55	11.44	10.76	11.07
TC1600000618.mm.2	8.73	6.69	4.12	7.58e-07	3.35e-05	Zbtb20; Mir568	zinc finger and BTB domain containing 20; microRNA 568	4.12	Multiple_Complex	6.7	6.14	6.69	9.14	8.73	8.74
TC0800000020.mm.2	9.6	7.57	4.1	1.32e-06	5e-05	Mcemp1	mast cell expressed membrane protein 1	4.1	Coding	7.88	7.59	7.55	10.02	9.5	9.61
TC0700000147.mm.2	10	7.97	4.09	1.05e-06	4.31e-05	Zfp110	zinc finger protein 110	4.09	Multiple_Complex	7.95	7.7	8.28	10	9.92	10.08
TC0700004533.mm.2	9.73	7.7	4.08	2.56e-07	1.51e-05	Deaf1	deformed epidermal autoregulatory factor 1 (Drosophila)	4.08	Multiple_Complex	7.72	7.92	7.68	9.72	9.74	9.87
TC0700004487.mm.2	15	12.97	4.08	6.34e-05	0.0009	Adam8	a disintegrin and metallopeptidase domain 8	4.08	Multiple_Complex	13.66	13.01	12.94	15.67	14.69	14.96
TC1400000448.mm.2	6.83	4.81	4.08	1.18e-05	0.0002	Gm6526	predicted gene 6526 [Source:MGI Symbol;Acc:MGI:3648758]	4.08	Coding	4.01	4.75	4.87	6.88	6.37	7.19
TC1200001768.mm.2	12.77	10.74	4.07	3.98e-07	2.05e-05	Nfkbia	nuclear factor of kappa light polypeptide gene enhancer in B cells inhibitor, alpha	4.07	Coding	10.88	10.62	10.74	12.57	12.78	12.86
TC1900001461.mm.2	13.09	11.07	4.07	1.05e-06	4.31e-05	Myof	myoferlin	4.07	Coding	11.39	10.96	11.06	12.91	13.19	13.11
TC1000000671.mm.2	11.02	9	4.07	1.15e-06	4.57e-05	Ccdc6	coiled-coil domain containing 6	4.07	Multiple_Complex	8.98	8.88	9.22	11.04	10.76	11.24
TC1300002174.mm.2	13.23	11.21	4.06	1.58e-06	5.62e-05	Gm5141	predicted gene 5141	4.06	Multiple_Complex	11.21	11.63	11.22	13.16	13.57	13.24
TC0300002482.mm.2	9.69	7.67	4.06	3.3e-05	0.0005	Ecm1; Mir7014	extracellular matrix protein 1; microRNA 7014	4.06	Multiple_Complex	8.17	7.66	7.51	9.23	9.68	10.17
TC1300000599.mm.2	9.59	7.58	4.05	1.15e-05	0.0002	Cks2	CDC28 protein kinase regulatory subunit 2	4.05	Coding	8.01	7.19	7.56	9.25	9.62	9.87
TC1300000571.mm.2	13.29	11.28	4.04	1.74e-07	1.11e-05	Nol8	nucleolar protein 8	4.04	Multiple_Complex	11.27	11.35	11.21	13.22	13.29	13.36
TC0500001026.mm.2	13.05	11.04	4.04	5.05e-07	2.47e-05	Pkd2	polycystic kidney disease 2	4.04	Multiple_Complex	11.05	11.2	10.85	13.38	12.99	13.07
TC1400002515.mm.2	11.19	9.18	4.04	9.12e-07	3.9e-05	Diaph3	diaphanous related formin 3	4.04	Multiple_Complex	9.19	9.01	9.3	11.09	11.21	11.67
TC0700002507.mm.2	11.98	9.97	4.02	0.0012	0.0082	Pvr	poliovirus receptor	4.02	Multiple_Complex	11.22	9.97	9.6	12.36	11.58	11.99
TC1300002768.mm.2	13.57	11.56	4.01	1.92e-06	6.49e-05	Zfp934	zinc finger protein 934	4.01	Multiple_Complex	11.57	11.49	11.85	13.31	13.82	13.57
TC0700004607.mm.2	9.81	7.81	4	5.04e-07	2.47e-05	Fadd	Fas (TNFRSF6)-associated via death domain	4	Coding	7.73	8.01	7.8	9.84	9.64	9.8
TC1900001556.mm.2	5.66	3.66	4	5.62e-06	0.0001	Pkd2l1	polycystic kidney disease 2-like 1	4	Multiple_Complex	3.24	3.7	3.99	5.69	5.63	6.32
TC0400002665.mm.2	13.92	11.91	4	4.14e-06	0.0001	Abca1	ATP-binding cassette, sub-family A (ABC1), member 1	4	Multiple_Complex	11.72	12.03	11.93	13.54	14.34	13.89
TC0300002611.mm.2	5.91	3.91	4	9.3e-07	3.94e-05	Slc22a15	solute carrier family 22 (organic anion/cation transporter), member 15	4	Multiple_Complex	3.69	3.89	3.94	5.93	5.53	5.89
TC1100002207.mm.2	12.76	10.76	4	9.15e-07	3.91e-05	Tns3	tensin 3	4	Multiple_Complex	11	10.78	10.47	12.75	12.66	12.86
TC1500001799.mm.2	8.88	6.88	4	3.64e-07	1.94e-05	Rbfox2	RNA binding protein, fox-1 homolog (C. elegans) 2	4	Coding	6.89	7.05	6.69	9.12	8.9	8.86
TC1800000956.mm.2	8.64	6.64	3.99	1.96e-05	0.0004	Mpp7	membrane protein, palmitoylated 7 (MAGUK p55 subfamily member 7)	3.99	Multiple_Complex	6.6	6.08	6.72	8.13	8.61	9.21
TC0700003996.mm.2	5.54	3.54	3.99	2.78e-07	1.59e-05	Gm4070; Gvin1; Gm17757; Gm18853	predicted gene 4070; GTPase, very large interferon inducible 1; GTPase, very large interferon inducible 1 pseudogene	3.99	Multiple_Complex	3.56	3.66	3.32	5.66	5.55	5.53
TC1300000912.mm.2	13.2	11.21	3.98	9.86e-07	4.12e-05	Ell2	elongation factor RNA polymerase II 2	3.98	Coding	11.51	11.19	10.95	13.24	13.17	13.2
TC0700002293.mm.2	5.15	3.16	3.98	0.0005	0.0041	Vmn2r47	vomeronasal 2, receptor 47	3.98	Coding	3.07	3.15	3.17	5.33	3.91	5.07
TC0700002297.mm.2	5.15	3.16	3.98	0.0005	0.0041	Vmn2r47	vomeronasal 2, receptor 47	3.98	Coding	3.07	3.15	3.17	5.33	3.91	5.07
TC0700000473.mm.2	9.11	7.12	3.98	7.36e-06	0.0002	Zfp626	zinc finger protein 626	3.98	Coding	7.25	7.04	7.11	8.49	9.16	9.06
TC0600000637.mm.2	12.55	10.56	3.97	7.28e-07	3.27e-05	Creb5; 9430076C15Rik	cAMP responsive element binding protein 5; RIKEN cDNA 9430076C15 gene	3.97	Multiple_Complex	10.52	10.56	10.66	13.01	12.46	12.57
TC0500001179.mm.2	10.29	8.3	3.96	1.52e-06	5.52e-05	Tpst2	protein-tyrosine sulfotransferase 2	3.96	Multiple_Complex	8.51	8.29	8.31	10.31	9.93	10.26
TC1500000392.mm.2	10.72	8.73	3.96	1.11e-06	4.46e-05	Deptor	DEP domain containing MTOR-interacting protein	3.96	Multiple_Complex	8.76	8.43	8.93	10.7	10.58	10.93
TC0700002717.mm.2	9.32	7.33	3.95	0.0001	0.0013	Catsperg1	catsper channel auxiliary subunit gamma 1	3.95	Multiple_Complex	7.84	6.73	7.38	8.72	9.46	9.3
TC1500002318.mm.2	11.99	10.01	3.94	6.79e-07	3.12e-05	Itga5	integrin alpha 5 (fibronectin receptor alpha)	3.94	Coding	9.74	10.23	10.03	11.99	11.99	11.96
TC0400002525.mm.2	6	4.03	3.93	1.46e-05	0.0003	Sit1	suppression inducing transmembrane adaptor 1	3.93	Multiple_Complex	3.77	4.04	4.28	6.6	5.65	5.95
TC0900000223.mm.2	12.09	10.11	3.93	6.88e-06	0.0002	Bbs9	Bardet-Biedl syndrome 9 (human)	3.93	Multiple_Complex	10.11	10.68	10.11	12.62	12.08	12.1
TC0X00000103.mm.2	6.42	4.44	3.93	7.4e-06	0.0002	Gm14499	predicted gene 14499 (Gm14499), mRNA.; predicted gene 14499 [Source:MGI Symbol;Acc:MGI:3705856]; predicted gene 14499	3.93	Multiple_Complex	3.93	4.5	4.76	6.74	6.24	6.39
TC0700004612.mm.2	11.19	9.21	3.92	6.64e-06	0.0002	Tpcn2	two pore segment channel 2	3.92	Multiple_Complex	9.62	9.18	8.99	10.83	11.16	11.22
TC0X00002158.mm.2	10.54	8.57	3.92	4.68e-07	2.33e-05	Zdhhc9	zinc finger, DHHC domain containing 9	3.92	Multiple_Complex	8.57	8.45	8.6	10.52	10.36	10.77
TC0600001890.mm.2	14.05	12.08	3.91	1.19e-05	0.0002	Tfec	transcription factor EC	3.91	Coding	12.68	11.73	12.02	14.06	14.03	14.36
TC1100003709.mm.2	6.1	4.13	3.91	9.44e-05	0.0011	Krt23	keratin 23	3.91	Coding	3.68	4.43	4.18	6.58	5.39	6.17
TC0700003650.mm.2	11.07	9.1	3.91	4.01e-07	2.06e-05	Abhd17c	abhydrolase domain containing 17C	3.91	Multiple_Complex	9.11	9.13	9.05	10.87	11.09	11.21
TC1300001395.mm.2	13.55	11.58	3.9	1.58e-06	5.62e-05	Pfkp	phosphofructokinase, platelet	3.9	Multiple_Complex	11.59	11.57	11.83	13.54	13.23	13.55
TC1300000647.mm.2	11.28	9.32	3.88	8.92e-07	3.83e-05	Zfp346	zinc finger protein 346	3.88	Multiple_Complex	8.96	9.35	9.3	10.99	11.28	11.36
TC1100001661.mm.2	11.51	9.56	3.88	6.89e-06	0.0002	Tmem106a	transmembrane protein 106A	3.88	Multiple_Complex	9.93	9.15	9.58	11.53	11.7	11.28
TC0500001297.mm.2	11.12	9.17	3.86	4.61e-07	2.31e-05	Wsb2	WD repeat and SOCS box-containing 2	3.86	Multiple_Complex	9.34	9.18	8.98	11.25	11.11	11.06
TC0100001756.mm.2	9.35	7.4	3.86	7.03e-05	0.0009	Taf1a	TATA box binding protein (Tbp)-associated factor, RNA polymerase I, A	3.86	Multiple_Complex	8.18	7.37	7.43	9.39	9	9.59
TC0200004667.mm.2	12.58	10.63	3.85	3.1e-06	9.38e-05	Slc23a2	solute carrier family 23 (nucleobase transporters), member 2	3.85	Multiple_Complex	10.91	10.61	10.44	13.23	12.6	12.56
TC0700000886.mm.2	8.04	6.09	3.85	0.0003	0.003	Tmem86a	transmembrane protein 86A	3.85	Coding	5.72	6.06	6.53	7.25	8.07	8.76
TC0500002229.mm.2	8.31	6.37	3.84	1.53e-06	5.53e-05	Poln; Haus3	DNA polymerase N; HAUS augmin-like complex, subunit 3	3.84	Coding	6.16	6.38	6.53	8.34	8.51	8.04
TC0500000050.mm.2	8.94	7.01	3.83	3.75e-05	0.0006	Abcb1a	ATP-binding cassette, sub-family B (MDR/TAP), member 1A	3.83	Multiple_Complex	7.33	6.75	6.98	8.51	8.88	9.59
TC0500003028.mm.2	12.22	10.29	3.82	4.06e-07	2.08e-05	Sgsm1	small G protein signaling modulator 1	3.82	Multiple_Complex	10.28	10.37	10.29	12.34	12.07	12.24
TC0500000909.mm.2	5.77	3.84	3.82	0.001	0.0071	Gm7647	predicted gene 7647	3.82	Coding	3.4	3.83	3.84	5.76	4.38	5.78
TC1300000167.mm.2	11.15	9.21	3.82	5.58e-06	0.0001	AK157302	cDNA sequence AK157302; cDNA sequence AK157302 [Source:MGI Symbol;Acc:MGI:3574096]	3.82	Multiple_Complex	8.94	9.5	9.2	11.18	11.12	10.75
TC0X00001815.mm.2	6.66	4.74	3.8	4.42e-06	0.0001	Fthl17b	ferritin, heavy polypeptide-like 17, member B	3.8	Coding	4.69	5.29	4.79	6.66	6.71	6.67
TC0300001110.mm.2	12.57	10.65	3.79	4.57e-06	0.0001	AI504432	expressed sequence AI504432	3.79	NonCoding	10.42	10.94	10.62	12.2	12.6	12.54
TC0300002725.mm.2	15.4	13.48	3.79	2.85e-07	1.61e-05	Gstm1	glutathione S-transferase, mu 1	3.79	Coding	13.47	13.57	13.4	15.47	15.4	15.33
TC1300002125.mm.2	11.81	9.89	3.79	2.29e-07	1.39e-05	Isca1	iron-sulfur cluster assembly 1 homolog (S. cerevisiae)	3.79	Multiple_Complex	9.89	9.89	9.92	11.83	11.76	11.81
TC1300000634.mm.2	12	10.08	3.78	1.8e-06	6.17e-05	Faf2	Fas associated factor family member 2	3.78	Multiple_Complex	10.07	10.24	9.99	12.05	11.64	11.98
TC1300002141.mm.2	7.49	5.57	3.78	1.12e-05	0.0002	Ctla2b	cytotoxic T lymphocyte-associated protein 2 beta	3.78	Coding	5.58	5.92	5.2	7.85	7.21	7.45
TC0600002070.mm.2	16.14	14.22	3.78	3.79e-07	1.99e-05	Mtpn	myotrophin	3.78	Multiple_Complex	14.12	14.23	14.31	16.15	16.01	16.2
TC1900000171.mm.2	11.14	9.23	3.77	2.89e-05	0.0005	Ahnak; Mir6367	AHNAK nucleoprotein (desmoyokin); microRNA 6367	3.77	Multiple_Complex	8.52	9.19	9.36	10.63	11.58	11.18
TC1400002387.mm.2	9.57	7.66	3.77	1.19e-06	4.68e-05	Rb1	retinoblastoma 1	3.77	NonCoding	7.36	7.67	7.91	9.59	9.57	9.57
TC0300000580.mm.2	4.59	2.68	3.77	7.08e-05	0.0009	Ppm1l	protein phosphatase 1 (formerly 2C)-like	3.77	Multiple_Complex	2.79	2.6	2.67	4.56	3.71	4.63
TC0900001632.mm.2	8.07	6.15	3.77	1.27e-06	4.86e-05	1700048O20Rik	RIKEN cDNA 1700048O20 gene	3.77	Multiple_Complex	6.06	6.24	6.15	8.06	8.07	8.66
TC0700002472.mm.2	8	6.09	3.76	5.4e-05	0.0008	Gipr	gastric inhibitory polypeptide receptor	3.76	Coding	6.08	5.87	6.8	8.52	7.98	7.82
TC1400000464.mm.2	5.41	3.51	3.76	2.61e-05	0.0004	Gm8229; Gm3370	predicted gene 8229 [Source:MGI Symbol;Acc:MGI:3646979]; predicted gene 3370 [Source:MGI Symbol;Acc:MGI:3781548]; predicted gene 8229	3.76	Multiple_Complex	2.81	3.53	3.48	4.8	5.68	5.45
TC0600002116.mm.2	12.12	10.22	3.75	1.1e-06	4.42e-05	Kdm7a	lysine (K)-specific demethylase 7A	3.75	Multiple_Complex	10.25	10.17	10.22	12.45	12.09	11.92
TC1900001603.mm.2	12.75	10.84	3.75	2.65e-07	1.55e-05	Actr1a	ARP1 actin-related protein 1A, centractin alpha	3.75	Coding	10.77	10.84	10.87	12.88	12.68	12.74
TC1000000892.mm.2	12.27	10.36	3.75	6.75e-06	0.0002	Pip5k1c	phosphatidylinositol-4-phosphate 5-kinase, type 1 gamma	3.75	Multiple_Complex	9.78	10.62	10.4	12.27	12.11	12.26
TC1300000694.mm.2	13.82	11.91	3.74	5.25e-07	2.55e-05	Smad5	SMAD family member 5	3.74	Multiple_Complex	12.02	11.67	11.93	13.88	13.83	13.73
TC1300000607.mm.2	10.65	8.75	3.74	3.91e-06	0.0001	Gadd45g	growth arrest and DNA-damage-inducible 45 gamma	3.74	Multiple_Complex	8.83	8.54	8.76	10.16	10.69	10.62
TC0700002128.mm.2	7.65	5.75	3.73	0.0005	0.0043	Tarm1	T cell-interacting, activating receptor on myeloid cells 1	3.73	Coding	5.58	5.76	5.89	8.61	6.78	7.6
TC0900001371.mm.2	10.26	8.36	3.73	0.0002	0.0023	Nprl2	nitrogen permease regulator-like 2	3.73	Coding	8.36	8.34	8.37	10.33	9.2	10.2
TC1400001856.mm.2	5.7	3.8	3.72	9.09e-07	3.9e-05	1700001F09Rik	RIKEN cDNA 1700001F09 gene	3.72	Coding	3.71	3.8	4.07	5.6	5.79	5.71
TC0300002343.mm.2	11.4	9.51	3.72	8.15e-05	0.001	Slc50a1	solute carrier family 50 (sugar transporter), member 1	3.72	Multiple_Complex	9.9	9.53	9.49	11.67	10.72	11.43
TC0900002921.mm.2	6.82	4.93	3.71	9.49e-06	0.0002	Mras	muscle and microspikes RAS	3.71	Multiple_Complex	4.02	4.86	4.99	6.79	6.63	7.09
TC1800000111.mm.2	13.44	11.55	3.7	1.09e-06	4.41e-05	Impact	impact, RWD domain protein	3.7	Multiple_Complex	11.54	11.56	11.44	13.17	13.45	13.69
TC0300000742.mm.2	12.32	10.44	3.69	5.31e-07	2.58e-05	Ash1l	ash1 (absent, small, or homeotic)-like (Drosophila)	3.69	Multiple_Complex	10.44	10.39	10.63	12.26	12.39	12.32
TC1000000540.mm.2	9.95	8.07	3.68	2.67e-06	8.38e-05	Dnajb12	DnaJ (Hsp40) homolog, subfamily B, member 12	3.68	Coding	8.05	8.07	8.17	9.84	9.99	10.58
TC1500000647.mm.2	10.87	8.99	3.67	2.24e-06	7.35e-05	Kctd17	potassium channel tetramerisation domain containing 17	3.67	Multiple_Complex	9.06	8.51	8.96	10.92	10.85	10.59
TC1000000265.mm.2	7.89	6.02	3.67	1.28e-06	4.87e-05	Echdc1	enoyl Coenzyme A hydratase domain containing 1	3.67	Multiple_Complex	6.21	6	5.86	7.88	7.71	8.09
TC1400002067.mm.2	12.34	10.46	3.67	0.0039	0.021	Slc7a8	solute carrier family 7 (cationic amino acid transporter, y+ system), member 8	3.67	Coding	11.85	10.42	10.5	12.32	11.98	12.36
TC0700000383.mm.2	15.07	13.19	3.67	0.0005	0.0039	Plaur	plasminogen activator, urokinase receptor	3.67	Coding	14.35	13.28	13.11	15.82	15.02	15.12
TC1400000463.mm.2	7.84	5.96	3.67	2.37e-05	0.0004	Gm8220; Gm8224	predicted gene 8220 [Source:MGI Symbol;Acc:MGI:3643828]; predicted gene 8224 [Source:MGI Symbol;Acc:MGI:3643831]; predicted gene 8220	3.67	Multiple_Complex	5.88	5.97	6.28	7.84	8.27	7.38
TC0600001203.mm.2	13.89	12.02	3.67	9.29e-07	3.94e-05	Bhlhe40	basic helix-loop-helix family, member e40	3.67	Multiple_Complex	11.83	12.03	12.1	13.88	13.77	14.21
TC1600001277.mm.2	10.52	8.64	3.67	2.21e-05	0.0004	2610318N02Rik	RIKEN cDNA 2610318N02 gene	3.67	Coding	8.6	8.73	8.06	11.07	10.09	10.46
TC1500002212.mm.2	10.19	8.31	3.66	6.87e-07	3.14e-05	Nckap5l	NCK-associated protein 5-like	3.66	Multiple_Complex	8.31	8.32	8.12	10.17	9.93	10.2
TC1400000248.mm.2	9.41	7.54	3.66	3.33e-06	9.95e-05	Anxa11	annexin A11	3.66	Multiple_Complex	7.61	7.54	7.45	10.14	9.47	9.33
TC0700002089.mm.2	11.38	9.51	3.65	2.14e-06	7.09e-05	Tssc4	tumor-suppressing subchromosomal transferable fragment 4	3.65	Coding	9.53	9.32	9.66	11.7	11.17	11.35
TC0700001991.mm.2	11.14	9.28	3.65	5.65e-07	2.72e-05	Inpp5a	inositol polyphosphate-5-phosphatase A	3.65	Multiple_Complex	9.29	9.06	9.26	11.3	11.15	10.97
TC0X00000649.mm.2	6.45	4.59	3.62	0.0002	0.002	Mtm1	X-linked myotubular myopathy gene 1	3.62	Multiple_Complex	4.65	3.6	5.03	6.05	6.46	6.82
TC1300002169.mm.2	11.84	9.99	3.62	2.39e-06	7.68e-05	6720489N17Rik	RIKEN cDNA 6720489N17 gene	3.62	Coding	9.98	10.35	9.99	11.71	11.83	11.99
TC0X00002031.mm.2	6.72	4.87	3.62	0.0001	0.0016	Gm2964	predicted gene 2964 [Source:MGI Symbol;Acc:MGI:3781142]; predicted gene 2964	3.62	Coding	3.09	4.77	4.98	6.97	6.74	6.71
TC1400001813.mm.2	7.42	5.56	3.61	4.02e-06	0.0001	Gm3543	predicted gene 3543 [Source:MGI Symbol;Acc:MGI:3781720]	3.61	Coding	5.59	5.55	5.36	7.39	7.96	7.19
TC0900000019.mm.2	5.18	3.32	3.61	1.35e-06	5.06e-05	Gucy1a2	guanylate cyclase 1, soluble, alpha 2	3.61	Multiple_Complex	3.43	3.15	3.34	5.3	4.92	5.19
TC1300002047.mm.2	10.64	8.79	3.61	3.26e-07	1.79e-05	Hk3	hexokinase 3	3.61	Coding	8.82	8.8	8.75	10.65	10.64	10.58
TC0700000786.mm.2	6.16	4.31	3.6	1.93e-05	0.0004	Klk1b11	kallikrein 1-related peptidase b11	3.6	Coding	4.33	3.97	4.6	5.72	6.2	6.45
TC0600001259.mm.2	11.8	9.96	3.59	5.42e-06	0.0001	Tatdn2	TatD DNase domain containing 2	3.59	Coding	10.33	9.92	9.69	11.63	11.96	11.81
TC0700002056.mm.2	12.26	10.41	3.59	1.17e-06	4.64e-05	Tspan4	tetraspanin 4	3.59	Multiple_Complex	10.48	10.41	10.14	12.38	12.03	12.28
TC1000002547.mm.2	9.35	7.51	3.57	1.71e-05	0.0003	Gna11	guanine nucleotide binding protein, alpha 11	3.57	Multiple_Complex	7.48	7.26	8.09	9.45	9.34	9.27
TC0700000242.mm.2	8.53	6.69	3.56	0.0005	0.0038	Ptgir	prostaglandin I receptor (IP)	3.56	Coding	7.66	6.78	6.6	8.83	8.15	8.56
TC0300000800.mm.2	9.79	7.95	3.56	0.0004	0.0031	S100a13	S100 calcium binding protein A13	3.56	Coding	8.32	7.93	7.64	9.81	10.1	8.9
TC1200001602.mm.2	14.08	12.25	3.56	5.15e-07	2.51e-05	Prkar2b	protein kinase, cAMP dependent regulatory, type II beta	3.56	Coding	12.36	12.27	12.04	14.07	14.17	14.09
TC1400001821.mm.2	5.84	4.01	3.55	2.28e-06	7.45e-05	Gm3573	predicted gene 3573 [Source:MGI Symbol;Acc:MGI:3781750]	3.55	Coding	3.68	4.03	4.14	5.59	5.85	5.83
TC0900000586.mm.2	9.13	7.31	3.55	0.0015	0.0098	Gm5617	predicted gene 5617	3.55	Coding	7.35	6.65	7.88	9.05	8.16	9.23
TC0200000382.mm.2	15.4	13.57	3.55	0.0028	0.0159	Il1rn	interleukin 1 receptor antagonist	3.55	Multiple_Complex	14.99	13.49	13.65	15.55	15.39	15.32
TC0X00000530.mm.2	10.69	8.86	3.55	9.29e-06	0.0002	Htatsf1	HIV TAT specific factor 1	3.55	Multiple_Complex	8.89	8.09	8.83	10.7	10.4	10.95
TC1500002346.mm.2	13.99	12.17	3.54	5.58e-06	0.0001	Plec	plectin	3.54	Coding	12.15	12.18	12.59	14.14	14.01	13.79
TC0500003733.mm.2	12.49	10.67	3.54	6.38e-07	3e-05	Zfp644	zinc finger protein 644	3.54	Multiple_Complex	10.66	10.74	10.62	12.33	12.5	12.48
TC0500001270.mm.2	10.5	8.68	3.54	5.22e-06	0.0001	Cit	citron	3.54	Multiple_Complex	8.54	8.65	8.91	10.16	10.53	10.72
TC0100001177.mm.2	8.24	6.42	3.53	3.65e-06	0.0001	Rab29	RAB29, member RAS oncogene family	3.53	Coding	6.38	6.46	5.91	8.21	8.27	7.9
TC0700000798.mm.2	10.94	9.12	3.52	2.57e-06	8.14e-05	2410002F23Rik; Snord88a	RIKEN cDNA 2410002F23 gene; small nucleolar RNA, C/D box 88A	3.52	Multiple_Complex	9.11	9.01	9.47	10.95	10.82	11.02
TSUnmapped00000043.mm.2	5.37	3.56	3.52	6.62e-05	0.0009	Rora	RAR-related orphan receptor alpha	3.52	Coding	3.56	3.95	3.17	5.41	4.82	5.61
TC1200001658.mm.2	8.08	6.26	3.52	8.54e-06	0.0002	Arl4a	ADP-ribosylation factor-like 4A	3.52	Multiple_Complex	6.25	5.91	6.64	8.09	7.88	8.18
TC1500000939.mm.2	13.1	11.29	3.5	1.26e-06	4.85e-05	Ano6	anoctamin 6	3.5	Multiple_Complex	11.29	11.02	11.3	12.84	13.11	13.19
TC1600000376.mm.2	7.18	5.37	3.5	1.43e-06	5.31e-05	Il1rap	interleukin 1 receptor accessory protein	3.5	Multiple_Complex	5.66	5.2	5.34	7.3	7.18	7.18
TC1000000760.mm.2	13.47	11.66	3.5	9.89e-07	4.13e-05	Pttg1ip	pituitary tumor-transforming 1 interacting protein	3.5	Multiple_Complex	11.66	11.73	11.39	13.78	13.48	13.39
TC0700002349.mm.2	8.39	6.59	3.5	8.69e-06	0.0002	Zfp329	zinc finger protein 329	3.5	Multiple_Complex	6.62	6.97	6.13	8.41	8.62	8.37
TC1500001198.mm.2	7.56	5.75	3.5	0.0174	0.0685	Spef2	sperm flagellar 2	3.5	Coding	5.55	5.95	5.76	5.77	7.55	7.57
TC0700002116.mm.2	10.94	9.13	3.5	9.61e-05	0.0012	Oraov1	oral cancer overexpressed 1	3.5	Multiple_Complex	9.17	8.59	9.57	10.44	11.07	10.93
TC0X00000274.mm.2	6.78	4.98	3.5	0.0019	0.0119	Gm10921; Gm2784; Gm14345	predicted gene 10921; predicted gene 2784; predicted gene 14345	3.5	Coding	3.4	5.74	5.1	6.79	6.65	6.84
TC0X00000713.mm.2	7.6	5.8	3.49	0.0001	0.0015	Ikbkg	inhibitor of kappaB kinase gamma	3.49	Multiple_Complex	5.72	5.87	6.69	7.53	7.59	7.68
TC0X00002450.mm.2	11.93	10.13	3.48	1.53e-05	0.0003	Lage3	L antigen family, member 3	3.48	Multiple_Complex	10.22	9.93	10.14	11.94	11.33	11.92
TC1900000495.mm.2	12.76	10.96	3.48	3.46e-06	0.0001	Stambpl1	STAM binding protein like 1	3.48	Multiple_Complex	11.34	10.8	10.94	12.84	12.68	12.77
TC1300002422.mm.2	5.83	4.03	3.48	0.0004	0.0037	Fam151b	family with sequence similarity 151, member B	3.48	Coding	4.82	3.99	3.32	5.54	5.82	5.84
TC1300000490.mm.2	6.02	4.23	3.47	1.88e-05	0.0003	Sirt5	sirtuin 5	3.47	Coding	4.18	4.85	4.27	6.16	6.01	5.92
TC0500001132.mm.2	9.4	7.61	3.47	1.64e-06	5.73e-05	Chfr	checkpoint with forkhead and ring finger domains	3.47	Multiple_Complex	7.44	7.79	7.6	9.39	9.41	9.2
TC0700000755.mm.2	6.99	5.19	3.47	0.0005	0.004	EU599041	expressed sequence EU599041	3.47	Coding	5.93	5.18	4.48	7.02	6.54	7.36
TC1100003790.mm.2	10.15	8.36	3.46	6.1e-06	0.0002	Stat3	signal transducer and activator of transcription 3	3.46	Multiple_Complex	8.38	8.11	8.53	10.88	10.19	10.11
TC1300000972.mm.2	6.69	4.9	3.46	5.15e-05	0.0007	Mef2c	myocyte enhancer factor 2C	3.46	Multiple_Complex	5.13	4.65	4.91	7.6	6.68	6.41
TC0700001888.mm.2	7.68	5.89	3.46	1.15e-05	0.0002	Inpp5f	inositol polyphosphate-5-phosphatase F	3.46	Multiple_Complex	6.43	5.86	5.66	7.88	7.67	7.7
TC0700004285.mm.2	11.99	10.2	3.45	2.66e-05	0.0004	Cln3	ceroid lipofuscinosis, neuronal 3, juvenile (Batten, Spielmeyer-Vogt disease)	3.45	Multiple_Complex	10.49	9.88	10.22	11.96	11.48	12.02
TC1300000818.mm.2	6.3	4.51	3.45	0.0002	0.0018	Rsl1	regulator of sex limited protein 1	3.45	Coding	4.68	4.52	4.48	5.45	6.28	6.5
TC1400002002.mm.2	5.23	3.45	3.45	0.0002	0.0016	Rnase2a	ribonuclease, RNase A family, 2A (liver, eosinophil-derived neurotoxin)	3.45	Coding	3.47	3.42	3.79	5.25	4.51	5.48
TC1300002116.mm.2	11.17	9.38	3.44	7.12e-07	3.22e-05	Agtpbp1; A230056J06Rik	ATP/GTP binding protein 1; RIKEN cDNA A230056J06 gene	3.44	Multiple_Complex	9.39	9.54	9.38	11.16	11.25	11.12
TC1100001706.mm.2	11.2	9.41	3.44	6.06e-06	0.0002	Hexim1	hexamethylene bis-acetamide inducible 1	3.44	Multiple_Complex	9.42	9.7	9.4	11.25	10.86	11.18
TC0900000126.mm.2	12.07	10.29	3.44	2.02e-06	6.78e-05	Slc36a4	solute carrier family 36 (proton/amino acid symporter), member 4	3.44	Multiple_Complex	10.29	10.02	10.55	12.3	12.07	12.08
TC1300002013.mm.2	10.64	8.86	3.44	1.58e-06	5.62e-05	Nfil3	nuclear factor, interleukin 3, regulated	3.44	Coding	8.33	8.87	8.85	10.61	10.67	10.94
TC0200003313.mm.2	12.93	11.14	3.44	5.17e-07	2.52e-05	Stxbp1	syntaxin binding protein 1	3.44	Coding	11.02	11.14	11.14	12.82	12.92	13.04
TC1400000327.mm.2	11.86	10.08	3.44	1.34e-06	5.06e-05	Capn7	calpain 7	3.44	Coding	10.08	9.74	10.08	11.63	11.84	11.89
TC1300000709.mm.2	13.35	11.57	3.43	3.86e-06	0.0001	Idnk	idnK gluconokinase homolog (E. coli)	3.43	Multiple_Complex	11.44	11.7	11.57	13.36	12.97	13.34
TC0200000651.mm.2	10.44	8.67	3.43	4.82e-06	0.0001	Ptgs1	prostaglandin-endoperoxide synthase 1	3.43	Multiple_Complex	8.44	8.68	8.86	11.09	10.41	10.47
TC1400002310.mm.2	10.59	8.81	3.42	6.79e-06	0.0002	Slc25a37	solute carrier family 25, member 37	3.42	Multiple_Complex	9	8.83	8.25	10.62	10.53	11.03
TC0700001174.mm.2	8.2	6.43	3.41	1.05e-05	0.0002	Whamm	WAS protein homolog associated with actin, golgi membranes and microtubules	3.41	Multiple_Complex	6.42	6.48	6.16	8.16	8.25	7.66
TC1000001696.mm.2	13.2	11.43	3.4	5.77e-06	0.0001	Ulbp1	UL16 binding protein 1	3.4	Coding	11.67	11.42	11.44	12.84	13.19	13.2
TC0500003710.mm.2	11.92	10.16	3.39	0.0008	0.0058	Lrrc8d	leucine rich repeat containing 8D	3.39	Multiple_Complex	10.85	10.1	9.81	12.26	11.2	11.97
TC1100004157.mm.2	9.62	7.86	3.39	2.82e-05	0.0005	Timp2	tissue inhibitor of metalloproteinase 2	3.39	Coding	8.32	7.47	7.82	9.65	9.36	9.6
TC1400000347.mm.2	12.11	10.35	3.38	1.06e-06	4.33e-05	Ercc6	excision repair cross-complementing rodent repair deficiency, complementation group 6	3.38	Multiple_Complex	10.34	10.36	10.56	12.18	12.05	12.1
TC0300000754.mm.2	15.56	13.8	3.38	9.35e-06	0.0002	Krtcap2	keratinocyte associated protein 2	3.38	Multiple_Complex	14.16	13.83	13.38	15.56	15.52	15.58
TC1000002008.mm.2	8.89	7.13	3.38	0.0001	0.0016	Marcks	myristoylated alanine rich protein kinase C substrate	3.38	Multiple_Complex	6.78	7.54	7.1	8.27	9.25	8.95
TC0X00000690.mm.2	15.22	13.47	3.38	0.0013	0.0086	Slc6a8	solute carrier family 6 (neurotransmitter transporter, creatine), member 8	3.38	Multiple_Complex	13.01	13.51	13.72	14.13	15.67	15.28
TC1600000224.mm.2	11.54	9.79	3.37	8.85e-07	3.81e-05	Klhl22	kelch-like 22	3.37	Multiple_Complex	9.92	9.78	9.69	11.45	11.63	11.55
TC1200001988.mm.2	8.16	6.41	3.37	0.0021	0.0126	Zfp36l1	zinc finger protein 36, C3H type-like 1	3.37	Multiple_Complex	7.78	6.45	6.36	8.58	8.19	8.13
TC0500002933.mm.2	10.2	8.45	3.37	1.08e-05	0.0002	Evi5	ecotropic viral integration site 5	3.37	Multiple_Complex	8.66	8.45	8.44	9.74	10.22	10.19
TC1300002140.mm.2	9.12	7.36	3.37	1.62e-05	0.0003	4930486L24Rik	RIKEN cDNA 4930486L24 gene	3.37	Coding	6.56	7.39	7.34	9.93	9.09	9.14
TC1300000923.mm.2	5.53	3.77	3.37	3.04e-06	9.22e-05	Spata9	spermatogenesis associated 9	3.37	Multiple_Complex	3.29	3.85	3.74	5.78	5.39	5.5
TC1300000876.mm.2	7.59	5.84	3.37	1.94e-05	0.0004	Irx2	Iroquois related homeobox 2 (Drosophila)	3.37	Multiple_Complex	5.82	6.05	5.66	7.27	7.53	8.12
TC1000002445.mm.2	10.1	8.34	3.37	1.08e-06	4.41e-05	Trappc10	trafficking protein particle complex 10	3.37	Coding	8.17	8.5	8.35	10.27	10.04	10.1
TC0100001574.mm.2	9.78	8.03	3.37	0.0009	0.0063	Fcgr4	Fc receptor, IgG, low affinity IV	3.37	Coding	8.06	7.64	8.34	8.84	9.88	10.37
TC1300000670.mm.2	10.37	8.62	3.36	1.27e-06	4.86e-05	Caml	calcium modulating ligand	3.36	Multiple_Complex	8.63	8.38	8.61	10.35	10.22	10.63
TC1100000560.mm.2	5.69	3.94	3.36	1.72e-06	5.98e-05	Zfp354a	zinc finger protein 354A	3.36	Multiple_Complex	4	3.9	3.48	5.69	5.59	5.73
TC1300000673.mm.2	11.07	9.32	3.36	9.5e-07	4.01e-05	B230219D22Rik	RIKEN cDNA B230219D22 gene	3.36	Multiple_Complex	9.35	9.32	9.32	11.05	11.46	11.09
TC1000000871.mm.2	12.29	10.54	3.36	2.15e-06	7.12e-05	Sf3a2	splicing factor 3a, subunit 2	3.36	Multiple_Complex	10.73	10.56	10.53	12.28	12.3	12.06
TC0700002422.mm.2	10.3	8.55	3.36	3.52e-05	0.0005	C5ar1	complement component 5a receptor 1	3.36	Coding	8.57	8.53	7.45	11.09	10.26	10.33
TC0600001440.mm.2	9.59	7.85	3.36	8.13e-06	0.0002	Pianp	PILR alpha associated neural protein	3.36	Multiple_Complex	7.87	7.82	8.23	9.75	9.62	9.35
TC0700003992.mm.2	11.23	9.48	3.36	1.13e-05	0.0002	Mrpl17	mitochondrial ribosomal protein L17	3.36	Multiple_Complex	9.74	9.49	9.46	11.59	10.92	11.2
TC0300002760.mm.2	12.64	10.9	3.36	7.93e-06	0.0002	Fam102b	family with sequence similarity 102, member B	3.36	Multiple_Complex	10.87	10.6	11.25	12.48	12.63	12.65
TC1300002062.mm.2	10.99	9.24	3.35	0.0001	0.0012	Dok3	docking protein 3	3.35	Coding	8.93	9.19	9.83	10.59	10.99	10.99
TC0100001703.mm.2	7.21	5.47	3.35	0.0008	0.0057	Cdc42bpa	CDC42 binding protein kinase alpha	3.35	Multiple_Complex	6.29	5.38	4.9	7.21	7.35	6.73
TC1300002767.mm.2	11.99	10.25	3.35	1.74e-06	6.02e-05	Zfp935	zinc finger protein 935	3.35	Coding	10.12	10.42	10.24	11.82	12.13	12.01
TC0600000340.mm.2	7.62	5.88	3.35	8.14e-05	0.001	Tmem140	transmembrane protein 140	3.35	Multiple_Complex	5.72	5.89	6.01	6.86	7.57	7.68
TC1300001100.mm.2	8.02	6.28	3.35	0.0001	0.0014	Enc1	ectodermal-neural cortex 1	3.35	Coding	6.21	5.86	6.9	8.35	7.69	8.02
TC0700003942.mm.2	5.04	3.29	3.34	0.0002	0.0024	Trim30c	tripartite motif-containing 30C	3.34	Multiple_Complex	3.28	3.92	3.31	4.62	4.97	5.64
TC1200000278.mm.2	6.08	4.34	3.34	8.58e-05	0.0011	Ccdc71l	coiled-coil domain containing 71 like	3.34	Coding	4.46	4.36	4.2	6.64	5.48	6.1
TC0700000652.mm.2	6.36	4.63	3.33	3.11e-05	0.0005	Cebpa	CCAAT/enhancer binding protein (C/EBP), alpha	3.33	Coding	4.61	4.25	4.69	5.76	6.38	6.57
TC0300000180.mm.2	6.77	5.04	3.32	0.0002	0.002	Slc2a2	solute carrier family 2 (facilitated glucose transporter), member 2	3.32	Multiple_Complex	4.3	5.12	5.56	7.09	6.44	6.78
TC0700004660.mm.2	9.18	7.45	3.31	4.74e-06	0.0001	Mvp	major vault protein	3.31	Coding	6.76	7.44	7.47	9.18	9.08	9.28
TC0X00000040.mm.2	6.12	4.39	3.31	3.62e-05	0.0006	Gm14374	predicted gene 14374	3.31	Coding	3.74	4.46	4.81	6.12	6.12	6.46
TC1000002443.mm.2	11.25	9.53	3.3	1.06e-05	0.0002	Pwp2	PWP2 periodic tryptophan protein homolog (yeast)	3.3	Coding	9.54	9.04	9.7	11.45	11.28	10.97
TC5_GL456354_random00000001.mm.2	6.26	4.54	3.3	2.36e-05	0.0004	A430089I19Rik	RIKEN cDNA A430089I19 gene	3.3	Coding	4.56	4.33	4.66	6.25	5.67	6.27
TC1400001741.mm.2	9.24	7.52	3.29	1.59e-05	0.0003	Ccser2	coiled-coil serine rich 2	3.29	Multiple_Complex	7.5	7.96	7.33	9.23	9.25	9.02
TC0X00000296.mm.2	6.41	4.69	3.29	0.0014	0.0091	Gm2927	predicted gene 2927	3.29	Coding	3.91	5.25	4.77	6.44	5.62	6.38
TC0X00001729.mm.2	6.16	4.44	3.29	0.0001	0.0012	Gm21951; Gm14346	predicted gene, 21951; predicted gene 14346	3.29	Coding	3.83	4.98	4.48	6.17	5.96	6.35
TC0500001615.mm.2	12.2	10.48	3.28	0.0001	0.0013	Plod3; Mir702	procollagen-lysine, 2-oxoglutarate 5-dioxygenase 3; microRNA 702	3.28	Multiple_Complex	11	10.02	10.46	12.54	11.81	12.22
TC0X00003173.mm.2	8.53	6.82	3.27	0.0004	0.0035	Gnl3l	guanine nucleotide binding protein-like 3 (nucleolar)-like	3.27	Multiple_Complex	7.42	6.77	6.87	8.96	7.92	8.59
TC0X00002482.mm.2	15.89	14.18	3.27	6.77e-06	0.0002	Pls3	plastin 3 (T-isoform)	3.27	Multiple_Complex	13.58	14.23	14.13	16.12	15.64	15.89
TC1000000852.mm.2	12.18	10.48	3.26	9.57e-06	0.0002	Reep6	receptor accessory protein 6	3.26	Multiple_Complex	10.82	10.46	10.34	12.2	11.92	12.31
TC1300002095.mm.2	12.78	11.08	3.25	1.36e-06	5.09e-05	Ubqln1	ubiquilin 1	3.25	Multiple_Complex	11.07	11.02	11.19	12.99	12.68	12.76
TC1100004267.mm.2	7.63	5.93	3.25	9.01e-06	0.0002	Trim16	tripartite motif-containing 16	3.25	Multiple_Complex	5.93	5.89	5.97	8	7.63	7.28
TC1100000684.mm.2	5.63	3.93	3.25	7.67e-06	0.0002	4930438A08Rik	RIKEN cDNA 4930438A08 gene [Source:MGI Symbol;Acc:MGI:1921238]; RIKEN cDNA 4930438A08 gene	3.25	Coding	4.34	3.9	3.74	5.98	5.61	5.65
TC0100003093.mm.2	14.08	12.39	3.25	6.01e-06	0.0002	Zbed6; Zc3h11a	zinc finger, BED type containing 6; zinc finger CCCH type containing 11A	3.25	Multiple_Complex	12.77	12.4	12.37	13.95	14.07	14.1
TC1300001751.mm.2	10.87	9.18	3.25	2.35e-06	7.64e-05	Gmds	GDP-mannose 4, 6-dehydratase	3.25	Multiple_Complex	9.39	8.97	9.17	10.88	10.92	10.77
TC0700002696.mm.2	6.49	4.79	3.24	3.98e-06	0.0001	Zfp36	zinc finger protein 36	3.24	Coding	4.83	4.23	4.75	6.31	6.51	6.47
TC0700002937.mm.2	4.31	2.61	3.24	4.04e-05	0.0006	Gm2381	zinc finger protein 936 pseudogene	3.24	Multiple_Complex	2.37	2.6	2.88	4.3	4.32	3.76
TC0X00001390.mm.2	11.94	10.24	3.24	1.64e-06	5.73e-05	Atg4a	autophagy related 4A, cysteine peptidase	3.24	Multiple_Complex	10.22	10.44	10.25	11.95	11.88	12.18
TC0X00000979.mm.2	12.73	11.03	3.24	3.69e-06	0.0001	Taf1	TAF1 RNA polymerase II, TATA box binding protein (TBP)-associated factor	3.24	Multiple_Complex	11.05	11.14	10.76	12.55	13.03	12.7
TC1500000897.mm.2	8.24	6.54	3.24	1.15e-05	0.0002	Lrrk2	leucine-rich repeat kinase 2	3.24	Multiple_Complex	6.56	6.73	6.32	7.82	8.26	8.22
TC1200001908.mm.2	9.07	7.38	3.24	4.24e-06	0.0001	Dhrs7	dehydrogenase/reductase (SDR family) member 7	3.24	Multiple_Complex	7.22	7.65	7.35	9.08	8.9	9.23
TC0300002373.mm.2	11.24	9.55	3.24	6.87e-06	0.0002	Chtop	chromatin target of PRMT1	3.24	Coding	9.52	9.58	9.91	11.25	11.24	11.74
TC1700000148.mm.2	14.98	13.29	3.24	1.09e-05	0.0002	Sod2	superoxide dismutase 2, mitochondrial	3.24	Multiple_Complex	13.58	13.26	13.11	14.65	14.97	14.99
TC1400002327.mm.2	9.41	7.72	3.23	3.54e-06	0.0001	Chmp7	charged multivesicular body protein 7	3.23	Coding	7.58	7.7	7.94	9.22	9.42	9.59
TC0700002763.mm.2	5.64	3.94	3.23	1.35e-05	0.0003	Arhgap33	Rho GTPase activating protein 33	3.23	Coding	3.92	4.37	3.96	5.45	5.61	5.88
TC1400002836.mm.2	8.47	6.78	3.23	1.44e-05	0.0003	Dok2	docking protein 2	3.23	Multiple_Complex	7.04	6.61	6.75	9.25	8.49	8.44
TC0X00003421.mm.2	5.45	3.76	3.23	0.0004	0.0033	Gm2933	predicted gene 2933	3.23	Coding	3.62	4.64	3.82	5.43	5.26	5.95
TC1300001940.mm.2	6.94	5.25	3.23	1.35e-06	5.06e-05	Zfp169	zinc finger protein 169	3.23	Multiple_Complex	5.24	5.4	5.15	6.93	7.09	6.86
TC0400000580.mm.2	4.22	2.54	3.22	0.0008	0.006	Slc44a1	solute carrier family 44, member 1	3.22	Multiple_Complex	2.64	2.55	2.38	3.15	4.16	4.29
TC0700004361.mm.2	10.28	8.59	3.21	3.78e-05	0.0006	BC017158; Mir3103	cDNA sequence BC017158; microRNA 3103	3.21	Multiple_Complex	8.66	7.97	8.97	10.21	10.31	10.72
TC1300000638.mm.2	9.35	7.67	3.21	2.93e-05	0.0005	Tspan17	tetraspanin 17	3.21	Multiple_Complex	7.63	7.7	8.16	9.37	10.05	9.34
TC0700002471.mm.2	7.92	6.24	3.21	8.43e-05	0.0011	Qpctl	glutaminyl-peptide cyclotransferase-like	3.21	Coding	6.93	6.22	6.26	8.17	7.73	7.9
TC0300002372.mm.2	10.48	8.8	3.21	3.13e-05	0.0005	Snapin	SNAP-associated protein	3.21	Multiple_Complex	8.76	8.45	9.24	10.23	10.61	10.5
TC0700000860.mm.2	5.55	3.86	3.21	0.0003	0.003	Car11	carbonic anhydrase 11	3.21	Multiple_Complex	3.6	3.86	3.87	4.97	5.45	6.59
TC0700000047.mm.2	7.2	5.52	3.2	3.77e-05	0.0006	Isoc2a	isochorismatase domain containing 2a	3.2	Coding	5.9	5.08	5.55	7.49	7.18	6.95
TC0X00002393.mm.2	13.94	12.26	3.2	8.81e-06	0.0002	BC023829	cDNA sequence BC023829	3.2	Multiple_Complex	12.42	12.27	12.26	13.95	13.53	13.93
TC0600001992.mm.2	8.97	7.3	3.19	2.51e-05	0.0004	Ube2h	ubiquitin-conjugating enzyme E2H	3.19	Multiple_Complex	7.28	6.93	7.69	8.94	8.78	9.28
TC1000000693.mm.2	12.32	10.65	3.19	8.12e-07	3.56e-05	Zwint	ZW10 interactor	3.19	Multiple_Complex	10.65	10.54	10.68	12.33	12.39	12.25
TC0300000784.mm.2	11.99	10.32	3.19	2.76e-06	8.57e-05	Jtb	jumping translocation breakpoint	3.19	Multiple_Complex	10.33	10.01	10.31	11.72	12.02	11.98
TC1000002514.mm.2	12.55	10.88	3.19	5.77e-06	0.0001	Plekhj1	pleckstrin homology domain containing, family J member 1	3.19	Coding	11.19	10.85	10.64	12.57	12.44	12.63
TC0700002254.mm.2	4.78	3.1	3.19	0.0002	0.0021	Vmn2r42	vomeronasal 2, receptor 42	3.19	Multiple_Complex	3.11	3.09	3.72	4.73	4.39	5.28
TC1300000469.mm.2	10.75	9.08	3.19	1.7e-06	5.93e-05	Tmem170b	transmembrane protein 170B	3.19	Multiple_Complex	9.06	8.96	9.27	10.75	10.77	10.68
TC0200000593.mm.2	8.77	7.1	3.18	4.55e-06	0.0001	Ptrh1	peptidyl-tRNA hydrolase 1 homolog (S. cerevisiae)	3.18	Multiple_Complex	7.19	6.96	7.11	8.74	8.55	9.1
TC1800001243.mm.2	7.86	6.19	3.18	9.97e-05	0.0012	Nr3c1	nuclear receptor subfamily 3, group C, member 1	3.18	Multiple_Complex	5.49	6.71	6.26	7.98	7.87	7.85
TC0600002089.mm.2	7.74	6.07	3.18	4.28e-06	0.0001	Creb3l2	cAMP responsive element binding protein 3-like 2	3.18	Multiple_Complex	6.12	5.59	6.03	7.9	7.76	7.52
TC0700004630.mm.2	7.79	6.12	3.18	1.77e-05	0.0003	Hsd3b7	hydroxy-delta-5-steroid dehydrogenase, 3 beta- and steroid delta-isomerase 7	3.18	Multiple_Complex	5.72	6.15	6.09	8.44	7.54	7.76
TC0500001268.mm.2	10.27	8.61	3.17	1.79e-05	0.0003	Rab35	RAB35, member RAS oncogene family	3.17	Multiple_Complex	8.64	8.25	8.82	10.31	9.92	10.48
TC0200001002.mm.2	11.66	10	3.17	1.54e-06	5.56e-05	Nostrin	nitric oxide synthase trafficker	3.17	Multiple_Complex	9.99	10	9.68	11.65	11.8	11.53
TC1500001491.mm.2	13.78	12.12	3.17	1.49e-06	5.42e-05	Trps1; Mir1907	trichorhinophalangeal syndrome I (human); microRNA 1907	3.17	Multiple_Complex	12.11	11.99	12.13	13.59	13.8	13.89
TC0100000736.mm.2	7.03	5.38	3.16	6.78e-06	0.0002	Gm10553	predicted gene 10553 [Source:MGI Symbol;Acc:MGI:3642178]	3.16	Coding	5.37	5.29	5.58	6.92	7.05	7.55
TC0700002223.mm.2	7.72	6.06	3.15	8.65e-06	0.0002	Zfp772	zinc finger protein 772	3.15	Coding	6.13	6	5.31	7.63	7.73	7.79
TC1400000430.mm.2	7.15	5.49	3.15	0.0029	0.0165	Gm10378	predicted gene 10378 [Source:MGI Symbol;Acc:MGI:3704430]	3.15	Coding	4.49	5.54	5.9	6.14	7.17	7.14
TC0300002313.mm.2	14.38	12.72	3.15	8.2e-06	0.0002	Lmna	lamin A	3.15	Multiple_Complex	12.09	12.67	12.78	14.15	14.37	14.39
TC1100004150.mm.2	8.28	6.63	3.15	3.02e-05	0.0005	Socs3	suppressor of cytokine signaling 3	3.15	Multiple_Complex	6.64	6.51	6.71	9.33	8.3	8.27
TC0300002869.mm.2	6.83	5.17	3.14	1.4e-05	0.0003	Usp53	ubiquitin specific peptidase 53	3.14	Multiple_Complex	5.12	4.58	5.23	6.8	6.45	6.85
TC0300002920.mm.2	10.54	8.88	3.14	7.56e-05	0.001	5730508B09Rik	RIKEN cDNA 5730508B09 gene	3.14	Coding	8.84	8.64	9.33	10.1	10.64	10.53
TC0700002156.mm.2	9.98	8.33	3.14	1.54e-05	0.0003	Rdh13	retinol dehydrogenase 13 (all-trans and 9-cis)	3.14	Multiple_Complex	8.28	8.7	8.36	10.18	9.71	10
TC1400000425.mm.2	7.46	5.81	3.14	0.003	0.0168	Gm7995	predicted gene 7995 [Source:MGI Symbol;Acc:MGI:3779776]	3.14	Coding	4.79	5.86	6.22	6.46	7.47	7.45
TC1200000765.mm.2	9.72	8.07	3.13	4.12e-06	0.0001	Pcnx	pecanex homolog (Drosophila)	3.13	Multiple_Complex	7.83	8.1	8.26	9.72	9.63	10.03
TC1400002487.mm.2	5.35	3.7	3.13	0.0002	0.0017	Rgcc	regulator of cell cycle	3.13	Coding	3.68	4.27	3.71	5.34	4.87	5.35
TC1900001163.mm.2	8.11	6.47	3.13	0.0001	0.0014	Dtx4	deltex 4 homolog (Drosophila)	3.13	Coding	6.42	6.07	6.97	8.1	7.71	8.12
TC1500000420.mm.2	9.26	7.61	3.13	2.12e-05	0.0004	Trmt12	tRNA methyltranferase 12	3.13	Coding	7.59	7.44	8.06	9.07	9.26	9.26
TC1300000563.mm.2	8.95	7.3	3.13	0.0002	0.0018	Ippk	inositol 1,3,4,5,6-pentakisphosphate 2-kinase	3.13	Multiple_Complex	7.31	7.41	7	8.9	8.13	9
TC0400002626.mm.2	12.74	11.09	3.12	8.58e-06	0.0002	Tex10	testis expressed gene 10	3.12	Multiple_Complex	11.11	11.21	10.87	12.36	12.72	12.75
TC0200001158.mm.2	8.96	7.31	3.12	6.58e-06	0.0002	Itga4	integrin alpha 4	3.12	Multiple_Complex	7.16	7.48	7.31	8.83	8.97	9.46
TC0X00003434.mm.2	7.48	5.85	3.1	2.01e-05	0.0004	Ubl4a	ubiquitin-like 4A	3.1	Multiple_Complex	5.61	5.82	6.16	7.48	7.14	7.48
TC0700001198.mm.2	7.73	6.1	3.1	5.63e-05	0.0008	Stard5	StAR-related lipid transfer (START) domain containing 5	3.1	Multiple_Complex	5.71	6.3	6.13	7.2	7.83	7.71
TC1800001712.mm.2	11.84	10.21	3.1	2.11e-06	7.01e-05	Cndp2	CNDP dipeptidase 2 (metallopeptidase M20 family)	3.1	Coding	10.04	10.2	10.4	11.89	11.84	11.8
TC1000000531.mm.2	13.38	11.75	3.1	1.19e-05	0.0002	P4ha1	procollagen-proline, 2-oxoglutarate 4-dioxygenase (proline 4-hydroxylase), alpha 1 polypeptide	3.1	Coding	11.93	11.73	11.65	13.39	13.37	12.98
TC1300000033.mm.2	14.26	12.63	3.1	2.18e-06	7.19e-05	Pitrm1	pitrilysin metallepetidase 1	3.1	Coding	12.65	12.88	12.62	14.41	14.26	14.27
TC0500002805.mm.2	9.9	8.27	3.09	6.14e-05	0.0008	Antxr2	anthrax toxin receptor 2	3.09	Multiple_Complex	8.27	8.06	8.48	10.72	9.65	9.89
TC1200001601.mm.2	12.24	10.62	3.09	2.84e-05	0.0005	Hbp1	high mobility group box transcription factor 1	3.09	Multiple_Complex	10.37	10.64	10.76	11.73	12.27	12.22
TC0600000585.mm.2	7.12	5.49	3.09	0.0004	0.0037	Fam221a	family with sequence similarity 221, member A	3.09	Multiple_Complex	5.45	6.21	5.53	7.49	6.69	7.14
TC1400002093.mm.2	7.32	5.7	3.08	6.84e-06	0.0002	Mdp1	magnesium-dependent phosphatase 1	3.08	Multiple_Complex	5.72	5.49	5.8	7.98	7.32	7.33
TC0700001451.mm.2	6.87	5.25	3.08	1.54e-05	0.0003	Stim1	stromal interaction molecule 1	3.08	Multiple_Complex	5.76	5.28	5.22	6.9	6.85	7.16
TC0700000423.mm.2	7.25	5.63	3.08	0.0006	0.0044	B9d2	B9 protein domain 2	3.08	Coding	5.12	6.31	5.56	7.27	6.82	7.24
TC1000001761.mm.2	5.32	3.7	3.07	5.17e-05	0.0007	Stx11	syntaxin 11	3.07	Coding	3.7	3.39	4	5.25	5.38	6.28
TC1100003807.mm.2	12.88	11.26	3.07	6.32e-06	0.0002	Vat1	vesicle amine transport protein 1 homolog (T californica)	3.07	Multiple_Complex	11.26	11.27	11.52	12.9	13.02	12.67
TC0300001109.mm.2	11.88	10.26	3.07	0.0001	0.0013	Kcna3	potassium voltage-gated channel, shaker-related subfamily, member 3	3.07	Coding	10.15	10.27	10.69	11.37	11.91	11.86
TC1300000586.mm.2	6.6	4.98	3.07	0.0007	0.0052	Fbxw17	F-box and WD-40 domain protein 17	3.07	Multiple_Complex	4.97	5.25	4.98	6.62	5.74	6.9
TC0700002931.mm.2	5.8	4.18	3.07	9.26e-05	0.0011	9830147E19Rik	RIKEN cDNA 9830147E19 gene	3.07	Multiple_Complex	3.93	4.14	4.54	5.38	5.78	6.25
TC0800003052.mm.2	8.66	7.04	3.07	5.1e-06	0.0001	Fbxo31	F-box protein 31	3.07	Multiple_Complex	7.25	6.87	7.03	8.66	8.73	8.46
TC1000000837.mm.2	12.88	11.27	3.07	9.81e-05	0.0012	Gpx4	glutathione peroxidase 4	3.07	Multiple_Complex	11.19	11.97	11.33	12.76	12.89	12.99
TC0X00001421.mm.2	9.65	8.03	3.07	4.55e-06	0.0001	Alg13	asparagine-linked glycosylation 13	3.07	Multiple_Complex	8.22	7.89	8.01	9.48	9.63	9.86
TC0700002102.mm.2	11.69	10.07	3.07	0.0009	0.0064	Dhcr7	7-dehydrocholesterol reductase	3.07	Multiple_Complex	10.9	9.25	10.07	11.66	11.68	11.72
TC0700002311.mm.2	6.26	4.64	3.06	6.87e-06	0.0002	Zik1	zinc finger protein interacting with K protein 1	3.06	Multiple_Complex	4.1	4.6	4.69	6.31	6.2	6.81
TC0700000546.mm.2	9.02	7.4	3.06	0.0002	0.0022	Zfp260	zinc finger protein 260	3.06	Multiple_Complex	7.78	6.34	7.43	8.91	9.21	9
TC0700002759.mm.2	7.2	5.59	3.05	0.0015	0.0097	Aplp1	amyloid beta (A4) precursor-like protein 1	3.05	Coding	5.84	5.56	5.61	8.01	6.36	7.22
TC1700002088.mm.2	5.3	3.69	3.05	7.48e-06	0.0002	Olfr131	olfactory receptor 131	3.05	Coding	3.69	3.99	3.6	5.46	5.3	5.14
TC0X00000439.mm.2	11.3	9.69	3.05	2.32e-06	7.54e-05	Rbmx2	RNA binding motif protein, X-linked 2	3.05	Multiple_Complex	9.83	9.7	9.68	11.19	11.28	11.44
TC0600002763.mm.2	6.72	5.11	3.05	3.08e-05	0.0005	Magi1	membrane associated guanylate kinase, WW and PDZ domain containing 1	3.05	Multiple_Complex	4.86	5.09	5.13	6.68	6.13	6.76
TC0900002123.mm.2	10.37	8.76	3.05	3.58e-06	0.0001	Arhgef12	Rho guanine nucleotide exchange factor (GEF) 12	3.05	Multiple_Complex	8.76	8.73	8.78	10.58	10.38	10.13
TC1600000765.mm.2	13.24	11.63	3.04	2.61e-05	0.0004	Cldnd1	claudin domain containing 1	3.04	Multiple_Complex	12.04	11.65	11.61	13.26	12.96	13.44
TC0500002779.mm.2	5.38	3.77	3.04	0.0025	0.0145	Gm16429	predicted gene 16429 [Source:MGI Symbol;Acc:MGI:3704105]; predicted gene 16429	3.04	Coding	4.39	3	3.84	5.34	4.63	5.41
TC0500002786.mm.2	5.38	3.77	3.04	0.0025	0.0145	Gm7971	PREDICTED: predicted gene 7971 (Gm7971), mRNA.	3.04	Coding	4.39	3	3.84	5.34	4.63	5.41
TC1500001630.mm.2	13.86	12.26	3.03	3.18e-06	9.57e-05	Asap1	ArfGAP with SH3 domain, ankyrin repeat and PH domain1	3.03	Multiple_Complex	12.28	12.02	12.25	13.71	14.17	13.84
TC0300002490.mm.2	11.56	9.96	3.03	4.11e-06	0.0001	BC028528	cDNA sequence BC028528	3.03	Multiple_Complex	9.96	9.63	9.96	11.32	11.57	11.75
TC0600001403.mm.2	14.06	12.46	3.03	0.0011	0.0076	Clec4n	C-type lectin domain family 4, member n	3.03	Multiple_Complex	13.34	12.5	12.41	14.71	13.74	14.01
TC1300000630.mm.2	6.53	4.93	3.03	8.28e-05	0.001	Arl10	ADP-ribosylation factor-like 10	3.03	Multiple_Complex	4.94	5.01	4.69	6.54	6	7.05
TC1000001743.mm.2	5.68	4.08	3.02	3.08e-06	9.32e-05	Adgb	androglobin	3.02	Coding	3.63	4.07	4.1	5.62	5.69	5.98
TC0700003815.mm.2	13.51	11.91	3.02	5.41e-06	0.0001	Pold3	polymerase (DNA-directed), delta 3, accessory subunit	3.02	Multiple_Complex	11.58	11.94	12.08	13.52	13.38	13.58
TC1200000459.mm.2	12.58	10.99	3.01	3.03e-06	9.22e-05	1700047I17Rik2; Fam177a	RIKEN cDNA 1700047I17 gene 2; family with sequence similarity 177, member A	3.01	Multiple_Complex	10.86	11.17	10.97	12.47	12.58	12.59
TC1200000461.mm.2	12.58	10.99	3.01	3.03e-06	9.22e-05	1700047I17Rik2; Fam177a	RIKEN cDNA 1700047I17 gene 2; family with sequence similarity 177, member A	3.01	Coding	10.86	11.17	10.97	12.47	12.58	12.59
TC1500000960.mm.2	8.45	6.86	3.01	0.0067	0.0323	Pced1b	PC-esterase domain containing 1B	3.01	Coding	7.74	6.84	6.87	8.48	7.63	8.41
TC1700001451.mm.2	5.94	4.35	3.01	0.0003	0.003	Igf2r	insulin-like growth factor 2 receptor	3.01	Coding	4.36	4.99	4.19	5.49	5.97	5.91
TC0600003266.mm.2	6.85	5.26	3.01	1.2e-05	0.0002	Magohb	mago-nashi homolog B (Drosophila)	3.01	Multiple_Complex	5.52	5.02	5.25	6.68	6.82	7.14
TC1300001298.mm.2	6.94	5.35	3	0.0001	0.0013	Arl15	ADP-ribosylation factor-like 15	3	Coding	5.23	5.35	5.48	7.34	6.33	7
TC0900000824.mm.2	12.9	11.32	3	1.04e-05	0.0002	Dennd4a	DENN/MADD domain containing 4A	3	Multiple_Complex	11.46	11.34	10.99	12.97	12.89	12.61
TC1000000907.mm.2	10.65	9.07	2.99	1.26e-05	0.0003	Gm10778	predicted gene 10778	2.99	Multiple_Complex	9.11	9.32	8.58	10.66	10.65	10.83
TC1000000909.mm.2	10.65	9.07	2.99	1.26e-05	0.0003	Gm10778	predicted gene 10778	2.99	Coding	9.11	9.32	8.58	10.66	10.65	10.83
TC1000000446.mm.2	10.69	9.1	2.99	2.9e-06	8.93e-05	Ascc3	activating signal cointegrator 1 complex subunit 3	2.99	Multiple_Complex	9.06	9.16	9.1	10.86	10.69	10.5
TC0200000398.mm.2	5.13	3.55	2.99	0.0005	0.0039	Nrarp	Notch-regulated ankyrin repeat protein	2.99	Coding	3.48	3.12	4.16	5.06	4.76	5.73
TC1100001660.mm.2	9.99	8.41	2.99	7.22e-06	0.0002	Nbr1	neighbor of Brca1 gene 1	2.99	Multiple_Complex	8.4	8.43	8.76	9.99	10	9.93
TC0700000138.mm.2	6.55	4.97	2.99	0.0001	0.0015	Zfp606	zinc finger protein 606	2.99	Multiple_Complex	5.12	4.99	4.96	6.01	6.56	7.08
TC0700000041.mm.2	10.8	9.22	2.99	6.35e-06	0.0002	Suv420h2	suppressor of variegation 4-20 homolog 2 (Drosophila)	2.99	Multiple_Complex	9.04	9.37	9.23	10.57	10.99	10.81
TC1200001912.mm.2	5.73	4.15	2.99	5.89e-05	0.0008	Six1	sine oculis-related homeobox 1	2.99	Multiple_Complex	4.39	4.13	4.04	5.21	5.91	5.74
TC1500001054.mm.2	9.22	7.64	2.99	4.95e-05	0.0007	Slc4a8	solute carrier family 4 (anion exchanger), member 8	2.99	Multiple_Complex	7.98	7.29	7.64	8.9	9.22	9.52
TC1400001862.mm.2	5.33	3.75	2.98	0.0002	0.0018	Gm10375	predicted gene 10375	2.98	Coding	3.17	3.76	4.33	5.32	5.67	5.2
TC0600001787.mm.2	10.28	8.71	2.98	0.0003	0.0028	Samd9l	sterile alpha motif domain containing 9-like	2.98	Coding	8.4	8.66	9.35	9.91	10.59	10.31
TC1400001888.mm.2	5.02	3.45	2.97	0.0018	0.0111	Gm8267	predicted gene 8267	2.97	Coding	3.19	3.46	4.44	4.97	4.75	5.51
TC1100002324.mm.2	13.2	11.63	2.97	0.0005	0.0041	Ugp2	UDP-glucose pyrophosphorylase 2	2.97	Multiple_Complex	11.63	11.59	11.75	12.33	13.28	13.12
TC1800001404.mm.2	12.43	10.87	2.96	0.0001	0.0014	Ndst1	N-deacetylase/N-sulfotransferase (heparan glucosaminyl) 1	2.96	Multiple_Complex	10.82	10.91	11.54	12.29	12.41	12.71
TC1400001545.mm.2	7.73	6.17	2.96	0.0001	0.0013	Myoz1	myozenin 1	2.96	Coding	5.58	6.12	6.24	7.79	7.06	7.67
TC0100003804.mm.2	11.45	9.89	2.96	0.0001	0.0016	Atf3	activating transcription factor 3	2.96	Multiple_Complex	9.88	9.75	10.03	10.74	11.41	11.49
TC0700004548.mm.2	10.3	8.74	2.95	5.17e-06	0.0001	Tollip	toll interacting protein	2.95	Coding	8.98	8.72	8.76	10.54	10.21	10.29
TC0300000755.mm.2	7.28	5.72	2.95	2.95e-05	0.0005	Dpm3	dolichyl-phosphate mannosyltransferase polypeptide 3	2.95	Multiple_Complex	5.7	5.45	5.73	7.32	6.78	7.52
TC1000003213.mm.2	16.3	14.74	2.95	5.16e-06	0.0001	Lilr4b	leukocyte immunoglobulin-like receptor, subfamily B, member 4B	2.95	Multiple_Complex	15.06	14.76	14.72	16.31	16.4	16.3
TC1300002629.mm.2	9.61	8.05	2.95	0.0002	0.002	Zswim6	zinc finger SWIM-type containing 6	2.95	Multiple_Complex	8.61	8.08	8.01	10.66	9.65	9.57
TC0X00002384.mm.2	7.26	5.7	2.95	2.59e-06	8.17e-05	Ids	iduronate 2-sulfatase	2.95	Coding	5.77	5.67	5.7	7.25	7.28	7.1
TC0700002166.mm.2	12.05	10.49	2.95	5.58e-06	0.0001	Ppp6r1	protein phosphatase 6, regulatory subunit 1	2.95	Coding	10.43	10.65	10.48	12.03	11.82	12.06
TC0700001837.mm.2	5.52	3.97	2.94	0.0162	0.0649	Mylpf	myosin light chain, phosphorylatable, fast skeletal muscle	2.94	Multiple_Complex	3.78	5.24	4.06	5.03	5.49	5.56
TC0X00001725.mm.2	4.96	3.4	2.94	0.0005	0.0039	Gm14346; Gm2913; Gm14351; Gm3701	predicted gene 14346; predicted gene 2913; predicted gene 14351; predicted gene 3701	2.94	Coding	3.43	2.9	3.85	5.71	4.89	4.55
TC1500000568.mm.2	9.44	7.89	2.94	3.41e-05	0.0005	Zfp707	zinc finger protein 707	2.94	Multiple_Complex	7.84	8.32	7.59	9.31	9.44	9.48
TC0600002663.mm.2	7.22	5.67	2.93	0.0002	0.0019	Rab43	RAB43, member RAS oncogene family	2.93	Multiple_Complex	5.67	5.66	5.71	6.47	7.19	7.25
TC0300002352.mm.2	11.9	10.35	2.93	6.57e-05	0.0009	Cks1b	CDC28 protein kinase 1b	2.93	Coding	10.34	10.37	10.59	11.56	11.85	12.41
TC1400001803.mm.2	6.35	4.8	2.93	0.0022	0.0131	Gm3072	predicted gene 3072 [Source:MGI Symbol;Acc:MGI:3781249]	2.93	Coding	4.79	5.17	4.81	5.39	6.42	6.3
TC1000002260.mm.2	17.26	15.71	2.93	3.48e-06	0.0001	Srgn	serglycin	2.93	Multiple_Complex	15.51	15.73	15.82	17.38	17.13	17.26
TC0700001413.mm.2	13.44	11.89	2.92	3.12e-06	9.42e-05	Rab6a	RAB6A, member RAS oncogene family	2.92	Multiple_Complex	11.91	11.88	12.1	13.41	13.49	13.43
TC1300002048.mm.2	11.28	9.74	2.92	8.53e-06	0.0002	Uimc1	ubiquitin interaction motif containing 1	2.92	Multiple_Complex	9.44	9.76	9.71	10.93	11.28	11.28
TC0300000168.mm.2	6.89	5.35	2.92	0.0026	0.0153	Pld1	phospholipase D1	2.92	Multiple_Complex	5.77	5.41	4.69	5.97	6.85	6.94
TC0700004409.mm.2	11.48	9.94	2.92	4.3e-06	0.0001	Oat	ornithine aminotransferase	2.92	Coding	9.77	9.95	10.08	11.48	11.34	11.49
TC0X00002019.mm.2	5.25	3.71	2.92	0.0003	0.0031	Gm21608	predicted gene, 21608 [Source:MGI Symbol;Acc:MGI:5434963]; predicted gene, 21608	2.92	Coding	3.59	4.38	3.75	4.94	5.64	5.22
TC1000000422.mm.2	13.91	12.36	2.91	5.4e-06	0.0001	Prep	prolyl endopeptidase	2.91	Coding	12.45	12.35	12.3	14.24	13.89	13.76
TC1000002175.mm.2	5.63	4.09	2.91	1.65e-05	0.0003	Man1a	mannosidase 1, alpha	2.91	Multiple_Complex	4.31	4.12	3.78	6.24	5.65	5.61
TC1100001886.mm.2	12.57	11.03	2.91	2.57e-05	0.0004	Slc9a3r1	solute carrier family 9 (sodium/hydrogen exchanger), member 3 regulator 1	2.91	Coding	11.46	10.99	10.75	12.58	12.51	12.63
TC0700004399.mm.2	12.18	10.64	2.91	1.81e-06	6.19e-05	Ikzf5	IKAROS family zinc finger 5	2.91	Multiple_Complex	10.35	10.63	10.65	12.16	12.39	12.2
TC1100000205.mm.2	11.54	10	2.91	1.24e-05	0.0003	Peli1	pellino 1	2.91	Multiple_Complex	10.23	9.98	9.86	11.26	11.54	11.55
TC0600003503.mm.2	10.3	8.76	2.9	5.62e-05	0.0008	Herc6	hect domain and RLD 6	2.9	Multiple_Complex	8.73	8.57	9.03	9.85	10.32	10.49
TC1500001826.mm.2	9.98	8.44	2.9	0.0003	0.0027	Ift27	intraflagellar transport 27	2.9	Coding	8.94	8.42	8.47	10.31	9.48	10.03
TC0500000899.mm.2	5.09	3.56	2.9	0.0077	0.036	Gm6346	PREDICTED: predicted gene 6346 (Gm6346), mRNA.	2.9	Coding	3.84	3.25	3.57	6.09	3.91	5.18
TC0300002627.mm.2	10.5	8.97	2.9	6.25e-06	0.0002	Atg4a; Atg4a-ps	autophagy related 4A, cysteine peptidase; autophagy related 4A, pseudogene	2.9	Multiple_Complex	8.81	9.15	8.95	10.33	10.67	10.5
TC1100000935.mm.2	10.34	8.81	2.9	2e-06	6.71e-05	Phf23	PHD finger protein 23	2.9	Multiple_Complex	8.81	8.66	8.8	10.49	10.24	10.32
TC1100000339.mm.2	5.23	3.7	2.9	0.0001	0.0015	Hba-a1; Hba-a2	hemoglobin alpha, adult chain 1; hemoglobin alpha, adult chain 2	2.9	Multiple_Complex	3.8	3.59	3.7	5.2	4.72	5.8
TC0700000936.mm.2	8.84	7.3	2.89	0.0003	0.0028	Herc2	hect (homologous to the E6-AP (UBE3A) carboxyl terminus) domain and RCC1 (CHC1)-like domain (RLD) 2	2.89	Coding	8.15	7.33	7.27	9.32	8.86	8.81
TC0X00001407.mm.2	10.86	9.33	2.89	2.38e-06	7.68e-05	Tmem164	transmembrane protein 164	2.89	Multiple_Complex	9.33	9.44	9.2	10.81	10.86	10.91
TC0500000928.mm.2	12.14	10.61	2.89	2.04e-05	0.0004	Anxa3	annexin A3	2.89	Coding	11.04	10.64	10.57	12.55	12.1	12.17
TC0700002909.mm.2	6.61	5.08	2.88	0.0031	0.0175	LOC102642386; Gm17217; Gm6871	zinc finger protein 431-like; predicted gene 17217 [Source:MGI Symbol;Acc:MGI:4938044]; predicted gene 6871	2.88	Multiple_Complex	5.04	5.07	5.17	5.47	6.51	6.71
TC0100001031.mm.2	5.18	3.66	2.87	0.0076	0.0357	Serpinb8	serine (or cysteine) peptidase inhibitor, clade B, member 8	2.87	Multiple_Complex	3.6	3.71	4.72	4.63	5.8	5.14
TC1400000510.mm.2	10.35	8.83	2.87	3.08e-05	0.0005	Socs4	suppressor of cytokine signaling 4	2.87	Multiple_Complex	8.83	8.95	8.71	9.87	10.33	10.37
TC1500000599.mm.2	9.69	8.17	2.87	4.55e-05	0.0007	Adck5	aarF domain containing kinase 5	2.87	Multiple_Complex	8.51	7.95	8.14	9.46	9.65	10.1
TC0500001239.mm.2	9.41	7.89	2.87	0.0005	0.0038	Oasl2	2-5 oligoadenylate synthetase-like 2; 2'-5' oligoadenylate synthetase-like 2	2.87	Multiple_Complex	6.62	7.83	7.95	8.83	9.4	9.42
TC1100003966.mm.2	8.46	6.94	2.87	5.1e-06	0.0001	Prkca	protein kinase C, alpha	2.87	Multiple_Complex	6.87	7.09	6.93	8.44	8.32	8.66
TC0700003844.mm.2	10.62	9.11	2.86	1.41e-05	0.0003	Inppl1	inositol polyphosphate phosphatase-like 1	2.86	Coding	9.48	9.12	9.09	10.65	10.59	11.01
TC1400001882.mm.2	4.57	3.05	2.86	6.24e-05	0.0008	Gm5930	predicted gene 5930 [Source:MGI Symbol;Acc:MGI:3643645]	2.86	Coding	3.05	2.9	3.05	4.99	4.61	4.06
TC1400002860.mm.2	5.3	3.78	2.86	3.12e-05	0.0005	Gm10377	predicted gene 10377 (Gm10377), mRNA.	2.86	Coding	3.27	3.83	4.07	5.41	5.29	5.22
TC1500001684.mm.2	11.47	9.96	2.85	1.4e-05	0.0003	Trappc9	trafficking protein particle complex 9	2.85	Coding	10.21	9.68	9.98	11.47	11.31	11.48
TC0900003033.mm.2	11.31	9.8	2.85	2.47e-05	0.0004	Cyb561d2	cytochrome b-561 domain containing 2	2.85	Coding	9.96	9.73	9.79	11.28	10.9	11.37
TC0X00000951.mm.2	11.31	9.8	2.85	1.35e-05	0.0003	Igbp1	immunoglobulin (CD79A) binding protein 1	2.85	Multiple_Complex	9.44	9.79	9.88	11.34	10.99	11.29
TC0200002783.mm.2	11.84	10.33	2.85	8.73e-06	0.0002	Osbpl2	oxysterol binding protein-like 2	2.85	Multiple_Complex	10.35	10.28	10.6	12	11.72	11.83
TC0500001526.mm.2	12.39	10.88	2.85	5.86e-06	0.0002	Rabgef1	RAB guanine nucleotide exchange factor (GEF) 1	2.85	Multiple_Complex	10.96	10.89	10.66	12.59	12.38	12.2
TC1100000336.mm.2	4.54	3.03	2.85	0.0003	0.0024	Hba-a2; Hba-a1	hemoglobin alpha, adult chain 2; hemoglobin alpha, adult chain 1	2.85	Multiple_Complex	3.04	3.17	3.02	4.56	3.96	5.09
TC1000001934.mm.2	7.92	6.42	2.84	9.95e-06	0.0002	Rnf146	ring finger protein 146	2.84	Coding	6.55	6.41	6.29	8	7.63	7.92
TC1300000364.mm.2	6.5	5	2.84	3.96e-06	0.0001	Serpinb9	serine (or cysteine) peptidase inhibitor, clade B, member 9	2.84	Coding	5.09	5	4.97	6.5	6.34	6.5
TC1400002861.mm.2	5.27	3.76	2.83	2.14e-06	7.09e-05	Gm10377; Gm10375	predicted gene 10377; predicted gene 10375	2.83	Coding	3.48	3.76	3.77	5.24	5.27	5.34
TC0600000337.mm.2	8.36	6.86	2.83	3.71e-06	0.0001	Agbl3	ATP/GTP binding protein-like 3	2.83	Multiple_Complex	6.89	6.84	6.54	8.46	8.22	8.38
TC1400001853.mm.2	7.45	5.95	2.83	0.0004	0.0032	Gm8127	predicted gene 8127 [Source:MGI Symbol;Acc:MGI:3646865]; predicted gene 8127	2.83	Coding	5.88	5.51	6.63	7.46	7.61	7.25
TC0300000624.mm.2	8.53	7.03	2.83	2.53e-05	0.0004	4930579G24Rik	RIKEN cDNA 4930579G24 gene	2.83	Coding	7.16	6.62	7.04	8.54	8.19	8.66
TC0300001338.mm.2	12.62	11.12	2.83	2.58e-05	0.0004	Papss1	3-phosphoadenosine 5-phosphosulfate synthase 1; 3'-phosphoadenosine 5'-phosphosulfate synthase 1	2.83	Coding	11.13	11.53	11.11	12.45	12.63	12.7
TC0900002320.mm.2	12.42	10.92	2.83	0.0003	0.0029	Dmxl2	Dmx-like 2	2.83	Multiple_Complex	10.92	10.7	10.99	11.63	12.37	12.55
TC0400001555.mm.2	11.16	9.66	2.83	3.41e-06	0.0001	Sdc3	syndecan 3	2.83	Multiple_Complex	9.48	9.68	9.8	11.38	11.16	11.16
TC0700002325.mm.2	4	2.51	2.83	0.0001	0.0013	Zscan4e	zinc finger and SCAN domain containing 4E (Zscan4e), mRNA.; zinc finger and SCAN domain containing 4E [Source:MGI Symbol;Acc:MGI:3643613]; zinc finger and SCAN domain containing 4E	2.83	Coding	2.48	2.76	2.33	4.54	3.63	3.95
TC0700004494.mm.2	12.21	10.71	2.82	2.53e-06	8.05e-05	Echs1	enoyl Coenzyme A hydratase, short chain, 1, mitochondrial	2.82	Multiple_Complex	10.6	10.78	10.72	12.21	12.15	12.24
TC1900000249.mm.2	6.04	4.55	2.82	9.36e-05	0.0011	Gm4952	predicted gene 4952	2.82	Coding	4.52	4.57	3.76	6.37	5.58	6.09
TC0300001445.mm.2	13.28	11.79	2.82	4.13e-05	0.0006	Gbp7	guanylate binding protein 7	2.82	Multiple_Complex	11.41	11.82	12.01	12.96	13.51	13.31
TC0500002784.mm.2	5.19	3.69	2.82	3e-05	0.0005	A430089I19Rik	RIKEN cDNA A430089I19 gene	2.82	Coding	3.72	3.63	4.12	5.19	5.33	5.04
TC0X00001306.mm.2	12.44	10.95	2.82	3.34e-05	0.0005	Gprasp1; Armcx5	G protein-coupled receptor associated sorting protein 1; armadillo repeat containing, X-linked 5	2.82	Multiple_Complex	11.19	10.66	10.97	12.64	12.13	12.47
TC0200005186.mm.2	11.81	10.32	2.82	0.0004	0.0033	B4galt5	UDP-Gal:betaGlcNAc beta 1,4-galactosyltransferase, polypeptide 5	2.82	Multiple_Complex	10.98	10.27	10.37	12.17	11.52	11.78
TC0300000752.mm.2	6.89	5.4	2.81	6.37e-05	0.0009	Thbs3	thrombospondin 3	2.81	Multiple_Complex	5.73	5.41	5.05	6.91	6.87	6.57
TC0700001435.mm.2	9.89	8.4	2.81	3.83e-06	0.0001	Clpb	ClpB caseinolytic peptidase B	2.81	Multiple_Complex	8.53	8.31	8.39	9.9	9.78	9.98
TC1400001860.mm.2	7.07	5.58	2.81	0.0009	0.0063	Gm17654	predicted gene, 17654 [Source:MGI Symbol;Acc:MGI:4937288]	2.81	Coding	5.53	5.25	6.06	6.39	7.1	7.05
TC1000001901.mm.2	10.04	8.55	2.81	4.92e-06	0.0001	Akap7	A kinase (PRKA) anchor protein 7	2.81	Multiple_Complex	8.48	8.71	8.54	10.13	9.91	10.06
TC1000002357.mm.2	10.36	8.88	2.8	2.68e-05	0.0004	Ube2d1	ubiquitin-conjugating enzyme E2D 1	2.8	Multiple_Complex	8.46	8.94	8.85	10.32	10.08	10.78
TC0500001043.mm.2	11.96	10.47	2.8	2.36e-05	0.0004	Lrrc8c	leucine rich repeat containing 8 family, member C	2.8	Multiple_Complex	10.44	10.09	10.51	11.99	11.59	12.25
TC0600000226.mm.2	9.34	7.86	2.8	1.68e-05	0.0003	Hilpda	hypoxia inducible lipid droplet associated	2.8	Coding	7.85	7.87	7.67	9.3	9.1	9.8
TC0300003139.mm.2	10.8	9.32	2.8	7.37e-05	0.001	Dnajb4	DnaJ (Hsp40) homolog, subfamily B, member 4	2.8	Multiple_Complex	9.04	9.27	9.74	10.54	10.82	11.03
TC0X00000808.mm.2	8.66	7.17	2.8	7.69e-05	0.001	Dmd	dystrophin, muscular dystrophy	2.8	Multiple_Complex	7.71	6.97	7.15	8.76	8.65	8.56
TC1100003651.mm.2	7.98	6.5	2.8	8.1e-06	0.0002	Pcgf2	polycomb group ring finger 2	2.8	Multiple_Complex	6.49	6.5	6.77	8.12	7.97	7.91
TC0600000362.mm.2	10.63	9.15	2.8	2.65e-06	8.33e-05	Trim24	tripartite motif-containing 24	2.8	Multiple_Complex	9.2	9.05	9.16	10.81	10.58	10.63
TC0X00000708.mm.2	12.02	10.53	2.8	0.0002	0.0021	Atp6ap1	ATPase, H+ transporting, lysosomal accessory protein 1	2.8	Multiple_Complex	10.9	10	10.59	12.04	11.63	12.35
TC0600002056.mm.2	11.84	10.35	2.8	4.51e-06	0.0001	Wdr91	WD repeat domain 91	2.8	Multiple_Complex	10.24	10.47	10.35	11.85	11.7	11.95
TC1900001282.mm.2	11.43	9.95	2.79	0.0007	0.0052	Fam122a	family with sequence similarity 122, member A	2.79	Coding	9.87	9.94	10.13	11.43	10.6	11.43
TC0700002172.mm.2	7.11	5.63	2.79	2.7e-05	0.0004	Tmem238	transmembrane protein 238	2.79	Coding	5.63	5.66	5.56	7.71	6.9	7.09
TC0700002745.mm.2	15.83	14.35	2.79	5.36e-06	0.0001	Capns1	calpain, small subunit 1	2.79	Multiple_Complex	14.5	14.37	14.16	15.95	15.73	15.82
TC0100002707.mm.2	13.64	12.16	2.79	1.38e-05	0.0003	C130026I21Rik; A530032D15Rik	RIKEN cDNA C130026I21 gene; RIKEN cDNA A530032D15Rik gene	2.79	Multiple_Complex	12.19	11.91	12.36	13.43	13.63	13.66
TC0300000736.mm.2	9.37	7.89	2.79	7.69e-06	0.0002	Rit1	Ras-like without CAAX 1	2.79	Multiple_Complex	7.77	7.87	8.18	9.38	9.46	9.36
TC0X00000522.mm.2	9.72	8.24	2.79	1.57e-05	0.0003	Slc9a6	solute carrier family 9 (sodium/hydrogen exchanger), member 6	2.79	Coding	7.96	8.23	8.54	9.72	9.65	9.79
TC1400000742.mm.2	11.29	9.81	2.79	1.71e-05	0.0003	Abhd4	abhydrolase domain containing 4	2.79	Coding	10.2	9.79	9.65	11.28	11.3	11.48
TC0500001392.mm.2	13.31	11.83	2.78	5.66e-06	0.0001	Arpc3	actin related protein 2/3 complex, subunit 3	2.78	Multiple_Complex	11.88	11.84	11.73	13.41	13.32	13.09
TC1300001956.mm.2	8.05	6.57	2.78	3.59e-05	0.0006	Fgd3	FYVE, RhoGEF and PH domain containing 3	2.78	Multiple_Complex	6.58	5.8	6.56	7.78	8.07	8.25
TC0300000713.mm.2	10.05	8.58	2.78	4.85e-05	0.0007	Gpatch4	G patch domain containing 4	2.78	Multiple_Complex	8.57	8.59	8.8	10.32	9.67	10.09
TC0400003724.mm.2	12	10.53	2.78	3.45e-05	0.0005	Cd52	CD52 antigen	2.78	Multiple_Complex	9.99	10.54	10.52	11.61	12.04	12.24
TC0900002064.mm.2	4.43	2.96	2.77	0.0301	0.1053	Olfr919	olfactory receptor 919	2.77	Coding	2.93	4.26	2.98	4.63	4.44	3.82
TC0700004508.mm.2	7.14	5.67	2.77	0.0005	0.0042	Bet1l	blocked early in transport 1 homolog (S. cerevisiae)-like	2.77	Coding	5.71	6.29	5.64	7.48	6.72	7.18
TC1000003019.mm.2	12.96	11.49	2.77	0.0004	0.0033	Irak3	interleukin-1 receptor-associated kinase 3	2.77	Multiple_Complex	12.28	11.5	11.48	12.95	12.96	12.97
TC0700002747.mm.2	11.07	9.6	2.76	0.0001	0.0015	Tbcb	tubulin folding cofactor B	2.76	Multiple_Complex	9.58	10.16	9.63	11.08	11.06	10.84
TC0700002159.mm.2	9.04	7.58	2.76	0.0005	0.0041	Ppp1r12c	protein phosphatase 1, regulatory (inhibitor) subunit 12C	2.76	Multiple_Complex	8.24	7.36	7.56	9.08	8.69	9.24
TC1400000438.mm.2	5.88	4.42	2.76	0.0016	0.0104	Gm7233	predicted gene 7233 [Source:MGI Symbol;Acc:MGI:3648176]	2.76	Coding	3.97	4.38	4.47	5.98	5.8	4.83
TC1400002011.mm.2	4.71	3.25	2.75	3.22e-05	0.0005	Gm4181	predicted gene 4181 [Source:MGI Symbol;Acc:MGI:3782357]	2.75	Coding	3.39	3.27	3	4.44	5.1	4.67
TC1400001867.mm.2	5.34	3.88	2.75	0.0004	0.0035	Gm8180	predicted gene 8180 [Source:MGI Symbol;Acc:MGI:3643326]	2.75	Coding	3.81	4.68	3.94	5.31	5.44	5.34
TC0600002562.mm.2	9.62	8.16	2.75	0.0006	0.0046	Wdr54	WD repeat domain 54	2.75	Multiple_Complex	9.04	8.16	8.15	10.08	9.59	9.64
TC0X00000772.mm.2	7.92	6.46	2.75	3.96e-05	0.0006	Tbl1x	transducin (beta)-like 1 X-linked	2.75	Multiple_Complex	6.65	6.46	6.27	7.6	7.91	8.26
TC0700004080.mm.2	9.93	8.47	2.75	7.03e-05	0.0009	Tmem9b	TMEM9 domain family, member B	2.75	Multiple_Complex	8.44	8.99	8.25	9.89	9.98	9.93
TC0700002249.mm.2	4.96	3.5	2.74	5.93e-05	0.0008	Vmn2r47	vomeronasal 2, receptor 47	2.74	Multiple_Complex	3.76	3.47	3.32	5.84	4.91	5
TC1000001493.mm.2	11.44	9.99	2.74	0.001	0.0072	Gns	glucosamine (N-acetyl)-6-sulfatase	2.74	Multiple_Complex	10.42	9.94	9.71	10.72	11.38	11.51
TC1700001688.mm.2	9.84	8.39	2.74	0.0017	0.0106	Decr2	2-4-dienoyl-Coenzyme A reductase 2, peroxisomal	2.74	Multiple_Complex	8.41	7.87	8.87	9.82	9.13	9.87
TC1300002637.mm.2	7.65	6.2	2.74	1.1e-05	0.0002	Ndufaf2	NADH dehydrogenase (ubiquinone) 1 alpha subcomplex, assembly factor 2	2.74	Multiple_Complex	6.25	6.13	6.2	7.64	7.91	7.41
TC0100002063.mm.2	10.45	8.99	2.74	8.76e-06	0.0002	Ogfrl1	opioid growth factor receptor-like 1	2.74	Multiple_Complex	9.02	8.72	8.97	10.17	10.46	10.43
TC0X00000695.mm.2	13.39	11.93	2.74	3.22e-05	0.0005	Ssr4	signal sequence receptor, delta	2.74	Multiple_Complex	11.51	11.9	11.99	12.97	13.36	13.41
TC1000000216.mm.2	11.62	10.17	2.73	1.93e-05	0.0004	Med23	mediator complex subunit 23	2.73	Multiple_Complex	10.06	10.34	10.15	11.7	11.31	11.62
TC0700000350.mm.2	9.38	7.93	2.73	6.12e-06	0.0002	Nlrp4e	NLR family, pyrin domain containing 4E	2.73	Multiple_Complex	7.88	7.93	7.95	9.38	9.19	9.57
TC1900000700.mm.2	7.69	6.24	2.73	9.77e-05	0.0012	Sufu	suppressor of fused homolog (Drosophila)	2.73	Multiple_Complex	5.66	6.21	6.35	7.71	7.2	7.67
TC1000000547.mm.2	16.28	14.83	2.73	3.21e-05	0.0005	Psap	prosaposin	2.73	Coding	14.88	14.83	14.77	15.83	16.26	16.3
TC1700000077.mm.2	12.98	11.53	2.73	8.72e-06	0.0002	Tagap	T cell activation Rho GTPase activating protein	2.73	Coding	11.01	11.56	11.5	12.96	12.89	13.15
TC0X00000703.mm.2	12.65	11.21	2.73	3.78e-05	0.0006	Emd	emerin	2.73	Multiple_Complex	11.54	11.19	10.91	12.98	12.64	12.52
TC0700002744.mm.2	11.41	9.96	2.73	3.49e-06	0.0001	Zfp146	zinc finger protein 146	2.73	Multiple_Complex	9.95	9.71	9.97	11.5	11.31	11.42
TC0600002595.mm.2	11.86	10.42	2.72	1.18e-05	0.0002	Exoc6b	exocyst complex component 6B	2.72	Multiple_Complex	10.39	10.28	10.68	11.75	11.95	11.87
TC0700001152.mm.2	7.52	6.07	2.72	0.0002	0.0023	Hddc3	HD domain containing 3	2.72	Coding	6.21	6.06	5.96	7.94	7.58	6.93
TC1900000350.mm.2	6.89	5.45	2.72	0.0003	0.0025	Tmem2	transmembrane protein 2	2.72	Multiple_Complex	5.43	4.89	5.46	6.83	6.16	6.96
TC1000000784.mm.2	14.79	13.35	2.72	3.24e-06	9.72e-05	Cstb	cystatin B	2.72	Coding	13.36	13.41	13.21	14.81	14.76	15.04
TC0300000700.mm.2	8.67	7.23	2.72	1.1e-05	0.0002	Arhgef11	Rho guanine nucleotide exchange factor (GEF) 11	2.72	Multiple_Complex	7.28	6.85	7.2	8.49	8.65	8.94
TC0300000750.mm.2	13.67	12.23	2.72	9.84e-06	0.0002	Gba	glucosidase, beta, acid	2.72	Multiple_Complex	12.45	12.23	12.17	13.82	13.55	13.66
TC1700000383.mm.2	6.93	5.49	2.72	9.51e-05	0.0012	Rpusd1	RNA pseudouridylate synthase domain containing 1	2.72	Coding	6	5.07	5.44	6.91	6.94	7.1
TC1000000297.mm.2	9.55	8.11	2.71	6.28e-05	0.0008	Tspyl1	testis-specific protein, Y-encoded-like 1	2.71	Coding	7.93	8.29	8.11	9.1	9.65	9.53
TC0300000785.mm.2	9.76	8.32	2.71	1.13e-05	0.0002	Slc39a1	solute carrier family 39 (zinc transporter), member 1	2.71	Coding	8.59	8.13	8.29	9.78	9.73	9.76
TC0X00002448.mm.2	10.92	9.48	2.71	7.74e-05	0.001	Dnase1l1	deoxyribonuclease 1-like 1	2.71	Multiple_Complex	9.4	9.71	9.47	10.55	10.91	11.3
TC1300002380.mm.2	11.08	9.65	2.71	5.92e-06	0.0002	Rasa1	RAS p21 protein activator 1	2.71	Multiple_Complex	9.64	9.65	9.7	11.25	10.93	11.08
TC1400001002.mm.2	6.85	5.41	2.71	8.47e-05	0.0011	Nudt18	nudix (nucleoside diphosphate linked moiety X)-type motif 18	2.71	Coding	5.78	5.27	5.4	6.81	6.61	7.27
TC0X00002853.mm.2	12.55	11.11	2.71	2.74e-06	8.53e-05	Hmgn5	high-mobility group nucleosome binding domain 5	2.71	Coding	11.11	11.12	11.16	12.56	12.55	12.64
TC1400000421.mm.2	7.86	6.43	2.71	8.33e-05	0.001	1700024B05Rik	RIKEN cDNA 1700024B05 gene [Source:MGI Symbol;Acc:MGI:1922768]; RIKEN cDNA 1700024B05 gene	2.71	Coding	5.55	6.39	6.46	7.61	7.82	8.27
TC0400003862.mm.2	11.28	9.85	2.7	7.28e-05	0.0009	Arhgef10l	Rho guanine nucleotide exchange factor (GEF) 10-like	2.7	Multiple_Complex	9.86	10.03	9.84	10.9	11.66	11.28
TC0700002291.mm.2	5.24	3.81	2.7	1.7e-05	0.0003	Vmn2r46	vomeronasal 2, receptor 46	2.7	Multiple_Complex	3.67	3.81	3.93	5.5	5.24	4.99
TC1400002634.mm.2	11.72	10.28	2.7	7.14e-05	0.0009	Fbxl3	F-box and leucine-rich repeat protein 3	2.7	Multiple_Complex	10.31	10.26	10.64	11.5	11.68	12.14
TC0700002907.mm.2	9.26	7.83	2.7	0.0004	0.0031	AI987944	expressed sequence AI987944	2.7	Multiple_Complex	7.19	7.89	8.28	8.98	9.5	9.28
TC1400001857.mm.2	7.52	6.09	2.7	0.0001	0.0012	Gm8138	predicted gene 8138 [Source:MGI Symbol;Acc:MGI:3647466]; predicted gene 8138	2.7	Coding	6.06	5.91	6.39	7.14	7.85	7.54
TC0600000115.mm.2	12.51	11.08	2.7	1.83e-05	0.0003	Mdfic	MyoD family inhibitor domain containing	2.7	Multiple_Complex	11.03	11.16	11.08	12.52	12.16	12.51
TC0700000368.mm.2	9.7	8.28	2.69	0.0001	0.0014	Zfp180	zinc finger protein 180	2.69	Multiple_Complex	8.6	8.14	8.26	9.98	9.28	9.75
TC0600002342.mm.2	9.54	8.11	2.69	0.0006	0.0046	Nt5c3	5-nucleotidase, cytosolic III; 5'-nucleotidase, cytosolic III	2.69	Multiple_Complex	7.58	8.05	8.8	9.77	9.4	9.52
TC1500002301.mm.2	10.02	8.59	2.69	0.0004	0.0032	Calcoco1	calcium binding and coiled coil domain 1	2.69	Multiple_Complex	8.36	8.59	8.6	9.47	10.74	9.96
TC0700000532.mm.2	10.69	9.27	2.69	1.07e-05	0.0002	Zfp84	zinc finger protein 84	2.69	Multiple_Complex	9.13	9.26	9.41	10.87	10.7	10.5
TC0400003885.mm.2	8.8	7.38	2.69	3.77e-05	0.0006	Fblim1	filamin binding LIM protein 1	2.69	Multiple_Complex	7.03	7.45	7.36	8.37	8.83	8.78
TC0500002783.mm.2	6.07	4.65	2.69	4.77e-05	0.0007	Gm3147; A430089I19Rik	predicted gene 3147 [Source:MGI Symbol;Acc:MGI:3781326]; RIKEN cDNA A430089I19 gene, mRNA (cDNA clone MGC:182539 IMAGE:9056433), complete cds.; predicted gene 3147	2.69	Coding	4.68	4.23	4.99	6.13	6.01	6.08
TC1600000208.mm.2	5.02	3.59	2.69	0.0002	0.002	Ydjc	YdjC homolog (bacterial)	2.69	Multiple_Complex	3.62	3.16	3.97	5.3	4.66	5.05
TC1000002729.mm.2	13.69	12.27	2.68	5.24e-06	0.0001	Nudt4	nudix (nucleoside diphosphate linked moiety X)-type motif 4	2.68	Coding	12.4	12.27	12.27	13.77	13.61	13.69
TC0700000219.mm.2	12.56	11.14	2.68	6.29e-06	0.0002	Napa	N-ethylmaleimide sensitive fusion protein attachment protein alpha	2.68	Multiple_Complex	11.25	10.98	11.15	12.65	12.57	12.44
TC0300002497.mm.2	6.88	5.45	2.68	7.17e-05	0.0009	Bola1	bolA-like 1 (E. coli)	2.68	Coding	5.48	5.98	5.42	6.79	6.86	7.03
TC0600000591.mm.2	11.95	10.53	2.68	1.67e-05	0.0003	Mpp6	membrane protein, palmitoylated 6 (MAGUK p55 subfamily member 6)	2.68	Multiple_Complex	10.42	10.66	10.52	12.59	11.96	11.94
TC0500001308.mm.2	6.57	5.15	2.68	6.24e-05	0.0008	2410131K14Rik	RIKEN cDNA 2410131K14 gene	2.68	Coding	5.27	5.14	5.07	6.56	6.08	6.59
TC1000002490.mm.2	9.44	8.02	2.68	9.1e-06	0.0002	Sbno2	strawberry notch homolog 2 (Drosophila)	2.68	Multiple_Complex	8.03	7.81	8.19	9.81	9.44	9.44
TC0300000775.mm.2	11.69	10.27	2.68	2.6e-05	0.0004	4933434E20Rik; 1700094D03Rik	RIKEN cDNA 4933434E20 gene; RIKEN cDNA 1700094D03 gene	2.68	Multiple_Complex	10.28	10.6	10.26	11.83	11.52	11.7
TC1000000844.mm.2	7.42	6	2.68	1.23e-05	0.0003	1600002K03Rik	RIKEN cDNA 1600002K03 gene	2.68	Coding	6.02	5.73	6.19	7.31	7.43	7.5
TC1000000080.mm.2	11.93	10.51	2.68	1.1e-05	0.0002	Fbxo30	F-box protein 30	2.68	Coding	10.51	10.25	10.52	11.64	11.91	11.96
TC0700003420.mm.2	4.9	3.48	2.67	5.09e-05	0.0007	Tjp1	tight junction protein 1	2.67	Multiple_Complex	3.49	3.14	3.6	4.49	4.88	4.98
TC0500001288.mm.2	9.49	8.07	2.67	7.19e-06	0.0002	Taok3	TAO kinase 3	2.67	Multiple_Complex	8.05	7.6	8.1	9.82	9.49	9.5
TC0600000609.mm.2	12.95	11.53	2.67	9.83e-06	0.0002	Snx10	sorting nexin 10	2.67	Multiple_Complex	11.07	11.51	11.56	12.92	12.97	13.41
TC0X00003270.mm.2	10.32	8.91	2.67	0.0004	0.0035	Pdha1	pyruvate dehydrogenase E1 alpha 1	2.67	Multiple_Complex	8.92	8.97	8.74	10.33	9.56	10.32
TC0300001240.mm.2	5.9	4.49	2.67	6.25e-05	0.0008	Arhgap29	Rho GTPase activating protein 29	2.67	Multiple_Complex	4.5	4.66	4.48	5.8	6.75	5.97
TC1300001540.mm.2	8.39	6.98	2.67	1.65e-05	0.0003	Zscan26	zinc finger and SCAN domain containing 26	2.67	Multiple_Complex	6.99	6.85	7.1	8.24	8.8	8.38
TC0300000792.mm.2	13.54	12.13	2.66	6.85e-06	0.0002	Gatad2b	GATA zinc finger domain containing 2B	2.66	Multiple_Complex	12.28	12.12	12.13	13.45	13.58	13.55
TC0900000892.mm.2	5.82	4.41	2.66	1.09e-05	0.0002	Rora	RAR-related orphan receptor alpha	2.66	Multiple_Complex	4.49	4.28	4.42	5.79	6.11	5.66
TC1100003860.mm.2	9.36	7.95	2.66	0.0002	0.0021	Dcakd	dephospho-CoA kinase domain containing	2.66	Multiple_Complex	8.45	7.91	7.7	9.07	9.38	9.35
TC0500001128.mm.2	12.97	11.56	2.66	8.94e-06	0.0002	Zfp932	zinc finger protein 932	2.66	Multiple_Complex	11.47	11.74	11.55	12.84	13.04	12.98
TC0700001942.mm.2	11.19	9.78	2.66	4.44e-06	0.0001	Zranb1	zinc finger, RAN-binding domain containing 1	2.66	Multiple_Complex	9.77	9.87	9.73	11.2	11.19	11.14
TC0300001530.mm.2	10.39	8.98	2.66	0.0001	0.0015	Usp33	ubiquitin specific peptidase 33	2.66	Multiple_Complex	8.93	9.42	8.7	10.11	10.41	10.53
TC1600000097.mm.2	10.57	9.16	2.65	1.46e-05	0.0003	1810013L24Rik	RIKEN cDNA 1810013L24 gene	2.65	Multiple_Complex	9.14	9.03	9.41	10.45	10.56	10.71
TC1000002212.mm.2	9.05	7.64	2.65	0.0001	0.0016	Mcu	mitochondrial calcium uniporter	2.65	Multiple_Complex	7.68	7.21	7.97	9.97	9	9.1
TC1300000562.mm.2	8.96	7.55	2.65	2.05e-05	0.0004	Bicd2	bicaudal D homolog 2 (Drosophila)	2.65	Multiple_Complex	7.54	7.33	7.59	8.65	8.98	9.23
TC1900000026.mm.2	7.18	5.77	2.65	4.29e-05	0.0006	Cdk2ap2	CDK2-associated protein 2	2.65	Multiple_Complex	5.78	5.76	5.56	7.45	6.75	7.22
TC0700000566.mm.2	7.09	5.69	2.65	0.0002	0.0022	Hspb6	heat shock protein, alpha-crystallin-related, B6	2.65	Multiple_Complex	6.1	5.25	5.7	7.1	6.78	7.08
TC0X00002452.mm.2	5.77	4.37	2.64	0.0004	0.0031	Fam3a	family with sequence similarity 3, member A	2.64	Multiple_Complex	4.62	4.36	4.38	5.74	5.16	5.88
TC1000000413.mm.2	9.62	8.22	2.64	4.87e-06	0.0001	Atg5	autophagy related 5	2.64	Coding	8.22	8.13	8.28	9.52	9.63	9.7
TC1400001879.mm.2	7.29	5.89	2.64	0.0025	0.0144	4930503E14Rik	RIKEN cDNA 4930503E14 gene	2.64	Coding	5.94	5.04	6.65	7.3	7.29	7.15
TC1300002250.mm.2	7.56	6.16	2.64	6.94e-05	0.0009	Zfp874b	zinc finger protein 874b	2.64	Coding	6.17	6.15	6.51	7.26	7.53	7.59
TC1900000204.mm.2	8.77	7.38	2.63	3.19e-05	0.0005	Cyb561a3	cytochrome b561 family, member A3	2.63	Multiple_Complex	7.39	7.76	7.36	8.69	8.77	8.78
TC0700002359.mm.2	11.65	10.26	2.63	7.15e-05	0.0009	Chmp2a	charged multivesicular body protein 2A	2.63	Coding	10.3	10.2	10.75	11.57	11.8	11.64
TC1000002438.mm.2	11.12	9.72	2.63	0.0005	0.0039	Pfkl	phosphofructokinase, liver, B-type	2.63	Multiple_Complex	9.72	9.5	10.45	11.21	11.11	11.08
TC1000002504.mm.2	9.35	7.96	2.63	1.88e-05	0.0003	Rexo1	REX1, RNA exonuclease 1 homolog (S. cerevisiae)	2.63	Multiple_Complex	7.68	7.98	8.18	9.26	9.58	9.34
TC0600002340.mm.2	12.31	10.92	2.62	1.38e-05	0.0003	Kbtbd2	kelch repeat and BTB (POZ) domain containing 2	2.62	Multiple_Complex	10.93	11.19	10.86	12.31	12.26	12.32
TC1500000673.mm.2	8.02	6.63	2.62	0.0002	0.002	Maff	v-maf musculoaponeurotic fibrosarcoma oncogene family, protein F (avian)	2.62	Coding	6.62	6.64	6.43	8.36	7.41	8.08
TC1300000667.mm.2	11.67	10.28	2.62	2.89e-05	0.0005	Tmed9	transmembrane emp24 protein transport domain containing 9	2.62	Coding	10.28	10.28	10.69	11.74	11.67	11.67
TC1400001125.mm.2	9.52	8.13	2.62	9.29e-06	0.0002	Tdrd3	tudor domain containing 3	2.62	Multiple_Complex	8.15	7.92	8.29	9.51	9.46	9.6
TC1300000746.mm.2	9.87	8.49	2.61	3.19e-05	0.0005	Zfp808; BC052688	zinc finger protein 80; cDNA sequence BC052688	2.61	Multiple_Complex	8.41	8.57	8.48	9.7	10.42	9.87
TC1800000374.mm.2	4.83	3.44	2.61	0.0001	0.0016	Pcdhb17	protocadherin beta 17	2.61	Coding	3.65	3.1	3.48	4.78	4.35	4.87
TC0300002188.mm.2	10.71	9.32	2.61	0.0002	0.0021	Rapgef2	Rap guanine nucleotide exchange factor (GEF) 2	2.61	Multiple_Complex	9.31	9.54	9.13	10.76	10.2	11.07
TC0700000077.mm.2	6	4.61	2.61	0.001	0.0073	Zfp78	zinc finger protein 78	2.61	Coding	5.08	4.69	3.89	5.57	6.01	6.38
TC0X00002266.mm.2	11.98	10.6	2.61	7.94e-06	0.0002	Mmgt1; Mir5116	membrane magnesium transporter 1; microRNA 5116	2.61	Multiple_Complex	10.69	10.61	10.48	12.04	11.84	11.99
TC0700001870.mm.2	9.09	7.71	2.61	0.0002	0.002	Kat8	K(lysine) acetyltransferase 8	2.61	Coding	8.27	7.68	7.49	9.24	8.93	9.1
TC1500001606.mm.2	6.61	5.23	2.61	0.0002	0.0017	Fam84b	family with sequence similarity 84, member B	2.61	Coding	5.24	5.23	4.14	6.64	6.37	6.77
TC1400002868.mm.2	8.31	6.93	2.6	4.1e-05	0.0006	Lats2	large tumor suppressor 2	2.6	Multiple_Complex	6.96	6.57	7.11	8.1	8.29	8.61
TC1500002341.mm.2	11.45	10.07	2.6	8.23e-06	0.0002	9130401M01Rik	RIKEN cDNA 9130401M01 gene	2.6	Multiple_Complex	10.08	10.07	9.73	11.3	11.46	11.44
TC1300002093.mm.2	12.32	10.94	2.6	9.46e-06	0.0002	Hnrnpa0	heterogeneous nuclear ribonucleoprotein A0	2.6	Multiple_Complex	10.9	10.93	11.03	12.14	12.33	12.46
TC1000000759.mm.2	13.52	12.14	2.6	7.59e-05	0.001	Itgb2	integrin beta 2	2.6	Coding	12.54	12.13	12.15	13.54	13.28	13.69
TC0700002736.mm.2	8.44	7.06	2.6	0.0001	0.0016	Zfp27	zinc finger protein 27	2.6	Multiple_Complex	7.02	6.75	7.49	8.21	8.72	8.41
TC1300000671.mm.2	14.35	12.97	2.6	2.25e-05	0.0004	Ddx46	DEAD (Asp-Glu-Ala-Asp) box polypeptide 46	2.6	Coding	12.89	13.28	12.98	14.25	14.36	14.42
TC0X00000282.mm.2	5.97	4.6	2.59	0.0003	0.003	Gm21951	predicted gene, 21951	2.59	Coding	4.35	4.79	4.62	6.01	5.38	6.23
TC0500002971.mm.2	10.07	8.7	2.59	9.66e-06	0.0002	5430403G16Rik	RIKEN cDNA 5430403G16 gene [Source:MGI Symbol;Acc:MGI:1924450]	2.59	Coding	8.73	8.41	8.68	10.05	10.31	9.92
TC0X00001987.mm.2	7.77	6.4	2.59	1.67e-05	0.0003	Gm6121	predicted gene 6121	2.59	Coding	6.39	6.41	6.64	7.9	7.77	7.64
TC1_GL456212_random00000013.mm.2	12.5	11.13	2.59	0.0009	0.0064	Sp110	Sp110 nuclear body protein	2.59	Coding	11.81	10.88	11.1	12.47	12.53	12.22
TC1000000845.mm.2	5.21	3.84	2.59	2.29e-05	0.0004	Efna2	ephrin A2	2.59	Coding	3.83	4	3.85	5.19	5.06	5.57
TC1300000660.mm.2	9.72	8.35	2.58	3.4e-05	0.0005	Grk6	G protein-coupled receptor kinase 6	2.58	Multiple_Complex	8.12	8.34	8.6	9.51	9.72	9.72
TC0800002597.mm.2	10.92	9.55	2.58	0.0004	0.0032	Junb	jun B proto-oncogene	2.58	Multiple_Complex	9.61	9.29	9.54	10.9	10.2	10.94
TC1000000864.mm.2	10.67	9.3	2.58	0.0003	0.0026	Adat3; Scamp4	adenosine deaminase, tRNA-specific 3; secretory carrier membrane protein 4	2.58	Coding	9.28	9.72	8.92	10.9	10.3	10.71
TC0500001127.mm.2	12.8	11.44	2.58	7.3e-06	0.0002	Gm15446	predicted gene 15446	2.58	Multiple_Complex	11.47	11.44	11.38	12.68	12.98	12.79
TC1600001343.mm.2	8.49	7.12	2.58	0.0004	0.0032	Abcc5	ATP-binding cassette, sub-family C (CFTR/MRP), member 5	2.58	Multiple_Complex	7.85	7.08	7.16	8.47	8.51	8.94
TC0900002985.mm.2	5.07	3.7	2.58	0.0002	0.0022	Acpp	acid phosphatase, prostate	2.58	Multiple_Complex	3.35	3.7	3.8	4.57	5.06	5.58
TC5_JH584298_random00000003.mm.2	5.3	3.93	2.58	5.51e-05	0.0008	A430089I19Rik	RIKEN cDNA A430089I19 gene (A430089I19Rik), mRNA.; RIKEN cDNA A430089I19 gene, mRNA (cDNA clone MGC:182539 IMAGE:9056433), complete cds.	2.58	Coding	3.91	3.75	4.38	5.62	5.31	5.29
TC0300001869.mm.2	7.59	6.23	2.58	3.58e-05	0.0006	Cetn4	centrin 4	2.58	Coding	6.26	6.6	6.19	7.91	7.53	7.61
TC1000002358.mm.2	12.15	10.78	2.58	1.61e-05	0.0003	Cisd1	CDGSH iron sulfur domain 1	2.58	Coding	10.78	10.72	10.85	12.17	11.89	12.32
TC0600002555.mm.2	12.78	11.42	2.57	7.24e-06	0.0002	Htra2	HtrA serine peptidase 2	2.57	Multiple_Complex	11.24	11.42	11.41	12.63	12.77	12.95
TC1600000726.mm.2	10.59	9.23	2.57	0.0001	0.0015	Cblb	Casitas B-lineage lymphoma b	2.57	Coding	9.26	8.9	9.45	11.13	10.33	10.55
TC0900003317.mm.2	12.71	11.35	2.57	1.62e-05	0.0003	2010315B03Rik	RIKEN cDNA 2010315B03 gene	2.57	Multiple_Complex	11.34	11.36	11.23	12.42	12.87	12.74
TC0700002672.mm.2	8.35	6.98	2.57	1.81e-05	0.0003	Map3k10	mitogen-activated protein kinase kinase kinase 10	2.57	Multiple_Complex	7.01	6.65	6.96	8.35	8.59	8.1
TC1100001638.mm.2	8.19	6.83	2.57	4.46e-05	0.0007	Naglu	alpha-N-acetylglucosaminidase (Sanfilippo disease IIIB)	2.57	Multiple_Complex	6.84	6.83	6.67	8.16	7.87	8.6
TC1900000040.mm.2	6.54	5.18	2.57	4.05e-05	0.0006	Pcx	pyruvate carboxylase	2.57	Multiple_Complex	5.19	5.33	4.76	6.32	6.79	6.53
TC1000003215.mm.2	13.09	11.73	2.57	9.47e-05	0.0011	Sumo3	small ubiquitin-like modifier 3	2.57	Multiple_Complex	11.49	12.11	11.69	13.08	12.86	13.11
TC1500002194.mm.2	8.78	7.42	2.57	8.87e-05	0.0011	Rhebl1	Ras homolog enriched in brain like 1	2.57	Multiple_Complex	7.47	7.09	7.4	8.27	8.75	8.82
TC0300002203.mm.2	5.15	3.79	2.57	1.6e-05	0.0003	Tmem144	transmembrane protein 144	2.57	Coding	3.81	4.09	3.75	5.33	5.13	5.17
TC1300000602.mm.2	11.16	9.8	2.57	0.0001	0.0015	Secisbp2	SECIS binding protein 2	2.57	Multiple_Complex	9.82	9.61	9.91	11.23	10.63	11.12
TC0900000124.mm.2	6.47	5.11	2.56	0.0012	0.008	Smco4	single-pass membrane protein with coiled-coil domains 4	2.56	Coding	5.3	5.13	4.87	6.51	5.7	6.8
TC0700002088.mm.2	18.27	16.91	2.56	8.46e-06	0.0002	Cd81	CD81 antigen	2.56	Multiple_Complex	16.75	16.9	17.09	18.25	18.28	18.44
TC1300002011.mm.2	9.15	7.79	2.56	5.94e-05	0.0008	Auh	AU RNA binding protein/enoyl-coenzyme A hydratase	2.56	Multiple_Complex	7.33	8.03	7.83	8.98	9.16	9.29
TC1400000420.mm.2	6.53	5.18	2.56	3.39e-05	0.0005	1700049E17Rik1	RIKEN cDNA 1700049E17 gene, gene 1	2.56	Coding	5.04	5.16	5.39	6.94	6.52	6.38
TC0500001386.mm.2	9.25	7.9	2.56	9.18e-05	0.0011	Pptc7	PTC7 protein phosphatase homolog (S. cerevisiae)	2.56	Multiple_Complex	8.15	7.81	7.89	8.86	9.28	9.22
TC1400001303.mm.2	13.06	11.7	2.56	6.59e-06	0.0002	Mbnl2	muscleblind-like 2	2.56	Multiple_Complex	11.82	11.71	11.59	13.04	13.07	13.06
TC0400001878.mm.2	11.6	10.25	2.56	1.31e-05	0.0003	Zfp600	zinc finger protein 600	2.56	Multiple_Complex	10.51	10.25	10.25	11.68	11.61	11.6
TC0Y00000217.mm.2	6.91	5.55	2.55	3.96e-05	0.0006	LOC380994; LOC100861881	similar to Sycp3 like Y-linked, mRNA (cDNA clone MGC:118285 IMAGE:6705131), complete cds.; PREDICTED: X-linked lymphocyte-regulated protein PM1-like (LOC100861881), mRNA.	2.55	Multiple_Complex	5.52	5.3	5.88	6.84	6.91	6.9
TC1000002544.mm.2	11.44	10.09	2.55	3.06e-05	0.0005	Ncln	nicalin homolog (zebrafish)	2.55	Multiple_Complex	10.29	10.12	9.82	11.43	11.27	11.65
TC1700000391.mm.2	5.74	4.38	2.55	0.0003	0.003	Jmjd8	jumonji domain containing 8	2.55	Multiple_Complex	4.34	5.07	4.43	5.78	5.69	6.26
TC1400002490.mm.2	9.75	8.4	2.55	6.57e-05	0.0009	Naa16	N(alpha)-acetyltransferase 16, NatA auxiliary subunit	2.55	Multiple_Complex	8.44	8.34	8.4	9.3	9.84	9.73
TC1000002320.mm.2	11.53	10.17	2.55	9.36e-06	0.0002	Arid5b	AT rich interactive domain 5B (MRF1-like)	2.55	Multiple_Complex	10.31	10.06	10.16	11.49	11.56	11.88
TC1000002195.mm.2	15.5	14.15	2.55	6.37e-06	0.0002	Serinc1	serine incorporator 1	2.55	Multiple_Complex	14.07	14.14	14.26	15.51	15.48	15.76
TC0800000754.mm.2	9.7	8.35	2.55	0.0013	0.0085	Ell	elongation factor RNA polymerase II	2.55	Coding	8.37	8.05	8.61	9.79	8.94	9.64
TC0X00001964.mm.2	9.73	8.38	2.55	0.0002	0.0019	Gm5934	predicted gene 5934	2.55	Coding	8.11	8.61	8.39	9.73	9.86	9.26
TC0700002615.mm.2	11.42	10.07	2.54	0.0002	0.0017	Rabac1	Rab acceptor 1 (prenylated)	2.54	Coding	10.33	10.11	9.47	11.41	11.18	11.42
TC1300002326.mm.2	11.64	10.3	2.54	2.08e-05	0.0004	Cast	calpastatin	2.54	Multiple_Complex	10.16	10.28	10.49	11.5	11.89	11.62
TC0100001111.mm.2	10.31	8.97	2.54	0.0001	0.0013	Slc35f5	solute carrier family 35, member F5	2.54	Coding	8.98	9.04	8.85	9.79	10.27	10.36
TC1100003872.mm.2	6.91	5.56	2.54	0.0003	0.0031	Plekhm1	pleckstrin homology domain containing, family M (with RUN domain) member 1	2.54	Multiple_Complex	5.98	5.56	5.56	6.47	6.9	7.01
TC0200001164.mm.2	7.71	6.36	2.54	4.14e-05	0.0006	Ssfa2	sperm specific antigen 2	2.54	Multiple_Complex	6.53	5.85	6.37	8.06	7.71	7.61
TC0X00001322.mm.2	11.31	9.97	2.53	6.46e-05	0.0009	Wbp5	WW domain binding protein 5	2.53	Coding	9.99	9.76	10.11	11.31	10.98	11.64
TC0500002139.mm.2	8.79	7.45	2.53	7.27e-05	0.0009	Lmbr1	limb region 1	2.53	Coding	7.85	7.46	7.44	8.61	8.81	8.94
TC0500003219.mm.2	9.27	7.93	2.53	2.35e-05	0.0004	Camkk2	calcium/calmodulin-dependent protein kinase kinase 2, beta	2.53	Multiple_Complex	7.74	7.94	7.92	8.95	9.3	9.45
TC0700004397.mm.2	11.27	9.93	2.53	0.0001	0.0015	2310057M21Rik	RIKEN cDNA 2310057M21 gene	2.53	Coding	10.29	9.73	9.9	11.28	10.94	11.26
TC0700003790.mm.2	11.81	10.47	2.53	1.6e-05	0.0003	Uvrag	UV radiation resistance associated gene	2.53	Coding	10.48	10.55	10.37	11.79	11.57	11.83
TC0X00001985.mm.2	5.79	4.45	2.53	0.0055	0.0275	Gm14525	predicted gene 14525	2.53	Coding	4.46	4.45	4.65	5.88	5.71	4.8
TC1400000975.mm.2	13.69	12.35	2.53	1.62e-05	0.0003	Entpd4	ectonucleoside triphosphate diphosphohydrolase 4	2.53	Multiple_Complex	12.52	12.34	12.2	13.69	13.54	13.68
TC0600002648.mm.2	12.71	11.38	2.52	1.45e-05	0.0003	Antxr1	anthrax toxin receptor 1	2.52	Multiple_Complex	11.27	11.59	11.36	12.63	12.81	12.71
TC0300002195.mm.2	10.82	9.49	2.52	1.23e-05	0.0003	Fnip2	folliculin interacting protein 2	2.52	Multiple_Complex	9.65	9.47	9.5	10.72	10.83	10.92
TC1000000937.mm.2	13.27	11.93	2.52	0.0002	0.0016	Chst11	carbohydrate sulfotransferase 11	2.52	Multiple_Complex	12.14	11.91	11.79	14	13.26	13.05
TC0200001797.mm.2	13.87	12.54	2.52	4.56e-05	0.0007	Haus2	HAUS augmin-like complex, subunit 2	2.52	Coding	12.37	12.55	12.66	13.89	13.53	14.03
TC1400000542.mm.2	11.03	9.7	2.51	6.13e-06	0.0002	Naa30	N(alpha)-acetyltransferase 30, NatC catalytic subunit	2.51	Multiple_Complex	9.63	9.8	9.69	11.04	11.17	11.02
TC0700002738.mm.2	8.3	6.97	2.51	3.35e-05	0.0005	Zfp74	zinc finger protein 74	2.51	Multiple_Complex	6.97	6.83	6.97	8.28	8.32	7.92
TC0500002731.mm.2	3.96	2.64	2.51	0.0001	0.0013	Rassf6	Ras association (RalGDS/AF-6) domain family member 6	2.51	Multiple_Complex	2.78	2.63	2.64	3.54	4	4.2
TC1100004061.mm.2	6.9	5.57	2.51	1.18e-05	0.0002	Nat9	N-acetyltransferase 9 (GCN5-related, putative)	2.51	Multiple_Complex	5.73	5.4	5.58	6.91	7.12	6.85
TC0700003738.mm.2	6.82	5.49	2.51	0.0013	0.0087	Ankrd42	ankyrin repeat domain 42	2.51	Multiple_Complex	5.14	5.44	6.03	6.32	6.84	6.8
TC0X00000437.mm.2	6.98	5.66	2.5	0.0002	0.0024	Slc25a14	solute carrier family 25 (mitochondrial carrier, brain), member 14	2.5	Multiple_Complex	5.71	6.04	5.13	7.26	6.79	6.96
TC0700003028.mm.2	17.91	16.59	2.5	8.04e-06	0.0002	Emp3	epithelial membrane protein 3	2.5	Coding	16.64	16.48	16.6	17.95	17.8	17.92
TC0700004363.mm.2	11.08	9.76	2.5	2.5e-05	0.0004	Rgs10	regulator of G-protein signalling 10	2.5	Multiple_Complex	9.98	9.75	9.67	10.93	11.08	11.25
TC0800001694.mm.2	7.86	6.54	2.5	4.43e-05	0.0006	Irs2	insulin receptor substrate 2	2.5	Coding	6.78	6.56	6.22	7.77	7.87	8.25
TC1100001550.mm.2	15.98	14.65	2.5	7.05e-06	0.0002	Lasp1	LIM and SH3 protein 1	2.5	Multiple_Complex	14.59	14.64	14.77	15.98	16.17	15.97
TC1000000385.mm.2	9.67	8.35	2.5	1.51e-05	0.0003	Ostm1	osteopetrosis associated transmembrane protein 1	2.5	Multiple_Complex	8.23	8.39	8.35	9.8	9.69	9.45
TC0X00001580.mm.2	10.75	9.43	2.5	1.02e-05	0.0002	Acot9	acyl-CoA thioesterase 9	2.5	Multiple_Complex	9.52	9.35	9.42	10.62	10.76	10.84
TC0500001134.mm.2	8.85	7.53	2.5	0.0012	0.0083	Golga3	golgi autoantigen, golgin subfamily a, 3	2.5	Multiple_Complex	8.31	7.6	7.46	9.15	8.82	8.68
TC0400004004.mm.2	11.18	9.86	2.5	0.0002	0.002	Plod1	procollagen-lysine, 2-oxoglutarate 5-dioxygenase 1	2.5	Multiple_Complex	9.84	9.2	10	11.21	10.77	11.38
TC0800000010.mm.2	11.76	10.44	2.5	4.79e-05	0.0007	Mcoln1	mucolipin 1	2.5	Multiple_Complex	10.59	10.44	10.29	11.43	11.74	11.79
TC0700003049.mm.2	9.89	8.57	2.5	0.0003	0.0028	Spty2d1	SPT2, Suppressor of Ty, domain containing 1 (S. cerevisiae)	2.5	Multiple_Complex	8.8	8.23	8.61	9.39	10.07	9.91
TC0700000290.mm.2	5.73	4.41	2.5	0.0047	0.0245	Eml2; Mir330	echinoderm microtubule associated protein like 2; microRNA 330	2.5	Multiple_Complex	4.33	3.9	5.39	5.87	5.73	5.61
TC0300000521.mm.2	4.54	3.22	2.49	0.0002	0.0018	Kcnab1	potassium voltage-gated channel, shaker-related subfamily, beta member 1	2.49	Multiple_Complex	3.2	3.78	3.24	4.57	4.5	5
TC0X00001996.mm.2	11.17	9.85	2.49	1.01e-05	0.0002	Gm4836; Gm10486	predicted gene 4836; predicted gene 10486	2.49	Coding	9.85	9.85	10	11.24	11.16	11.13
TC0400002373.mm.2	11.86	10.55	2.49	0.0001	0.0015	Pnrc1	proline-rich nuclear receptor coactivator 1	2.49	Multiple_Complex	10.1	10.59	10.8	11.6	12.13	11.86
TC1000001198.mm.2	10.38	9.06	2.49	7.78e-06	0.0002	Atp2b1	ATPase, Ca++ transporting, plasma membrane 1	2.49	Multiple_Complex	9.06	8.99	9.13	10.37	10.48	10.31
TC0X00003432.mm.2	8.09	6.78	2.49	1.88e-05	0.0003	Mecp2	methyl CpG binding protein 2	2.49	Multiple_Complex	6.76	6.19	6.79	8.26	8.09	8.05
TC1300000019.mm.2	9.58	8.26	2.49	2.41e-05	0.0004	Akr1c13	aldo-keto reductase family 1, member C13	2.49	Multiple_Complex	7.7	8.28	8.25	9.62	9.52	10.06
TC0700003647.mm.2	6.97	5.66	2.49	0.0001	0.0013	Mesdc1	mesoderm development candidate 1	2.49	Coding	5.94	5.63	5.43	7	7.19	6.65
TC0100003240.mm.2	4.53	3.21	2.49	0.0008	0.0057	Prg4	proteoglycan 4 (megakaryocyte stimulating factor, articular superficial zone protein)	2.49	Coding	3.32	3.23	3.07	3.86	4.97	4.59
TC0800001891.mm.2	5.09	3.77	2.49	0.0024	0.0143	1810011O10Rik	RIKEN cDNA 1810011O10 gene	2.49	Coding	3.78	3.77	4.11	5.95	4.55	5
TC0500000052.mm.2	10.78	9.46	2.49	6.18e-05	0.0008	Abcb1b	ATP-binding cassette, sub-family B (MDR/TAP), member 1B	2.49	Multiple_Complex	9.44	9.13	9.83	10.79	10.76	11.13
TC0500002836.mm.2	12.52	11.21	2.48	7.88e-06	0.0002	Lin54	lin-54 homolog (C. elegans)	2.48	Multiple_Complex	11.2	10.97	11.22	12.51	12.42	12.64
TC1500000371.mm.2	9.08	7.77	2.48	0.0009	0.0067	Utp23	UTP23, small subunit (SSU) processome component, homolog (yeast)	2.48	Coding	8.31	7.82	7.71	8.65	9.09	9.08
TC0700002027.mm.2	8.11	6.8	2.48	0.0002	0.0023	Ric8	resistance to inhibitors of cholinesterase 8 homolog (C. elegans)	2.48	Multiple_Complex	6.68	7.15	6.79	8.51	7.79	8.08
TC1700000806.mm.2	5.26	3.95	2.48	0.0125	0.0528	Esp16	exocrine gland secreted peptide 16	2.48	Multiple_Complex	3.99	3.91	3.23	5.16	3.93	5.38
TC0700004134.mm.2	12.92	11.61	2.48	2.3e-05	0.0004	Copb1	coatomer protein complex, subunit beta 1	2.48	Multiple_Complex	11.61	11.6	11.77	12.73	12.93	12.9
TC0300000731.mm.2	15.19	13.88	2.48	6.29e-06	0.0002	Ssr2	signal sequence receptor, beta	2.48	Coding	13.91	13.88	13.86	15.22	15.16	15.2
TC0600000388.mm.2	11.95	10.64	2.48	0.0112	0.0484	Tbxas1	thromboxane A synthase 1, platelet	2.48	Multiple_Complex	10.65	10.62	10.86	10.87	11.95	11.94
TC0700000116.mm.2	5.12	3.81	2.48	4.82e-05	0.0007	Zscan4f	zinc finger and SCAN domain containing 4F	2.48	Coding	3.69	3.79	4	5.13	5.1	4.82
TC1300000775.mm.2	12.39	11.08	2.48	1.62e-05	0.0003	Ercc6l2	excision repair cross-complementing rodent repair deficiency, complementation group 6 like 2	2.48	Multiple_Complex	11.05	10.65	11.14	12.49	12.4	12.26
TC0900000181.mm.2	7.91	6.6	2.47	1.34e-05	0.0003	A230050P20Rik	RIKEN cDNA A230050P20 gene	2.47	Multiple_Complex	6.6	6.6	6.65	8.36	7.92	7.89
TC1500001870.mm.2	13.38	12.08	2.47	8.94e-06	0.0002	Tmem184b	transmembrane protein 184b	2.47	Multiple_Complex	12.2	12	12.06	13.38	13.35	13.52
TC0200003753.mm.2	6.17	4.87	2.47	0.0001	0.0014	Gpr155	G protein-coupled receptor 155	2.47	Multiple_Complex	5.07	4.85	4.76	5.78	6.44	6.21
TC0500000985.mm.2	10.62	9.32	2.47	1.3e-05	0.0003	Mrps18c	mitochondrial ribosomal protein S18C	2.47	Multiple_Complex	9.27	9.39	9.31	10.61	10.48	10.79
TC1300002530.mm.2	11.94	10.64	2.47	0.0054	0.0273	Naip2	NLR family, apoptosis inhibitory protein 2	2.47	Coding	10.39	10.89	10.63	10.96	11.93	11.95
TC1900001005.mm.2	7.39	6.09	2.47	0.001	0.0072	Ppp2r5b	protein phosphatase 2, regulatory subunit B, beta; protein phosphatase 2, regulatory subunit B', beta	2.47	Multiple_Complex	6.12	5.39	6.06	7.33	6.6	7.47
TC0300000786.mm.2	12.11	10.81	2.46	6.59e-06	0.0002	Crtc2	CREB regulated transcription coactivator 2	2.46	Multiple_Complex	10.8	10.61	10.85	12.32	12.09	12.12
TC0500003238.mm.2	10.18	8.88	2.46	9.81e-05	0.0012	Clip1	CAP-GLY domain containing linker protein 1	2.46	Multiple_Complex	8.57	9.26	8.86	10.05	10.19	10.3
TC1500001835.mm.2	9.62	8.32	2.46	2.2e-05	0.0004	C1qtnf6	C1q and tumor necrosis factor related protein 6	2.46	Multiple_Complex	8.06	8.52	8.35	9.62	9.62	9.95
TC1500000666.mm.2	10.06	8.76	2.46	0.0001	0.0015	Micall1	microtubule associated monooxygenase, calponin and LIM domain containing -like 1	2.46	Coding	8.92	8.77	8.59	10.15	10.04	9.62
TC0200004599.mm.2	15.26	13.97	2.46	0.0005	0.0038	Il1a	interleukin 1 alpha	2.46	Coding	14.46	13.93	13.54	16.23	15.23	15.29
TC0700001922.mm.2	9.52	8.22	2.46	8.35e-05	0.001	Acadsb	acyl-Coenzyme A dehydrogenase, short/branched chain	2.46	Multiple_Complex	8.24	8.01	8.4	9.83	9.22	9.51
TC0700000896.mm.2	11.98	10.68	2.45	6.11e-05	0.0008	Nav2	neuron navigator 2	2.45	Multiple_Complex	10.91	10.45	10.68	11.78	12.29	11.94
TC0500002936.mm.2	11.78	10.49	2.45	1.09e-05	0.0002	Fam69a	family with sequence similarity 69, member A	2.45	Coding	10.49	10.46	10.5	11.71	11.79	12.09
TC0700000826.mm.2	11.22	9.92	2.45	0.0019	0.0118	Rras	Harvey rat sarcoma oncogene, subgroup R	2.45	Multiple_Complex	9.6	9.92	10.25	11.14	10.66	11.99
TC0600002575.mm.2	12.45	11.15	2.45	5.22e-05	0.0007	Stambp	STAM binding protein	2.45	Multiple_Complex	11.5	10.94	11.12	12.84	12.48	12.41
TC0700003045.mm.2	11.11	9.82	2.45	0.0001	0.0013	Uevld	UEV and lactate/malate dehyrogenase domains	2.45	Multiple_Complex	9.32	9.82	9.97	10.81	11.1	11.44
TC1100001684.mm.2	8.25	6.96	2.45	0.0008	0.0056	BC030867	cDNA sequence BC030867	2.45	Multiple_Complex	7.36	6.89	6.98	7.74	8.29	8.51
TC0X00000021.mm.2	5.7	4.41	2.45	0.0121	0.0515	Gm10922	predicted gene 10922	2.45	Coding	3.49	4.5	5.05	6.12	4.9	5.77
TC0700004085.mm.2	12.65	11.36	2.45	8.08e-06	0.0002	Dennd5a	DENN/MADD domain containing 5A	2.45	Multiple_Complex	11.27	11.37	11.41	12.59	12.76	12.64
TC1000002451.mm.2	13.98	12.69	2.45	6.7e-06	0.0002	Rrp1	ribosomal RNA processing 1 homolog (S. cerevisiae)	2.45	Coding	12.67	12.74	12.69	13.99	14.1	13.96
TC0200003532.mm.2	12.04	10.74	2.45	1.54e-05	0.0003	Arl5a	ADP-ribosylation factor-like 5A	2.45	Multiple_Complex	10.87	10.74	10.63	11.91	12.19	12.03
TC1400000416.mm.2	6.44	5.15	2.45	0.0003	0.0026	Gm5798	predicted gene 5798 [Source:MGI Symbol;Acc:MGI:3779524]	2.45	Coding	4.9	5.33	5.17	6.92	6.41	6.03
TC0X00000745.mm.2	12.62	11.33	2.45	2.49e-05	0.0004	Vbp1	von Hippel-Lindau binding protein 1	2.45	Multiple_Complex	11.07	11.35	11.56	12.62	12.65	12.62
TC1800000700.mm.2	11.13	9.84	2.45	1.5e-05	0.0003	Impa2	inositol (myo)-1(or 4)-monophosphatase 2	2.45	Coding	9.84	9.76	9.93	11.12	10.97	11.14
TC1000002477.mm.2	6.59	5.3	2.45	5.12e-05	0.0007	Polrmt	polymerase (RNA) mitochondrial (DNA directed)	2.45	Multiple_Complex	5.29	4.75	5.31	6.59	6.33	6.87
TC0600001744.mm.2	9.46	8.16	2.45	7.12e-05	0.0009	Klhl42	kelch-like 42	2.45	Coding	8.03	8.15	8.5	9.54	9.27	9.47
TC0700004388.mm.2	10.97	9.67	2.45	0.0007	0.005	Nsmce4a	non-SMC element 4 homolog A (S. cerevisiae)	2.45	Multiple_Complex	9.59	9.76	9.67	10.27	11.02	10.92
TC1100004003.mm.2	5.6	4.31	2.44	0.0079	0.0366	Abca5	ATP-binding cassette, sub-family A (ABC1), member 5	2.44	Multiple_Complex	4.57	3.98	4.34	4.58	5.86	5.59
TC0200003320.mm.2	6.07	4.79	2.44	1.68e-05	0.0003	Ralgps1	Ral GEF with PH domain and SH3 binding motif 1	2.44	Multiple_Complex	4.74	4.82	4.79	6.05	6.31	5.92
TC1300001056.mm.2	10.02	8.73	2.44	0.0007	0.0052	Lhfpl2	lipoma HMGIC fusion partner-like 2	2.44	Multiple_Complex	8.71	8.45	9.05	9.5	10.05	10.45
TC1300001201.mm.2	12.4	11.11	2.44	7.77e-05	0.001	Smim15	small integral membrane protein 15	2.44	Multiple_Complex	11.09	11.36	11	12.85	12.38	12.23
TC1100003776.mm.2	13.6	12.31	2.44	9.88e-06	0.0002	Dnajc7	DnaJ (Hsp40) homolog, subfamily C, member 7	2.44	Multiple_Complex	12.16	12.32	12.44	13.61	13.59	13.72
TC1900001485.mm.2	9.43	8.14	2.44	2.13e-05	0.0004	Sorbs1	sorbin and SH3 domain containing 1	2.44	Multiple_Complex	8.39	8.12	8.02	9.69	9.41	9.44
TC1400001827.mm.2	6.44	5.16	2.44	0.0007	0.0055	Gm9611	predicted gene 9611 [Source:MGI Symbol;Acc:MGI:3780019]	2.44	Coding	4.52	5.14	5.3	6.51	6.85	5.82
TC1400002368.mm.2	14.63	13.34	2.44	8.47e-05	0.0011	Fndc3a	fibronectin type III domain containing 3A	2.44	Multiple_Complex	13.23	13.66	13.33	14.86	14.62	14.42
TC1100003797.mm.2	10.44	9.16	2.44	8.29e-06	0.0002	Ezh1	enhancer of zeste 1 polycomb repressive complex 2 subunit	2.44	Multiple_Complex	9.15	9.2	9.12	10.44	10.38	10.5
TC0500003168.mm.2	8.66	7.37	2.44	0.0003	0.0026	Plbd2	phospholipase B domain containing 2	2.44	Multiple_Complex	7.38	7.36	7.94	8.77	8.53	8.66
TC0300000054.mm.2	5.53	4.24	2.44	9.28e-05	0.0011	Zbtb10	zinc finger and BTB domain containing 10	2.44	Multiple_Complex	3.99	4.44	4.27	5.2	5.7	5.56
TC1900001545.mm.2	10.92	9.64	2.43	0.0001	0.0012	Cox15	cytochrome c oxidase assembly protein 15	2.43	Multiple_Complex	10.11	9.65	9.63	10.93	10.92	11.34
TC0700004326.mm.2	9.09	7.8	2.43	0.0001	0.0013	Zfp764	zinc finger protein 764	2.43	Multiple_Complex	7.83	7.78	8.11	9.08	8.8	9.09
TC1100003609.mm.2	12.06	10.78	2.43	2.25e-05	0.0004	Ube2z	ubiquitin-conjugating enzyme E2Z (putative)	2.43	Coding	10.76	10.79	11	12.05	12.06	12
TC0900000918.mm.2	12.31	11.03	2.43	3.63e-05	0.0006	Anxa2	annexin A2	2.43	Multiple_Complex	10.42	11.1	10.98	12.45	12.3	12.2
TC0X00001283.mm.2	12.97	11.69	2.43	0.0003	0.0031	Hnrnph2	heterogeneous nuclear ribonucleoprotein H2	2.43	Coding	11.16	11.7	12.23	12.97	12.98	13.29
TC0900002197.mm.2	7.12	5.84	2.43	0.0325	0.1116	Il10ra	interleukin 10 receptor, alpha	2.43	Coding	5.85	5.5	6.14	7.25	5.82	7
TC0700002096.mm.2	7.13	5.85	2.43	0.0002	0.0022	Slc22a18	solute carrier family 22 (organic cation transporter), member 18	2.43	Multiple_Complex	6.24	5.86	5.85	6.91	7.1	7.57
TC0300001330.mm.2	4.76	3.48	2.42	0.0005	0.0038	Lef1	lymphoid enhancer binding factor 1	2.42	Multiple_Complex	3.4	4.1	3.53	5.43	4.79	4.72
TC1400002439.mm.2	8.92	7.64	2.42	1.41e-05	0.0003	Gpalpp1	GPALPP motifs containing 1	2.42	Coding	7.81	7.65	7.63	9.19	8.9	8.93
TC0600002212.mm.2	15.08	13.81	2.42	1.01e-05	0.0002	Pdia4; Mir704	protein disulfide isomerase associated 4; microRNA 704	2.42	Multiple_Complex	13.89	13.8	13.74	15.09	15.03	15.11
TC0200001745.mm.2	6.98	5.7	2.42	2.79e-05	0.0005	5430417L22Rik; Inafm2; RP23-172B16.3	RIKEN cDNA 5430417L22 gene (5430417L22Rik), long non-coding RNA.; InaF motif containing 2 [Source:MGI Symbol;Acc:MGI:1915354]; RIKEN cDNA 5430417L22 gene; novel transcript (5430417L22Rik)	2.42	Multiple_Complex	5.69	5.57	5.71	6.97	6.73	7.24
TC1200001685.mm.2	11.18	9.9	2.42	0.0002	0.0016	Dnajb9	DnaJ (Hsp40) homolog, subfamily B, member 9	2.42	Coding	9.81	9.92	10.35	11.16	11.04	11.36
TC0700001666.mm.2	12.29	11.01	2.42	1.81e-05	0.0003	Far1	fatty acyl CoA reductase 1	2.42	Multiple_Complex	10.81	11.03	11.17	12.29	12.29	12.24
TC0700001400.mm.2	9.74	8.46	2.42	4.6e-05	0.0007	Lipt2	lipoyl(octanoyl) transferase 2 (putative)	2.42	Coding	8.47	8.46	8.74	9.75	9.73	9.59
TC0X00003175.mm.2	10.42	9.14	2.42	2.47e-05	0.0004	Tsr2	TSR2 20S rRNA accumulation	2.42	Multiple_Complex	9.14	8.96	9.15	10.6	10.15	10.44
TC0500003305.mm.2	7.25	5.98	2.42	2.61e-05	0.0004	Zfp11	zinc finger protein 11	2.42	Coding	6.17	6	5.72	7.31	7.19	7.25
TC1800000698.mm.2	11.14	9.87	2.42	4.36e-05	0.0006	Chmp1b	charged multivesicular body protein 1B	2.42	Coding	9.87	9.58	10.14	11.13	11.08	11.26
TC1400001102.mm.2	8.76	7.49	2.42	2.15e-05	0.0004	Mtrf1	mitochondrial translational release factor 1	2.42	Coding	7.68	7.22	7.51	8.76	8.76	8.85
TC1000001947.mm.2	6.32	5.05	2.41	0.0009	0.0067	Ncoa7	nuclear receptor coactivator 7	2.41	Multiple_Complex	5.57	5.01	5.09	6.43	5.91	6.32
TC0700003464.mm.2	9.23	7.96	2.41	0.0001	0.0012	Arrdc4	arrestin domain containing 4	2.41	Multiple_Complex	7.61	8.3	7.97	9.4	9.22	9.12
TC0300003246.mm.2	7.54	6.27	2.41	0.0006	0.0046	Gstm3	glutathione S-transferase, mu 3	2.41	Coding	6.24	6.61	6.01	7.79	7.58	7.04
TC0700004238.mm.2	9.95	8.68	2.41	0.0003	0.0031	Arhgap17	Rho GTPase activating protein 17	2.41	Multiple_Complex	9.09	8.38	8.65	9.94	9.63	9.97
TC1300001949.mm.2	9.63	8.36	2.41	0.0003	0.0028	Phf2	PHD finger protein 2	2.41	Coding	8.36	8.63	8.09	9.19	9.67	9.89
TC0900000492.mm.2	8.03	6.76	2.41	4.19e-05	0.0006	Pvrl1	poliovirus receptor-related 1	2.41	Coding	7.03	6.75	6.78	7.92	8.02	8.27
TC0700000752.mm.2	6.17	4.91	2.41	0.0007	0.0056	Gm10351	predicted gene 10351 [Source:MGI Symbol;Acc:MGI:3642306]	2.41	Multiple_Complex	4.88	5.17	4.75	5.61	6.56	6.23
TC0500001338.mm.2	9.87	8.6	2.41	0.0003	0.003	Slc8b1	solute carrier family 8 (sodium/lithium/calcium exchanger), member B1	2.41	Multiple_Complex	9.15	8.58	8.62	9.7	9.86	10.05
TC0X00002667.mm.2	7.16	5.9	2.41	4.65e-05	0.0007	Amer1	APC membrane recruitment 1	2.41	Multiple_Complex	5.74	5.9	6.04	7.21	7.15	6.89
TC1200000258.mm.2	4.86	3.6	2.41	4.55e-05	0.0007	Sh3yl1	Sh3 domain YSC-like 1	2.41	Multiple_Complex	3.94	3.62	3.57	4.84	4.88	5.2
TC1000002341.mm.2	11.1	9.83	2.4	7.83e-05	0.001	Cdk1	cyclin-dependent kinase 1	2.4	Multiple_Complex	9.79	9.87	10.26	11.12	11.07	11.4
TC0400003390.mm.2	8.04	6.77	2.4	0.0045	0.0235	Cdc20	cell division cycle 20	2.4	Multiple_Complex	6.03	6.76	7.53	8.05	7.69	8.37
TC0400001904.mm.2	13.26	11.99	2.4	5.06e-05	0.0007	Gm13145	predicted gene 13145 [Source:MGI Symbol;Acc:MGI:3701123]	2.4	Multiple_Complex	12.01	11.97	12.31	13.24	13.16	13.44
TC0400000718.mm.2	6.96	5.7	2.4	0.0238	0.0876	Orm1	orosomucoid 1	2.4	Coding	5.7	5.88	5.66	5.76	6.88	7.05
TC0700004565.mm.2	17.38	16.12	2.4	1.64e-05	0.0003	Ctsd; Ifitm10	cathepsin D; interferon induced transmembrane protein 10	2.4	Multiple_Complex	16.13	16.11	15.91	17.19	17.4	17.53
TC0X00003098.mm.2	15.49	14.23	2.4	8.2e-06	0.0002	Acsl4	acyl-CoA synthetase long-chain family member 4	2.4	Multiple_Complex	14.22	14.24	14.11	15.79	15.48	15.49
TC0300002329.mm.2	10.69	9.43	2.4	4.57e-05	0.0007	Dap3	death associated protein 3	2.4	Multiple_Complex	9.23	9.43	9.43	10.72	10.35	10.89
TC1400002632.mm.2	11.9	10.64	2.4	0.0001	0.0016	Kctd12; Mir5130	potassium channel tetramerisation domain containing 12; microRNA 5130	2.4	Multiple_Complex	11	10.44	10.6	11.67	11.91	11.89
TC1300002196.mm.2	8.38	7.12	2.39	0.0002	0.0017	Slc35d2	solute carrier family 35, member D2	2.39	Multiple_Complex	7.06	7.2	6.15	8.36	8.57	8.25
TC1100003420.mm.2	7.54	6.28	2.39	7.12e-05	0.0009	Pigw	phosphatidylinositol glycan anchor biosynthesis, class W	2.39	Coding	6.26	6.15	6.53	7.69	7.29	7.56
TC1400001057.mm.2	10.22	8.96	2.39	3.44e-05	0.0005	Zc3h13	zinc finger CCCH type containing 13	2.39	Multiple_Complex	8.97	8.77	8.95	9.9	10.2	10.24
TC1100001492.mm.2	4.02	2.76	2.39	3.77e-05	0.0006	Hoxb9	homeobox B9	2.39	Coding	2.76	2.83	2.69	4.36	3.98	3.83
TC0500002760.mm.2	13.63	12.37	2.39	0.0162	0.0648	Scarb2	scavenger receptor class B, member 2	2.39	Coding	12.11	12.38	12.6	12.48	13.69	13.57
TC1000000839.mm.2	13.86	12.61	2.39	2.66e-05	0.0004	Stk11	serine/threonine kinase 11	2.39	Multiple_Complex	12.12	12.57	12.67	13.78	13.86	13.88
TC1500000825.mm.2	5.17	3.91	2.39	3.36e-05	0.0005	Ttc38	tetratricopeptide repeat domain 38	2.39	Multiple_Complex	3.91	3.79	4.04	5.16	4.97	5.39
TC0300002633.mm.2	13.47	12.22	2.39	5.81e-05	0.0008	Dclre1b	DNA cross-link repair 1B, PSO2 homolog (S. cerevisiae)	2.39	Multiple_Complex	12.45	12.12	12.21	13.88	13.34	13.47
TC0500003014.mm.2	7.95	6.69	2.39	0.001	0.0069	Srrd	SRR1 domain containing	2.39	Multiple_Complex	6.66	6.69	6.75	7.97	7.22	7.93
TC1100001529.mm.2	9.32	8.06	2.39	0.0161	0.0646	Mrpl10	mitochondrial ribosomal protein L10	2.39	Multiple_Complex	8.55	8.03	8.09	9.34	8.39	9.3
TC0600000331.mm.2	12.97	11.72	2.39	1.05e-05	0.0002	Cald1	caldesmon 1	2.39	Multiple_Complex	11.71	11.72	11.38	12.96	13.25	12.98
TC0X00001969.mm.2	13.47	12.22	2.38	1.44e-05	0.0003	Gm10147; Gm10096; Gm10486; Gm10488	predicted gene 10147; predicted gene 10096; predicted gene 10486; predicted gene 10488	2.38	Multiple_Complex	12.12	12.29	12.23	13.52	13.48	13.36
TC0100003825.mm.2	5.85	4.6	2.38	9.69e-05	0.0012	Gm3934	PREDICTED: predicted gene 3934 (Gm3934), mRNA.	2.38	Coding	4.32	4.56	4.98	5.79	6.03	5.85
TC0900002944.mm.2	8.95	7.69	2.38	0.0006	0.0046	Ppp2r3a	protein phosphatase 2, regulatory subunit B, alpha; protein phosphatase 2, regulatory subunit B'', alpha	2.38	Multiple_Complex	8.23	7.68	7.18	8.93	9.24	8.82
TC0X00000012.mm.2	6.61	5.35	2.38	0.0011	0.0074	Gm3706; Gm3750	predicted gene 3706; predicted gene 3750	2.38	Coding	4.41	5.41	5.77	6.78	6.59	6.48
TC0700004635.mm.2	4.75	3.49	2.38	7.85e-05	0.001	Lilra6	leukocyte immunoglobulin-like receptor, subfamily A (with TM domain), member 6	2.38	Multiple_Complex	3.65	3.5	3.48	5.01	4.76	4.46
TC0X00002002.mm.2	13.66	12.41	2.38	2.86e-05	0.0005	Gm10488; Gm10487; Gm10096; Gm10486	predicted gene 10488; predicted gene 10487; predicted gene 10096; predicted gene 10486	2.38	Coding	12.24	12.56	12.42	13.71	13.66	13.5
TC0400004163.mm.2	8.52	7.27	2.38	0.005	0.0255	B3galt6	UDP-Gal:betaGal beta 1,3-galactosyltransferase, polypeptide 6	2.38	Multiple_Complex	7.49	7.03	7.28	8.45	7.61	8.59
TC0700000514.mm.2	10.25	9	2.38	1.43e-05	0.0003	Ech1	enoyl coenzyme A hydratase 1, peroxisomal	2.38	Multiple_Complex	8.89	8.99	9.01	10.43	10.11	10.23
TC0X00001598.mm.2	7.45	6.2	2.38	1.2e-05	0.0002	Gm6568	DnaJ (Hsp40) homolog, subfamily B, member 9 pseudogene	2.38	Multiple_Complex	6.27	6.2	6.21	7.4	7.45	7.63
TC0500001853.mm.2	7.35	6.1	2.38	3.5e-05	0.0005	B3glct	beta-3-glucosyltransferase	2.38	Multiple_Complex	6.11	6.09	6.41	7.34	7.37	7.61
TC1100000025.mm.2	5.29	4.04	2.38	0.0005	0.0041	Dusp18	dual specificity phosphatase 18	2.38	Multiple_Complex	4.34	3.6	4.08	4.88	5.61	5.32
TC1300000919.mm.2	15.89	14.64	2.38	0.0005	0.0041	Glrx	glutaredoxin	2.38	Coding	15.21	14.59	14.22	16.39	15.8	15.92
TC1300002341.mm.2	7.7	6.46	2.37	0.0026	0.015	Arsk	arylsulfatase K	2.37	Multiple_Complex	7.22	6.4	6.51	7.7	7.47	7.71
TC1600001471.mm.2	7.24	6	2.37	0.0001	0.0014	Xxylt1	xyloside xylosyltransferase 1	2.37	Multiple_Complex	6.28	5.88	5.98	7.7	7.22	7.07
TC0X00001995.mm.2	13.75	12.5	2.37	2.33e-05	0.0004	Gm14632; Gm10058; Gm10486	predicted gene 14632; predicted gene 10058; predicted gene 10486	2.37	Coding	12.38	12.67	12.49	13.76	13.82	13.63
TC1100001430.mm.2	7.98	6.73	2.37	2.35e-05	0.0004	Tob1	transducer of ErbB-2.1	2.37	Coding	6.76	6.89	6.48	7.93	7.97	8.05
TC1700001672.mm.2	7.82	6.58	2.37	9.61e-05	0.0012	Haghl	hydroxyacylglutathione hydrolase-like	2.37	Multiple_Complex	6.24	6.74	6.6	7.85	7.79	8.59
TC1900001774.mm.2	12.35	11.11	2.36	8.75e-05	0.0011	Lipo1	lipase, member O1	2.36	Multiple_Complex	11.05	11.1	11.23	12.41	12.33	11.99
TC0X00000285.mm.2	7.25	6.01	2.36	0.0005	0.0041	Gm2825	predicted gene 2825	2.36	Coding	5.88	6.18	6	7.79	7.21	6.8
TC0900000025.mm.2	6.45	5.21	2.36	0.0002	0.0024	Kbtbd3	kelch repeat and BTB (POZ) domain containing 3	2.36	Coding	5.17	5.21	5.21	5.9	6.49	6.41
TC0500002785.mm.2	6.62	5.38	2.36	4.64e-05	0.0007	Gm10424	predicted gene 10424	2.36	Coding	5.39	5.01	5.37	6.61	6.36	6.9
TC0700004553.mm.2	5.14	3.9	2.36	2.26e-05	0.0004	Dusp8	dual specificity phosphatase 8	2.36	Coding	4	3.92	3.76	5.12	5.16	5.61
TC1900001346.mm.2	12.16	10.92	2.36	0.0001	0.0013	Ermp1	endoplasmic reticulum metallopeptidase 1	2.36	Multiple_Complex	10.9	10.8	11.14	12.32	11.83	12.19
TC1500000344.mm.2	15.24	14	2.36	3e-05	0.0005	Emc2	ER membrane protein complex subunit 2	2.36	Coding	14.01	14.2	13.99	15.13	15.25	15.34
TC1400000298.mm.2	12.41	11.17	2.36	1.56e-05	0.0003	Selk	selenoprotein K	2.36	Multiple_Complex	11.27	11.08	11.17	12.33	12.6	12.4
TC1300000819.mm.2	7.71	6.47	2.36	0.0283	0.1007	Zfp455	zinc finger protein 455	2.36	Coding	6.12	6.73	6.51	6.42	7.79	8.28
TC0300000994.mm.2	10.4	9.17	2.35	6.33e-05	0.0009	Gdap2	ganglioside-induced differentiation-associated-protein 2	2.35	Multiple_Complex	9.18	9.52	9.15	10.4	10.44	10.37
TC0X00000710.mm.2	9.89	8.65	2.35	1.97e-05	0.0004	Fam50a	family with sequence similarity 50, member A	2.35	Multiple_Complex	8.64	8.55	8.84	9.92	9.89	9.88
TC0400004171.mm.2	5.52	4.29	2.35	0.0037	0.0202	Isg15	ISG15 ubiquitin-like modifier	2.35	Coding	3.11	4.38	4.2	4.65	5.58	5.46
TC0X00000308.mm.2	13.46	12.23	2.35	2.78e-05	0.0005	Gm4836; Gm10486	predicted gene 4836; predicted gene 10486	2.35	Coding	12.08	12.37	12.23	13.53	13.47	13.31
TC0700002705.mm.2	10.64	9.41	2.35	0.002	0.012	Nfkbib	nuclear factor of kappa light polypeptide gene enhancer in B cells inhibitor, beta	2.35	Coding	10.11	9.36	9.46	10.83	10.34	10.67
TC1500000558.mm.2	5.46	4.23	2.35	0.001	0.0072	Zfp41	zinc finger protein 41	2.35	Multiple_Complex	4.8	4.25	4.1	5.44	5.17	5.48
TC1300000384.mm.2	9.91	8.68	2.35	4.97e-05	0.0007	Ripk1	receptor (TNFRSF)-interacting serine-threonine kinase 1	2.35	Multiple_Complex	8.69	8.42	8.9	10.01	9.78	9.92
TC0X00001998.mm.2	13.76	12.53	2.35	2.58e-05	0.0004	Gm10147; Gm10486	predicted gene 10147; predicted gene 10486	2.35	Coding	12.37	12.64	12.54	13.84	13.77	13.6
TC0X00002013.mm.2	13.76	12.53	2.35	2.58e-05	0.0004	Gm10487; Gm10486	predicted gene 10487; predicted gene 10486	2.35	Coding	12.37	12.64	12.54	13.84	13.77	13.6
TC0400003675.mm.2	14.56	13.33	2.35	1.32e-05	0.0003	Atpif1	ATPase inhibitory factor 1	2.35	Multiple_Complex	12.98	13.31	13.36	14.53	14.58	14.84
TC0X00002434.mm.2	14.76	13.53	2.35	2.09e-05	0.0004	Idh3g	isocitrate dehydrogenase 3 (NAD+), gamma	2.35	Multiple_Complex	13.53	13.53	13.47	14.77	14.56	14.74
TC0700002423.mm.2	7.71	6.48	2.35	0.0023	0.0138	Inafm1	InaF motif containing 1	2.35	Multiple_Complex	6.52	7.28	6.44	7.71	7.56	7.86
TC1500001713.mm.2	6.74	5.51	2.34	0.0002	0.0021	Jrk	jerky	2.34	Coding	5.76	5.55	5.08	6.76	6.46	6.72
TC0700001865.mm.2	11.98	10.75	2.34	1.69e-05	0.0003	Stx4a	syntaxin 4A (placental)	2.34	Multiple_Complex	10.75	10.92	10.75	12.1	11.98	11.98
TC1400002080.mm.2	8.91	7.68	2.34	1.52e-05	0.0003	Ap1g2	adaptor protein complex AP-1, gamma 2 subunit	2.34	Multiple_Complex	7.68	7.68	7.72	8.92	8.89	9.26
TC1100003665.mm.2	7.79	6.56	2.34	7.05e-05	0.0009	Stac2	SH3 and cysteine rich domain 2	2.34	Coding	6.25	6.57	6.55	7.83	7.41	7.75
TC0300000783.mm.2	7.56	6.34	2.34	0.0002	0.0018	Rab13	RAB13, member RAS oncogene family	2.34	Multiple_Complex	6.26	5.41	6.42	7.58	8.33	7.54
TC1900000439.mm.2	11.15	9.93	2.34	0.0003	0.0025	Jak2	Janus kinase 2	2.34	Multiple_Complex	9.55	10.24	9.95	10.9	11.13	11.46
TC1400000299.mm.2	11.57	10.35	2.34	8.66e-05	0.0011	Actr8	ARP8 actin-related protein 8	2.34	Multiple_Complex	10.38	10.32	10.76	11.59	11.55	11.84
TC1500001570.mm.2	5.98	4.76	2.34	0.0059	0.0292	Fbxo32	F-box protein 32	2.34	Multiple_Complex	4.83	4.07	5.15	5.21	6.03	6.32
TC0700004620.mm.2	5.28	4.05	2.34	2.36e-05	0.0004	Sbsn	suprabasin	2.34	Coding	4.04	4.06	4.27	5.44	5.28	5.27
TC1000000332.mm.2	9.09	7.86	2.34	0.0002	0.0021	Rev3l	REV3-like, catalytic subunit of DNA polymerase zeta RAD54 like (S. cerevisiae)	2.34	Multiple_Complex	8.11	7.87	7.81	8.76	9.09	9.4
TC0500001636.mm.2	7.47	6.25	2.33	3.65e-05	0.0006	Zcwpw1	zinc finger, CW type with PWWP domain 1	2.33	Multiple_Complex	6.38	6.27	5.97	7.33	7.62	7.46
TC1000002510.mm.2	8.81	7.59	2.33	0.0002	0.0022	Mob3a	MOB kinase activator 3A	2.33	Multiple_Complex	7.82	7.62	7.13	8.8	8.52	8.82
TC0500000868.mm.2	14.08	12.85	2.33	1.27e-05	0.0003	Uso1	USO1 vesicle docking factor	2.33	Coding	12.85	12.81	12.9	14.02	14.07	14.15
TC0900001099.mm.2	11.3	10.08	2.33	2.86e-05	0.0005	Sh3bgrl2	SH3 domain binding glutamic acid-rich protein like 2	2.33	Multiple_Complex	9.48	10.09	10.07	11.28	11.48	11.31
TC1200001109.mm.2	5.75	4.53	2.33	0.0014	0.0092	Eml1	echinoderm microtubule associated protein like 1	2.33	Multiple_Complex	4.55	4.51	5.23	5.76	5.61	5.75
TC1000000870.mm.2	7.48	6.26	2.33	8.2e-05	0.001	Dot1l	DOT1-like, histone H3 methyltransferase (S. cerevisiae)	2.33	Multiple_Complex	6.28	6.04	6.46	7.74	7.27	7.46
TC0700004525.mm.2	11.64	10.42	2.33	2.24e-05	0.0004	Hras	Harvey rat sarcoma virus oncogene	2.33	Multiple_Complex	10.4	10.45	9.97	11.64	11.72	11.56
TC0900002296.mm.2	9.78	8.56	2.33	0.0028	0.0159	Zc3h12c	zinc finger CCCH type containing 12C	2.33	Multiple_Complex	8.85	8.42	8.54	9.04	9.77	9.78
TC0500001113.mm.2	7.21	5.99	2.33	2.81e-05	0.0005	Fgfrl1	fibroblast growth factor receptor-like 1	2.33	Coding	5.94	5.99	6.05	7.74	7.18	7.24
TC0500002972.mm.2	13.87	12.65	2.33	0.0001	0.0012	4930522L14Rik	RIKEN cDNA 4930522L14 gene	2.33	Multiple_Complex	12.63	12.84	12.67	13.65	14.22	13.84
TC0500000907.mm.2	5.55	4.33	2.32	0.0309	0.1075	Gm6523	PREDICTED: predicted gene 6523 (Gm6523), mRNA.	2.32	Coding	4.95	3.44	4.42	5.61	4.6	5.5
TC0500000910.mm.2	5.55	4.33	2.32	0.0309	0.1075	Gm7942	predicted gene 7942 [Source:MGI Symbol;Acc:MGI:3646599]; predicted gene 7942	2.32	Coding	4.95	3.44	4.42	5.61	4.6	5.5
TC0500001011.mm.2	13.01	11.8	2.32	6.61e-05	0.0009	Aff1	AF4/FMR2 family, member 1	2.32	Multiple_Complex	12.14	11.8	11.79	13.07	12.98	13.01
TC0X00003082.mm.2	12.55	11.33	2.32	5.54e-05	0.0008	Psmd10	proteasome (prosome, macropain) 26S subunit, non-ATPase, 10	2.32	Coding	11.17	11.34	11.39	12.55	12.24	12.65
TC0300002489.mm.2	7.14	5.93	2.32	0.0036	0.0194	Ciart	circadian associated repressor of transcription	2.32	Coding	5.94	5.91	6.59	6.7	7.18	7.38
TC1400002031.mm.2	9.73	8.51	2.32	9.52e-06	0.0002	Rab2b	RAB2B, member RAS oncogene family	2.32	Multiple_Complex	8.52	8.31	8.5	9.74	9.71	9.91
TC1600001276.mm.2	13.12	11.91	2.32	0.0001	0.0013	Ppil2	peptidylprolyl isomerase (cyclophilin)-like 2	2.32	Multiple_Complex	11.94	11.91	11.88	12.81	13.1	13.48
TC1300000623.mm.2	13.82	12.61	2.32	5.26e-05	0.0007	Sfxn1	sideroflexin 1	2.32	Multiple_Complex	12.62	12.71	12.32	14.15	13.66	13.8
TC1400000076.mm.2	12.44	11.23	2.32	1e-05	0.0002	Pxk	PX domain containing serine/threonine kinase	2.32	Multiple_Complex	11.14	11.23	11.23	12.64	12.45	12.41
TC0Y00000548.mm.2	5.54	4.32	2.32	0.0001	0.0015	Sly	Sycp3 like Y-linked	2.32	Coding	4.34	4.31	4.58	5.55	5.77	5.27
TC1300001902.mm.2	8.4	7.19	2.32	0.0011	0.0073	Dtnbp1	dystrobrevin binding protein 1	2.32	Coding	7.26	7.19	7.18	7.72	8.37	8.43
TC1100001219.mm.2	18.26	17.05	2.32	0.0002	0.002	Ccl2	chemokine (C-C motif) ligand 2	2.32	Multiple_Complex	17.46	17.08	17.01	18.53	18.11	18.23
TC0600001269.mm.2	6.36	5.15	2.31	0.0017	0.0106	Hrh1	histamine receptor H1	2.31	Coding	5.72	5.14	5.16	6.37	6.5	5.97
TC1500000453.mm.2	15.62	14.41	2.31	9.4e-05	0.0011	Myc	myelocytomatosis oncogene	2.31	Coding	14.59	14.22	14.42	15.34	15.61	15.63
TC0700000733.mm.2	9.69	8.48	2.31	0.0014	0.0094	Zfp788	zinc finger protein 788	2.31	Coding	8.3	8.46	8.98	9.72	9.66	9.26
TC1500000659.mm.2	12.11	10.9	2.31	4.92e-05	0.0007	Nol12	nucleolar protein 12	2.31	Coding	11.15	10.87	10.74	12.12	12.04	12.1
TC1500001828.mm.2	15.99	14.78	2.31	0.0022	0.0133	Csf2rb2; Mir7676-1; Mir7676-2	colony stimulating factor 2 receptor, beta 2, low-affinity (granulocyte-macrophage); microRNA 7676-1; microRNA 7676-2	2.31	Multiple_Complex	14.62	14.79	14.78	15.15	16.04	15.94
TC1100001442.mm.2	14.11	12.9	2.3	0.0002	0.0021	Lrrc59	leucine rich repeat containing 59	2.3	Multiple_Complex	13.31	12.82	12.92	14.22	13.92	14.13
TC1400001537.mm.2	9.17	7.97	2.3	0.0022	0.0132	Anxa7	annexin A7	2.3	Multiple_Complex	8.62	7.91	8.02	9.59	9.13	8.88
TC0900001782.mm.2	5.42	4.22	2.3	0.0012	0.0083	Hephl1	hephaestin-like 1	2.3	Coding	4.69	4.18	4.24	5.79	5.43	5.02
TC0200002961.mm.2	9.07	7.87	2.3	0.0002	0.0018	Pfkfb3	6-phosphofructo-2-kinase/fructose-2,6-biphosphatase 3	2.3	Multiple_Complex	8.25	7.83	7.59	9.44	9.08	8.98
TC0700000384.mm.2	6.22	5.02	2.3	0.0264	0.095	Cadm4	cell adhesion molecule 4	2.3	Coding	5.06	4.61	4.99	6.1	6.34	4.88
TC0600003314.mm.2	8.24	7.05	2.3	0.011	0.0476	Hebp1	heme binding protein 1	2.3	Coding	7.12	7	6.5	7.1	8.15	8.35
TC1400001035.mm.2	10.2	9	2.29	6.09e-05	0.0008	Med4	mediator complex subunit 4	2.29	Coding	8.99	9.14	8.87	9.95	10.22	10.38
TC1700002071.mm.2	4.84	3.65	2.29	0.0019	0.0118	H2-M2	histocompatibility 2, M region locus 2	2.29	Coding	4.19	3.65	3.5	4.9	4.43	4.81
TC0100003328.mm.2	9.8	8.6	2.29	0.0007	0.0054	Rasal2	RAS protein activator like 2	2.29	Multiple_Complex	7.93	8.65	8.93	9.83	9.5	10.01
TC1100001641.mm.2	11.73	10.54	2.29	0.0001	0.0015	Mlx	MAX-like protein X	2.29	Multiple_Complex	10.55	10.29	10.74	12.01	11.47	11.73
TC1800000890.mm.2	12.46	11.27	2.29	9.13e-05	0.0011	Cyb5a	cytochrome b5 type A (microsomal)	2.29	Multiple_Complex	11.63	11.01	11.23	12.46	12.72	12.47
TC0900001473.mm.2	13.49	12.29	2.29	0.0117	0.0501	Prss46	protease, serine 46	2.29	Coding	12.3	12.39	12.18	12.44	13.53	13.44
TC0600002554.mm.2	8.31	7.11	2.29	0.0001	0.0015	Dok1	docking protein 1	2.29	Multiple_Complex	7.51	7.12	7.1	8.29	8.32	8.79
TC0X00002789.mm.2	14.3	13.11	2.29	1.56e-05	0.0003	Rlim	ring finger protein, LIM domain interacting	2.29	Multiple_Complex	13.03	13.11	13.18	14.34	14.3	14.27
TC0700004190.mm.2	8.29	7.1	2.29	4.87e-05	0.0007	Dcun1d3	DCN1, defective in cullin neddylation 1, domain containing 3 (S. cerevisiae)	2.29	Multiple_Complex	7.1	7.14	6.93	8.27	8.01	8.31
TC1400000241.mm.2	13.29	12.1	2.29	0.0003	0.0031	Zmiz1	zinc finger, MIZ-type containing 1	2.29	Multiple_Complex	11.7	12.12	12.44	13.08	13.25	13.64
TC0900001603.mm.2	11.53	10.34	2.29	5.2e-05	0.0007	Eif1b	eukaryotic translation initiation factor 1B	2.29	Coding	10.47	10.24	10.33	11.74	11.32	11.53
TC0600003109.mm.2	4.41	3.21	2.29	0.0059	0.029	C1s2	complement component 1, s subcomponent 2	2.29	Coding	3.27	3.14	3.86	3.9	4.39	4.43
TC1700002087.mm.2	5.66	4.47	2.29	0.0002	0.0018	Olfr129	olfactory receptor 129	2.29	Coding	4.48	4.32	4.6	5.64	6.03	5.34
TC1000000382.mm.2	14.46	13.27	2.28	1.5e-05	0.0003	Snx3	sorting nexin 3	2.28	Multiple_Complex	13.13	13.32	13.27	14.75	14.47	14.45
TC0X00001717.mm.2	4.82	3.63	2.28	0.0153	0.0621	Gm21364	predicted gene, 21364 [Source:MGI Symbol;Acc:MGI:5434719]; predicted gene, 21364	2.28	Coding	3.68	4.46	3.57	5.73	4.74	4.35
TC0500002950.mm.2	10.06	8.87	2.28	4.82e-05	0.0007	Gak	cyclin G associated kinase	2.28	Multiple_Complex	8.88	8.44	9.03	10.06	10.06	10.27
TC1300002055.mm.2	11.12	9.93	2.28	4.76e-05	0.0007	Lman2	lectin, mannose-binding 2	2.28	Multiple_Complex	9.94	9.99	9.87	11.4	10.93	11.1
TC1500001777.mm.2	8.48	7.29	2.28	3.55e-05	0.0006	Dgat1	diacylglycerol O-acyltransferase 1	2.28	Multiple_Complex	7.43	7.15	7.3	8.35	8.64	8.47
TC1100003836.mm.2	12.73	11.54	2.28	0.0003	0.0027	Slc25a39	solute carrier family 25, member 39	2.28	Multiple_Complex	11.9	11.59	11.05	12.95	12.62	12.71
TC1300000887.mm.2	6.36	5.18	2.28	0.0003	0.0025	Slc12a7	solute carrier family 12, member 7	2.28	Coding	5.15	4.99	5.5	6.07	6.41	6.35
TC0X00000028.mm.2	6.66	5.48	2.28	0.0027	0.0154	Gm3750	predicted gene 3750	2.28	Coding	3.53	5.39	5.57	6.56	6.67	6.66
TC0200001963.mm.2	8.08	6.89	2.28	0.0009	0.0065	Stk35	serine/threonine kinase 35	2.28	Multiple_Complex	6.88	6.9	7.46	8.1	7.83	8.28
TC1400001801.mm.2	6.73	5.55	2.28	0.0227	0.0842	Gm7970	predicted gene 7970 [Source:MGI Symbol;Acc:MGI:3644387]; predicted gene 7970	2.28	Coding	5.88	5.3	5.51	6.68	6.8	5.65
TC0500002481.mm.2	8.49	7.31	2.28	0.0013	0.0086	Tlr6	toll-like receptor 6	2.28	Coding	7.91	7.24	6.93	8.47	8.3	8.96
TC0600001129.mm.2	13.33	12.15	2.28	1.63e-05	0.0003	Arl6ip5	ADP-ribosylation factor-like 6 interacting protein 5	2.28	Coding	12.14	12.16	12.08	13.69	13.36	13.31
TC1100003110.mm.2	9.99	8.81	2.27	5.93e-05	0.0008	Camta2	calmodulin binding transcription activator 2	2.27	Multiple_Complex	8.77	8.83	9.11	10.01	9.98	10.3
TC1900000140.mm.2	12.29	11.11	2.27	4.57e-05	0.0007	Atl3	atlastin GTPase 3	2.27	Multiple_Complex	11.08	11.13	11.35	12.25	12.31	12.57
TC0300003231.mm.2	9.96	8.78	2.27	7.81e-05	0.001	Arfip1	ADP-ribosylation factor interacting protein 1	2.27	Multiple_Complex	8.81	8.43	8.96	9.85	9.95	10.24
TC1500001403.mm.2	12.09	10.91	2.27	5.4e-05	0.0008	Ubr5	ubiquitin protein ligase E3 component n-recognin 5	2.27	Coding	10.9	10.93	10.61	11.82	12.31	12.12
TC1400000415.mm.2	5.36	4.18	2.27	0.0109	0.0473	Gm2832	predicted gene 2832 [Source:MGI Symbol;Acc:MGI:3781004]	2.27	Coding	3.96	4.16	4.46	6.39	5.27	4.56
TC0300000697.mm.2	8.43	7.25	2.27	0.003	0.0169	Etv3	ets variant 3	2.27	Multiple_Complex	6.74	7.27	7.23	7.54	8.35	8.53
TC1100003775.mm.2	11.9	10.73	2.26	2.5e-05	0.0004	Acly	ATP citrate lyase	2.26	Multiple_Complex	10.71	10.61	10.87	11.94	11.86	11.91
TC0Y00000204.mm.2	5.75	4.57	2.26	0.008	0.037	Gm21760	predicted gene, 21760 [Source:MGI Symbol;Acc:MGI:5433924]	2.26	Coding	4.54	4.38	4.86	5.7	5.8	4.87
TC0600000381.mm.2	13.46	12.28	2.26	0.0001	0.0013	Luc7l2	LUC7-like 2 (S. cerevisiae)	2.26	Multiple_Complex	12.19	12.38	12.27	13.15	13.74	13.47
TC1200000718.mm.2	5.87	4.69	2.26	0.0002	0.0021	Rdh12	retinol dehydrogenase 12	2.26	Multiple_Complex	4.37	4.7	5	5.69	5.85	6.14
TC0X00002433.mm.2	14.96	13.78	2.26	2.97e-05	0.0005	Bcap31	B cell receptor associated protein 31	2.26	Coding	13.66	13.94	13.76	14.88	14.96	15.03
TC1000002495.mm.2	8.48	7.31	2.26	0.0007	0.0054	2310011J03Rik	RIKEN cDNA 2310011J03 gene	2.26	Coding	6.66	7.68	7.37	8.32	8.49	8.55
TC1000002517.mm.2	12.91	11.73	2.26	1.44e-05	0.0003	Lsm7	LSM7 homolog, U6 small nuclear RNA associated (S. cerevisiae)	2.26	Multiple_Complex	11.63	11.73	11.74	12.9	12.85	13.01
TC0900001722.mm.2	14.18	13	2.26	2.62e-05	0.0004	Birc3	baculoviral IAP repeat-containing 3	2.26	Multiple_Complex	13.01	12.86	13.14	14.17	14.13	14.25
TC0500001574.mm.2	5.64	4.47	2.26	0.0005	0.004	Dnajc30	DnaJ (Hsp40) homolog, subfamily C, member 30	2.26	Coding	4.43	4.11	4.92	6.4	5.56	5.71
TC1500002238.mm.2	10.66	9.48	2.26	0.0045	0.0235	Slc11a2	solute carrier family 11 (proton-coupled divalent metal ion transporters), member 2	2.26	Multiple_Complex	10.23	9.48	9.48	11.07	10.35	10.62
TC0Y00000190.mm.2	6.03	4.85	2.26	0.0007	0.0056	Gm20888	predicted gene, 20888 [Source:MGI Symbol;Acc:MGI:5434244]; predicted gene, 20888	2.26	Coding	4.51	4.88	4.83	6.18	6.01	5.37
TC0X00002741.mm.2	9.01	7.83	2.26	0.0002	0.002	Hdac8	histone deacetylase 8	2.26	Multiple_Complex	8.29	7.65	7.81	9.04	8.97	9.37
TC0Y00000156.mm.2	6.24	5.07	2.26	0.0038	0.0206	Gm20736	predicted gene, 20736	2.26	Coding	5.27	4.87	5.07	6.21	5.44	6.28
TC0900001677.mm.2	5.12	3.95	2.26	0.0087	0.0396	LOC100861606	PREDICTED: uncharacterized LOC100861606 (LOC100861606), miscRNA.	2.26	NonCoding	3.91	4.05	3.33	4.07	5.11	5.14
TC0X00000269.mm.2	9.39	8.22	2.25	0.0001	0.0014	Gm14632; Gm10486	predicted gene 14632; predicted gene 10486	2.25	Coding	8.17	8.54	8.24	9.56	9.25	9.37
TC1300001020.mm.2	4.58	3.4	2.25	0.0002	0.0017	Ssbp2	single-stranded DNA binding protein 2	2.25	Multiple_Complex	3.56	3.39	3.41	4.54	4.33	4.98
TC0X00001990.mm.2	13.59	12.42	2.25	2.91e-05	0.0005	Gm10230; Gm10486	predicted gene 10230; predicted gene 10486	2.25	Coding	12.28	12.57	12.42	13.66	13.59	13.53
TC1400001104.mm.2	5.04	3.87	2.25	0.0016	0.0102	Kbtbd6	kelch repeat and BTB (POZ) domain containing 6	2.25	Coding	3.68	3.86	4.51	4.82	5.15	5.06
TC0900002766.mm.2	10.06	8.89	2.25	3.95e-05	0.0006	Lca5	Leber congenital amaurosis 5 (human)	2.25	Multiple_Complex	9.13	8.77	8.87	10.24	10.04	10.07
TC0400002023.mm.2	5.25	4.08	2.25	0.0052	0.0264	Chd5	chromodomain helicase DNA binding protein 5	2.25	Multiple_Complex	3.72	4.03	4.88	5.27	5.23	5.06
TC1500001883.mm.2	11.23	10.06	2.25	5.49e-05	0.0008	Josd1	Josephin domain containing 1	2.25	Multiple_Complex	10.04	10.33	10.08	11.23	11.22	11.27
TC0700001812.mm.2	14.17	13	2.25	0.0001	0.0013	Bola2	bolA-like 2 (E. coli)	2.25	Multiple_Complex	12.76	13.18	13.02	14.25	13.92	14.18
TC1400001906.mm.2	12.37	11.2	2.25	9.29e-05	0.0011	Ddhd1; Mir5131	DDHD domain containing 1; microRNA 5131	2.25	Multiple_Complex	11.18	11.07	11.39	12.14	12.38	12.59
TC1200000846.mm.2	7.71	6.54	2.25	3.96e-05	0.0006	Ift43	intraflagellar transport 43	2.25	Coding	6.55	6.53	6.07	7.72	7.59	7.7
TC0700003743.mm.2	10.57	9.4	2.25	1.7e-05	0.0003	Ddias	DNA damage-induced apoptosis suppressor	2.25	Coding	9.31	9.49	9.4	10.57	10.67	10.57
TC0800000343.mm.2	5.87	4.7	2.25	0.0004	0.0036	Zfp703	zinc finger protein 703	2.25	Multiple_Complex	4.68	5.03	4.43	6.85	5.91	5.83
TC1100001688.mm.2	15.76	14.59	2.24	0.0001	0.0015	Grn	granulin	2.24	Multiple_Complex	14.83	14.61	14.57	15.53	15.76	15.99
TC0600002903.mm.2	13.72	12.56	2.24	2.97e-05	0.0005	Rad18	RAD18 E3 ubiquitin protein ligase	2.24	Multiple_Complex	12.68	12.54	12.57	13.71	13.65	13.85
TC0700002044.mm.2	8.83	7.66	2.24	0.0004	0.0033	Phrf1	PHD and ring finger domains 1	2.24	Multiple_Complex	7.91	7.52	7.64	8.51	9.27	8.79
TC1000000789.mm.2	6.39	5.23	2.24	0.0005	0.0043	Ilvbl	ilvB (bacterial acetolactate synthase)-like	2.24	Coding	5.22	5.73	5.23	6.56	6.4	6.19
TC0600003601.mm.2	14.84	13.68	2.24	3.9e-05	0.0006	Foxp1	forkhead box P1	2.24	Multiple_Complex	13.89	13.66	13.53	15.15	14.83	14.86
TC0700000544.mm.2	7.37	6.21	2.24	0.0001	0.0015	Zfp568	zinc finger protein 568	2.24	Multiple_Complex	6.19	5.91	6.26	7.4	6.98	7.34
TC0900002823.mm.2	8.26	7.1	2.23	4.99e-05	0.0007	Tbc1d2b	TBC1 domain family, member 2B	2.23	Multiple_Complex	7.1	6.91	7.1	8.03	8.25	8.5
TC0700002503.mm.2	9.87	8.71	2.23	0.0003	0.0027	Bcl3	B cell leukemia/lymphoma 3	2.23	Multiple_Complex	8.71	8.71	9.19	9.81	9.87	9.92
TC0300000714.mm.2	12.68	11.52	2.23	0.0001	0.0014	Iqgap3	IQ motif containing GTPase activating protein 3	2.23	Coding	11.22	11.58	11.51	12.65	12.4	13.03
TC1000001991.mm.2	11.9	10.74	2.23	0.0013	0.0085	Rwdd1	RWD domain containing 1	2.23	Multiple_Complex	10.95	10.78	10.41	11.85	11.96	11.31
TC0700002424.mm.2	8.29	7.13	2.23	0.0002	0.002	Ccdc9	coiled-coil domain containing 9	2.23	Multiple_Complex	6.79	7.5	7.12	8.23	8.28	8.41
TC0400003741.mm.2	9.2	8.04	2.23	0.0012	0.0084	Sepn1	selenoprotein N, 1	2.23	Multiple_Complex	8.52	7.72	7.99	10.4	9.28	9.11
TC0900003313.mm.2	14.84	13.69	2.23	0.0003	0.003	Ccr1	chemokine (C-C motif) receptor 1	2.23	Coding	14.22	13.73	13.64	15.01	14.83	14.86
TC1100003677.mm.2	10.44	9.28	2.23	0.0006	0.0047	Mien1	migration and invasion enhancer 1	2.23	Coding	9.13	9.36	9.29	10.48	10.4	9.87
TC1300001205.mm.2	9.9	8.75	2.23	3.96e-05	0.0006	Depdc1b	DEP domain containing 1B	2.23	Multiple_Complex	8.74	8.67	8.85	9.78	9.88	10.12
TC0X00000267.mm.2	12.42	11.27	2.23	1.52e-05	0.0003	Gm10486; Gm14819; Gm10488	predicted gene 10486; predicted gene 14819; predicted gene 10488	2.23	Coding	11.12	11.28	11.26	12.52	12.42	12.39
TC0300002333.mm.2	6.43	5.28	2.23	0.0015	0.0095	Rusc1	RUN and SH3 domain containing 1	2.23	Coding	5.24	5.73	5.04	6.44	6.02	6.43
TC0700004157.mm.2	11.26	10.11	2.23	2.1e-05	0.0004	Pik3c2a	phosphatidylinositol 3-kinase, C2 domain containing, alpha polypeptide	2.23	Multiple_Complex	10.13	10.11	10.05	11.29	11.22	11.59
TC0500001517.mm.2	11.91	10.75	2.22	0.0002	0.002	Vkorc1l1	vitamin K epoxide reductase complex, subunit 1-like 1	2.22	Multiple_Complex	10.74	10.76	11.22	11.92	11.9	12.2
TC1500000565.mm.2	11.17	10.01	2.22	0.0005	0.0039	Gsdmd	gasdermin D	2.22	Coding	10.38	9.99	10.04	11.13	10.93	11.57
TC1500000662.mm.2	13.66	12.5	2.22	0.0018	0.0111	H1f0	H1 histone family, member 0	2.22	Coding	12.15	12.5	12.87	13.7	13.14	14.06
TC1000002524.mm.2	12.75	11.6	2.22	0.0001	0.0012	Sgta	small glutamine-rich tetratricopeptide repeat (TPR)-containing, alpha	2.22	Coding	11.61	11.74	11.6	12.75	12.75	12.48
TC1900000664.mm.2	9.22	8.07	2.22	0.0005	0.0041	Sfxn3	sideroflexin 3	2.22	Coding	8.03	8.1	8.42	8.93	9.19	9.55
TC0X00001971.mm.2	5.83	4.68	2.22	1.69e-05	0.0003	Gm5169	predicted gene 5169	2.22	Coding	4.73	4.67	4.49	6.02	5.81	5.84
TC0X00002400.mm.2	8.56	7.41	2.22	2.5e-05	0.0004	Cd99l2	CD99 antigen-like 2	2.22	Multiple_Complex	7.52	7.41	7.42	8.58	8.55	8.82
TC1100001587.mm.2	10.47	9.32	2.22	5.24e-05	0.0007	Rara	retinoic acid receptor, alpha	2.22	Multiple_Complex	9.12	9.3	9.56	10.56	10.46	10.48
TC0X00000613.mm.2	13.2	12.05	2.22	2.86e-05	0.0005	Fmr1	fragile X mental retardation syndrome 1	2.22	Multiple_Complex	12.17	12.03	11.95	13.14	13.2	13.25
TC1000000502.mm.2	9.91	8.76	2.22	7.4e-05	0.001	Hsf2	heat shock factor 2	2.22	Multiple_Complex	8.83	8.6	8.77	9.64	10.07	9.93
TC1000000843.mm.2	9.19	8.04	2.22	0.0009	0.0062	Cirbp	cold inducible RNA binding protein	2.22	Multiple_Complex	7.58	7.99	8.61	9.22	9.16	9.86
TC0Y00000161.mm.2	5.54	4.39	2.22	9.75e-05	0.0012	Sly	Sycp3 like Y-linked	2.22	Coding	4.37	4.26	4.6	5.56	6.15	5.51
TC0500002895.mm.2	6.08	4.94	2.22	0.0095	0.0427	Gbp10; Gbp6	guanylate-binding protein 10; guanylate binding protein 6	2.22	Coding	5.68	4.96	4.91	5.63	6.58	6.07
TC1000000752.mm.2	10.79	9.64	2.22	9.12e-05	0.0011	Slc19a1	solute carrier family 19 (folate transporter), member 1	2.22	Multiple_Complex	9.73	9.62	9.23	10.81	10.55	10.77
TC1400001680.mm.2	12.26	11.11	2.22	3.21e-05	0.0005	Mettl6	methyltransferase like 6	2.22	Multiple_Complex	11.23	10.98	11.11	12.46	12.19	12.25
TC1100001425.mm.2	9.52	8.37	2.21	6.99e-05	0.0009	Spag9	sperm associated antigen 9	2.21	Multiple_Complex	8.39	8.58	8.13	9.52	9.44	9.79
TC1300000781.mm.2	5.55	4.4	2.21	0.0002	0.0024	Cdk20	cyclin-dependent kinase 20	2.21	Multiple_Complex	4.4	4.07	4.73	5.83	5.52	5.4
TC0900000456.mm.2	5.84	4.69	2.21	0.0026	0.0148	Gm21915	predicted gene, 21915 [Source:MGI Symbol;Acc:MGI:5434079]	2.21	Coding	4.96	4.72	4.36	5.19	6.02	5.84
TC1000002265.mm.2	10.92	9.77	2.21	0.0008	0.0058	Ddx50	DEAD (Asp-Glu-Ala-Asp) box polypeptide 50	2.21	Multiple_Complex	9.73	10.2	9.52	10.97	10.6	10.9
TC1700000505.mm.2	13.64	12.5	2.21	3.82e-05	0.0006	Pim1	proviral integration site 1	2.21	Coding	12.25	12.52	12.66	13.65	13.63	13.79
TC0700002970.mm.2	11.47	10.33	2.21	5.5e-05	0.0008	Nr1h2	nuclear receptor subfamily 1, group H, member 2	2.21	Multiple_Complex	10.34	10.4	10.18	11.66	11.27	11.48
TC1500000612.mm.2	8.03	6.89	2.21	0.0091	0.0414	Zfp7	zinc finger protein 7	2.21	Coding	7.49	5.88	6.99	8.53	7.57	8.02
TC1300001318.mm.2	9.42	8.28	2.21	4.16e-05	0.0006	Mocs2	molybdenum cofactor synthesis 2	2.21	Multiple_Complex	7.98	8.42	8.3	9.44	9.41	9.75
TC1300001666.mm.2	9.09	7.95	2.21	0.0003	0.0026	Gmnn	geminin	2.21	Coding	8.01	7.86	7.96	8.64	9.07	9.12
TC1500001967.mm.2	15.59	14.45	2.21	0.0003	0.0027	Cyb5r3	cytochrome b5 reductase 3	2.21	Multiple_Complex	14.77	14.42	14.27	15.89	15.36	15.56
TC0700004451.mm.2	17.49	16.35	2.21	0.0002	0.0017	Mki67	antigen identified by monoclonal antibody Ki 67	2.21	Multiple_Complex	16.35	16.37	16.29	17.11	17.62	17.5
TC0300002876.mm.2	11.72	10.58	2.21	0.0048	0.0248	Mettl14	methyltransferase like 14	2.21	Multiple_Complex	10.34	10.87	10.56	10.96	11.84	11.67
TC0200005514.mm.2	8.59	7.45	2.21	0.0004	0.0031	Zhx3	zinc fingers and homeoboxes 3	2.21	Coding	7.17	7.69	7.47	8.56	8.25	8.63
TC0X00001634.mm.2	12.53	11.39	2.21	6.99e-05	0.0009	Phka2	phosphorylase kinase alpha 2	2.21	Multiple_Complex	11.58	11.17	11.4	12.4	12.64	12.54
TC0200001945.mm.2	6.25	5.11	2.2	0.0042	0.0224	Ttl	tubulin tyrosine ligase	2.2	Multiple_Complex	5.1	4.82	5.4	6.2	5.52	6.36
TC1200001757.mm.2	10.24	9.1	2.2	4.32e-05	0.0006	Cfl2	cofilin 2, muscle	2.2	Multiple_Complex	9.12	9.08	8.92	10.02	10.32	10.25
TC0500002993.mm.2	10.26	9.12	2.2	0.0037	0.0199	Noc4l	nucleolar complex associated 4 homolog (S. cerevisiae)	2.2	Multiple_Complex	9.58	9.13	8.65	10.42	9.72	10.26
TC1100001386.mm.2	11.53	10.39	2.2	0.0001	0.0012	Trim25	tripartite motif-containing 25	2.2	Multiple_Complex	10.23	10.39	10.54	11.28	11.52	11.54
TC1400000770.mm.2	10.17	9.03	2.2	8.14e-05	0.001	Ngdn	neuroguidin, EIF4E binding protein	2.2	Multiple_Complex	9.03	9.03	9	9.87	10.24	10.16
TC1900000460.mm.2	8.62	7.48	2.2	7.38e-05	0.001	Cstf2t	cleavage stimulation factor, 3 pre-RNA subunit 2, tau; cleavage stimulation factor, 3' pre-RNA subunit 2, tau	2.2	Coding	7.48	7	7.48	8.4	8.74	8.64
TC1400001887.mm.2	5.37	4.24	2.2	0.0019	0.0118	Gm8257	predicted pseudogene 8257 [Source:MGI Symbol;Acc:MGI:3644430]	2.2	Multiple_Complex	3.18	4.37	4.15	5.43	5.76	4.78
TC0X00003239.mm.2	13.69	12.55	2.2	7.05e-05	0.0009	Prdx4	peroxiredoxin 4	2.2	Multiple_Complex	12.33	12.58	12.71	13.7	13.53	13.83
TC1600000542.mm.2	13.88	12.75	2.2	2.22e-05	0.0004	Gsk3b	glycogen synthase kinase 3 beta	2.2	Multiple_Complex	12.83	12.74	12.68	13.88	13.88	14.12
TC1000002511.mm.2	13.22	12.08	2.2	3.72e-05	0.0006	Ap3d1	adaptor-related protein complex 3, delta 1 subunit	2.2	Multiple_Complex	12.08	12.07	12.1	13.21	13.07	13.38
TC0700003652.mm.2	5.64	4.51	2.19	6.26e-05	0.0008	Arnt2	aryl hydrocarbon receptor nuclear translocator 2	2.19	Multiple_Complex	4.54	4.1	4.48	5.43	5.68	5.63
TC1800000682.mm.2	14.4	13.26	2.19	9.35e-05	0.0011	Sec11c	SEC11 homolog C, signal peptidase complex subunit	2.19	Multiple_Complex	13.06	13.53	13.24	14.4	14.33	14.42
TC0100002725.mm.2	9.64	8.51	2.19	0.0015	0.0099	Sp110	Sp110 nuclear body protein	2.19	Multiple_Complex	9.15	8.1	8.44	9.63	9.54	9.94
TC1800001505.mm.2	13.33	12.2	2.19	0.0004	0.0033	Afg3l2	AFG3-like AAA ATPase 2	2.19	Multiple_Complex	12.23	11.89	12.38	13.36	12.94	13.3
TC0500003236.mm.2	12.56	11.42	2.19	0.0002	0.0019	Vps33a	vacuolar protein sorting 33A (yeast)	2.19	Coding	11.14	11.52	11.43	12.82	12.22	12.59
TC1000002469.mm.2	7.54	6.41	2.19	0.0001	0.0012	Mier2	mesoderm induction early response 1, family member 2	2.19	Multiple_Complex	6.3	6.4	6.66	7.84	7.43	7.53
TC0200002537.mm.2	15.27	14.14	2.19	0.001	0.0069	Ctsa	cathepsin A	2.19	Multiple_Complex	14.71	14.17	14.1	15.27	15.27	15.17
TC0700000421.mm.2	6.71	5.58	2.19	6.2e-05	0.0008	Exosc5	exosome component 5	2.19	Multiple_Complex	5.53	5.57	5.69	6.55	6.69	6.94
TC0200004920.mm.2	5.63	4.5	2.19	0.0038	0.0205	Dusp15	dual specificity phosphatase-like 15	2.19	Multiple_Complex	5	3.95	4.52	6.09	5.17	5.62
TC0600000542.mm.2	7.22	6.09	2.19	0.0007	0.0054	Zfp212	Zinc finger protein 212	2.19	Multiple_Complex	6.11	6.63	6.06	7.2	7.09	7.48
TC0700002055.mm.2	12.01	10.88	2.19	0.0003	0.003	Cd151	CD151 antigen	2.19	Coding	10.85	10.9	11.24	12.2	11.78	12.02
TC1000002234.mm.2	12.83	11.7	2.19	0.0003	0.0024	Slc29a3	solute carrier family 29 (nucleoside transporters), member 3	2.19	Multiple_Complex	11.98	11.49	11.67	12.57	12.83	12.82
TC0500001569.mm.2	8.22	7.09	2.19	0.0215	0.081	Wbscr27	Williams Beuren syndrome chromosome region 27 (human)	2.19	Multiple_Complex	7.39	7.11	7.07	7.32	8.21	9.14
TC1400002392.mm.2	15.06	13.94	2.19	4.48e-05	0.0007	Itm2b	integral membrane protein 2B	2.19	Coding	13.93	13.89	14.02	14.93	15.05	15.23
TC1400002491.mm.2	9.33	8.2	2.18	3.12e-05	0.0005	Wbp4	WW domain binding protein 4	2.18	Multiple_Complex	8.25	8.15	8.21	9.46	9.23	9.32
TC0X00000306.mm.2	12.39	11.26	2.18	2.65e-05	0.0004	Gm10486	predicted gene 10486	2.18	Coding	11.11	11.37	11.28	12.56	12.39	12.39
TC0X00002990.mm.2	9.58	8.45	2.18	0.0031	0.0173	Trmt2b	TRM2 tRNA methyltransferase 2B	2.18	Multiple_Complex	8.45	8.26	8.45	9.57	8.76	9.6
TC0X00000916.mm.2	16.32	15.2	2.18	0.0003	0.0027	Msn	moesin	2.18	Multiple_Complex	15.48	15.23	14.85	16.32	16.12	16.33
TC0Y00000194.mm.2	6.33	5.2	2.18	5.08e-05	0.0007	Gm20736	predicted gene, 20736	2.18	Multiple_Complex	5.19	4.91	5.21	6.58	6.3	6.15
TC1000000514.mm.2	12.97	11.84	2.18	6.2e-05	0.0008	Lims1	LIM and senescent cell antigen-like domains 1	2.18	Multiple_Complex	12.01	11.49	11.87	13.08	12.97	12.96
TC1300000568.mm.2	4.93	3.8	2.18	0.0093	0.0421	Omd	osteomodulin	2.18	Coding	3.83	4.1	3.43	4.07	5.38	5
TC1300001061.mm.2	13.61	12.49	2.18	2.15e-05	0.0004	Ap3b1	adaptor-related protein complex 3, beta 1 subunit	2.18	Coding	12.5	12.23	12.47	13.64	13.61	13.59
TC1100001451.mm.2	9.38	8.25	2.18	0.0004	0.0037	Ppp1r9b	protein phosphatase 1, regulatory subunit 9B	2.18	Multiple_Complex	8.55	8.02	8.23	9.4	9.35	9.05
TC0300002722.mm.2	4.36	3.24	2.18	0.0015	0.0099	Gstm7	glutathione S-transferase, mu 7	2.18	Coding	3.25	3.1	3.33	4.57	4.37	3.71
TC1400001067.mm.2	12.39	11.27	2.18	3.13e-05	0.0005	Nufip1	nuclear fragile X mental retardation protein interacting protein 1	2.18	Coding	11.26	11.29	11.24	12.39	12.28	12.49
TC1000000903.mm.2	14.8	13.67	2.18	3.79e-05	0.0006	Aes	amino-terminal enhancer of split	2.18	Multiple_Complex	13.69	13.78	13.54	15.03	14.8	14.73
TC0200003630.mm.2	7.43	6.31	2.18	0.0003	0.0029	Ifih1	interferon induced with helicase C domain 1	2.18	Multiple_Complex	6.32	5.81	6.29	7.45	6.97	7.41
TC1900001196.mm.2	11.74	10.62	2.18	4.91e-05	0.0007	Tle4	transducin-like enhancer of split 4, homolog of Drosophila E(spl)	2.18	Coding	10.62	10.5	10.74	11.6	11.85	11.75
TC1100004296.mm.2	14.09	12.97	2.17	0.0005	0.0041	Nme1	NME/NM23 nucleoside diphosphate kinase 1	2.17	Coding	12.7	13.44	12.93	13.99	14.1	14.15
TC1400002013.mm.2	5.29	4.17	2.17	0.0001	0.0015	Gm17079	predicted gene 17079 [Source:MGI Symbol;Acc:MGI:4937906]	2.17	Coding	4.18	4.02	4.17	5.04	5.71	5.25
TC0700000050.mm.2	6.98	5.87	2.17	0.0055	0.0277	Ssc5d	scavenger receptor cysteine rich family, 5 domains	2.17	Coding	5.88	5.76	6.33	6.4	6.96	7.01
TC1000002256.mm.2	11.84	10.72	2.17	7.26e-05	0.0009	Hk1	hexokinase 1	2.17	Multiple_Complex	10.71	10.82	10.68	11.98	11.63	11.86
TC1400001579.mm.2	9.55	8.43	2.17	9.64e-05	0.0012	Polr3a	polymerase (RNA) III (DNA directed) polypeptide A	2.17	Coding	8.64	8.14	8.46	9.66	9.46	9.55
TC1300002034.mm.2	13.36	12.24	2.17	8.81e-05	0.0011	4833439L19Rik	RIKEN cDNA 4833439L19 gene	2.17	Multiple_Complex	12.39	12.11	12.24	13.54	13.15	13.38
TC1800000098.mm.2	12.57	11.46	2.17	4.73e-05	0.0007	Riok3	RIO kinase 3	2.17	Coding	11.31	11.46	11.6	12.56	12.69	12.48
TC0X00003401.mm.2	6.49	5.37	2.17	0.0004	0.0032	Gprasp2	G protein-coupled receptor associated sorting protein 2	2.17	Multiple_Complex	5.36	5.52	5.38	6.48	6.14	6.84
TC1200000811.mm.2	7.41	6.3	2.17	3.7e-05	0.0006	Rnf113a2	ring finger protein 113A2	2.17	Multiple_Complex	6.28	6	6.31	7.27	7.42	7.55
TC1300000572.mm.2	12.6	11.49	2.17	0.0001	0.0013	Iars	isoleucine-tRNA synthetase	2.17	Multiple_Complex	11.64	11.48	11.34	12.9	12.42	12.57
TC1400002349.mm.2	10.09	8.98	2.17	8.16e-05	0.001	Xpo7	exportin 7	2.17	Multiple_Complex	8.96	9.13	8.99	9.92	10.08	10.13
TC0700004413.mm.2	6.42	5.31	2.17	0.0011	0.0075	Fam53b	family with sequence similarity 53, member B	2.17	Multiple_Complex	4.79	5.34	5.76	6.61	6.22	6.43
TC0700000535.mm.2	7.33	6.21	2.17	0.0001	0.0014	Zfp790	zinc finger protein 790	2.17	Multiple_Complex	6.48	5.98	6.2	7.23	7.34	7.38
TC1400001847.mm.2	6.25	5.13	2.17	0.0059	0.029	Gm3123; Gm8094	predicted gene 3123 [Source:MGI Symbol;Acc:MGI:3781299]; predicted gene 8094 [Source:MGI Symbol;Acc:MGI:3645750]; predicted gene 8094	2.17	Multiple_Complex	5.08	4.39	5.98	6.26	6.24	6.53
TC0500000719.mm.2	15.45	14.34	2.17	0.0002	0.0018	Tmem165; Apc-ps1	transmembrane protein 165; adenomatosis polyposis coli, pseudogene 1	2.17	Multiple_Complex	14.13	14.32	14.35	15.06	15.48	15.63
TC1000000386.mm.2	11.91	10.8	2.17	0.0001	0.0014	Sec63	SEC63-like (S. cerevisiae)	2.17	Multiple_Complex	10.81	10.61	10.96	11.91	11.67	11.97
TC1400001183.mm.2	11.68	10.57	2.17	0.0011	0.0076	Cln5	ceroid-lipofuscinosis, neuronal 5	2.17	Multiple_Complex	11.08	10.6	10.54	11.44	11.68	11.93
TC1600001143.mm.2	7.66	6.55	2.17	0.0007	0.0055	Ubald1	UBA-like domain containing 1	2.17	Multiple_Complex	6.95	6.36	6.52	7.35	7.69	7.82
TC0900001370.mm.2	6.45	5.33	2.17	0.0005	0.0042	Tmem115	transmembrane protein 115	2.17	Coding	5.76	5.29	5.37	6.25	6.45	6.52
TC0700002053.mm.2	12.35	11.24	2.16	9.67e-05	0.0012	Pnpla2	patatin-like phospholipase domain containing 2	2.16	Multiple_Complex	11.5	11.25	11.23	12.37	12.35	12.29
TC0700003719.mm.2	13.63	12.52	2.16	3.28e-05	0.0005	l7Rn6	lethal, Chr 7, Rinchik 6	2.16	Multiple_Complex	12.34	12.64	12.53	13.76	13.63	13.63
TC0600002560.mm.2	5.93	4.82	2.16	0.0026	0.0151	Wbp1	WW domain binding protein 1	2.16	Multiple_Complex	4.8	4.63	5.07	5.93	5.28	5.93
TC1100000966.mm.2	6.09	4.98	2.16	0.0003	0.003	Zfp3	zinc finger protein 3	2.16	Multiple_Complex	5.31	4.96	4.83	5.86	6.12	6.07
TC0400002153.mm.2	9.22	8.11	2.16	0.0006	0.0046	Nsmaf	neutral sphingomyelinase (N-SMase) activation associated factor	2.16	Multiple_Complex	8.08	8.13	8.41	9.38	9.24	8.86
TC1000000846.mm.2	7.74	6.63	2.16	0.0001	0.0012	Mum1	melanoma associated antigen (mutated) 1	2.16	Multiple_Complex	6.85	6.41	6.63	7.99	7.72	7.63
TC1600000708.mm.2	14.76	13.65	2.16	0.0005	0.0039	Cd47	CD47 antigen (Rh-related antigen, integrin-associated signal transducer)	2.16	Multiple_Complex	13.99	13.62	13.68	14.49	14.74	14.78
TC0400001129.mm.2	14.62	13.51	2.16	2.98e-05	0.0005	Ndc1	NDC1 transmembrane nucleoporin	2.16	Multiple_Complex	13.52	13.6	13.5	14.61	14.63	14.67
TC0700000548.mm.2	7.81	6.7	2.16	0.0088	0.0402	Zfp382	zinc finger protein 382	2.16	Multiple_Complex	6.69	6.45	7.52	7.52	7.83	7.96
TC1900001547.mm.2	7.06	5.95	2.16	6.18e-05	0.0008	Dnmbp	dynamin binding protein	2.16	Multiple_Complex	5.92	5.98	5.4	7.11	7	7.07
TC0300002939.mm.2	10.02	8.91	2.16	0.0003	0.0026	Sec24b	Sec24 related gene family, member B (S. cerevisiae)	2.16	Multiple_Complex	9.08	8.73	8.92	10.04	9.67	10
TC0700001689.mm.2	7.45	6.34	2.16	0.0002	0.0022	Xylt1	xylosyltransferase 1	2.16	Multiple_Complex	6.28	6.54	6.34	7.67	7.16	7.47
TC1800000835.mm.2	8.67	7.56	2.16	0.0009	0.0067	Epg5	ectopic P-granules autophagy protein 5 homolog (C. elegans)	2.16	Multiple_Complex	7.36	7.53	7.85	8.68	8.26	9.07
TC0500001296.mm.2	5.83	4.73	2.15	0.002	0.0123	Vsig10	V-set and immunoglobulin domain containing 10	2.15	Multiple_Complex	4.93	4.76	4.42	5.22	5.79	5.92
TC0500003193.mm.2	12.92	11.82	2.15	0.0002	0.0019	Aldh2	aldehyde dehydrogenase 2, mitochondrial	2.15	Multiple_Complex	12.02	11.82	11.81	12.68	12.91	12.93
TC1800001700.mm.2	10.04	8.93	2.15	3.73e-05	0.0006	Tshz1	teashirt zinc finger family member 1	2.15	Multiple_Complex	8.93	9.06	8.9	10.04	10.05	10.04
TC0700003007.mm.2	11.92	10.82	2.15	0.0008	0.0056	Bax	BCL2-associated X protein	2.15	Coding	10.05	10.97	10.78	11.9	11.55	11.95
TC1800000944.mm.2	9.88	8.77	2.15	0.0001	0.0012	Arhgap12	Rho GTPase activating protein 12	2.15	Multiple_Complex	9.04	8.53	8.76	10.17	9.83	9.9
TC1400002406.mm.2	10.78	9.68	2.15	3.42e-05	0.0005	Lrch1	leucine-rich repeats and calponin homology (CH) domain containing 1	2.15	Multiple_Complex	9.74	9.67	9.41	10.77	10.87	10.73
TC0400004035.mm.2	8.64	7.53	2.15	0.0001	0.0012	Kif1b	kinesin family member 1B	2.15	Multiple_Complex	7.41	7.51	7.77	8.5	8.74	8.65
TC0700002173.mm.2	13.18	12.07	2.15	2.48e-05	0.0004	Ube2s	ubiquitin-conjugating enzyme E2S	2.15	Coding	12.04	12.1	12.08	13.23	13.16	13.17
TC0700002049.mm.2	12.16	11.05	2.15	0.0002	0.0021	Taldo1	transaldolase 1	2.15	Multiple_Complex	11.06	11.04	10.76	11.73	12.16	12.15
TC0600002697.mm.2	11.76	10.66	2.15	0.0018	0.0114	Plxna1	plexin A1	2.15	Multiple_Complex	11.13	10.24	10.63	11.78	11.45	11.75
TC1000002086.mm.2	7.72	6.62	2.15	0.0011	0.0075	1700021F05Rik	RIKEN cDNA 1700021F05 gene	2.15	Multiple_Complex	6.63	6.72	6.51	7.75	7.21	8.18
TC0800000854.mm.2	3.68	2.58	2.15	0.0002	0.0019	Nr3c2	nuclear receptor subfamily 3, group C, member 2	2.15	Multiple_Complex	2.57	2.76	2.43	3.67	3.7	4.46
TC1200002402.mm.2	10.17	9.07	2.15	0.0004	0.0033	Cdc42bpb	CDC42 binding protein kinase beta	2.15	Coding	8.94	9.13	9.08	9.71	10.19	10.16
TC0X00001965.mm.2	5.64	4.54	2.15	0.0095	0.0426	Gm4297	predicted gene 4297	2.15	Coding	4.55	4.84	4.54	5.62	5.68	4.87
TC1400002862.mm.2	5.4	4.3	2.14	0.0002	0.0018	Gm10377	predicted gene 10377	2.14	Coding	3.42	4.23	4.37	5.38	5.62	5.41
TC1100003588.mm.2	11.18	10.08	2.14	3.79e-05	0.0006	Kat7	K(lysine) acetyltransferase 7	2.14	Multiple_Complex	10.17	10.01	10.07	11.18	11.13	11.18
TC1100002907.mm.2	10.24	9.14	2.14	0.0024	0.0142	Aldh3a2	aldehyde dehydrogenase family 3, subfamily A2	2.14	Multiple_Complex	9.91	9.13	9.16	10.22	10.27	10.5
TC1000002535.mm.2	6.42	5.32	2.14	5.16e-05	0.0007	Tjp3	tight junction protein 3	2.14	Coding	5.16	5.33	5.47	6.36	6.48	6.43
TC0200002429.mm.2	10.56	9.46	2.14	7.51e-05	0.001	Ralgapb	Ral GTPase activating protein, beta subunit (non-catalytic)	2.14	Multiple_Complex	9.46	9.46	9.39	10.31	10.56	10.56
TC1600001722.mm.2	14.51	13.41	2.14	6.59e-05	0.0009	Alcam	activated leukocyte cell adhesion molecule	2.14	Multiple_Complex	13.52	13.36	13.4	15.01	14.47	14.54
TC0600000919.mm.2	10.04	8.94	2.14	0.0107	0.0466	Pcgf1	polycomb group ring finger 1	2.14	Multiple_Complex	9.63	8.98	8.82	10.02	9.59	10.13
TC0600001736.mm.2	10.84	9.74	2.14	0.0027	0.0155	Stk38l	serine/threonine kinase 38 like	2.14	Coding	9.72	9.97	9.75	10.23	11.03	10.85
TC1100003653.mm.2	8.62	7.53	2.14	0.0001	0.0012	Cwc25	CWC25 spliceosome-associated protein homolog (S. cerevisiae)	2.14	Multiple_Complex	7.52	7.44	7.75	8.64	8.48	8.71
TC0300002752.mm.2	11.5	10.4	2.14	4.83e-05	0.0007	Stxbp3	syntaxin binding protein 3	2.14	Multiple_Complex	10.53	10.31	10.39	11.5	11.43	11.5
TC0600001807.mm.2	14.18	13.08	2.14	5.18e-05	0.0007	Pon3	paraoxonase 3	2.14	Multiple_Complex	13.09	13.08	13.28	14.17	14.19	14.38
TC0200003560.mm.2	8.84	7.74	2.14	0.0039	0.0208	Nr4a2	nuclear receptor subfamily 4, group A, member 2	2.14	Multiple_Complex	8.35	7.72	7.76	8.87	8.47	9.02
TC1400000441.mm.2	6.16	5.06	2.13	0.0011	0.0075	Gm9732	predicted gene 9732 [Source:MGI Symbol;Acc:MGI:3796514]	2.13	Multiple_Complex	4.84	5.03	5.44	6.11	6.66	5.87
TC1700000777.mm.2	6.08	4.99	2.13	0.0012	0.0084	Olfr111	olfactory receptor 111	2.13	Coding	5.42	5.01	4.97	6.43	5.78	6.06
TC1900001524.mm.2	5.57	4.48	2.13	0.0017	0.0105	Crtac1	cartilage acidic protein 1	2.13	Coding	4.47	4.42	4.56	5.81	4.95	5.6
TC1000002500.mm.2	7.85	6.76	2.13	0.0025	0.0144	Uqcr11	ubiquinol-cytochrome c reductase, complex III subunit XI	2.13	Multiple_Complex	6.45	7.4	6.71	7.65	8.04	7.86
TC0700002680.mm.2	9.28	8.19	2.13	0.0002	0.0017	1700049G17Rik	RIKEN cDNA 1700049G17 gene	2.13	Multiple_Complex	8.18	8.19	8.4	9.29	9.07	9.46
TC0600000004.mm.2	8.54	7.45	2.13	0.0001	0.0014	Vps50	VPS50 EARP/GARPII complex subunit	2.13	Multiple_Complex	7.57	7.43	6.88	8.47	8.66	8.53
TC1000000367.mm.2	15.81	14.71	2.13	4.89e-05	0.0007	Cd164	CD164 antigen	2.13	Multiple_Complex	14.57	14.84	14.72	15.75	15.81	15.83
TC1100001579.mm.2	4.91	3.82	2.13	0.001	0.007	Csf3	colony stimulating factor 3 (granulocyte)	2.13	Coding	4.06	3.69	3.8	6.15	4.94	4.87
TC0600001606.mm.2	15.65	14.56	2.13	0.0007	0.0052	Emp1	epithelial membrane protein 1	2.13	Coding	13.98	14.62	14.91	15.84	15.54	15.63
TC1100003089.mm.2	7.91	6.83	2.12	0.0025	0.0147	0610010K14Rik; Rnasek	RIKEN cDNA 0610010K14 gene; ribonuclease, RNase K	2.12	Multiple_Complex	7.31	6.85	6.3	7.62	7.93	7.9
TC0X00000065.mm.2	12.18	11.09	2.12	0.0004	0.0035	Praf2	PRA1 domain family 2	2.12	Coding	11.1	11.16	11.01	12.31	11.74	12.18
TC0700002842.mm.2	10.13	9.04	2.12	0.0002	0.0022	Cebpg	CCAAT/enhancer binding protein (C/EBP), gamma	2.12	Coding	9.15	8.86	9.06	10.42	9.82	10.14
TC1600001917.mm.2	14.35	13.26	2.12	0.0001	0.0012	Hspa13	heat shock protein 70 family, member 13	2.12	Multiple_Complex	13.08	13.28	13.36	14.34	14.13	14.35
TC1400002735.mm.2	10.24	9.16	2.12	0.0014	0.009	Stk24	serine/threonine kinase 24	2.12	Multiple_Complex	9.38	9.16	9.16	9.74	10.4	10.25
TC0200000501.mm.2	12.3	11.21	2.12	5.08e-05	0.0007	Setx	senataxin	2.12	Multiple_Complex	10.91	11.31	11.22	12.26	12.34	12.29
TC1800000491.mm.2	13.03	11.94	2.12	0.0003	0.0024	Commd10	COMM domain containing 10	2.12	Multiple_Complex	12.1	11.85	11.93	13.06	12.71	13.27
TC0400001510.mm.2	11.88	10.8	2.12	0.0002	0.0016	Rnf19b	ring finger protein 19B	2.12	Multiple_Complex	11.12	10.57	10.77	12.22	11.85	11.91
TC0700003044.mm.2	13.9	12.82	2.12	5.22e-05	0.0007	Tsg101	tumor susceptibility gene 101	2.12	Multiple_Complex	12.81	12.83	12.73	13.9	13.72	13.95
TC0300000787.mm.2	9.17	8.09	2.12	0.0125	0.0527	Dennd4b	DENN/MADD domain containing 4B	2.12	Multiple_Complex	8.8	8.07	7.42	9.18	8.79	9.16
TC1400002336.mm.2	10.63	9.54	2.12	0.0003	0.0025	Slc39a14	solute carrier family 39 (zinc transporter), member 14	2.12	Multiple_Complex	9.6	9.02	9.5	11.02	10.34	10.59
TC0700003001.mm.2	8.13	7.05	2.11	0.0002	0.0017	Trpm4	transient receptor potential cation channel, subfamily M, member 4	2.11	Multiple_Complex	7.06	6.76	7.04	7.84	8.11	8.47
TC1000000812.mm.2	16.63	15.55	2.11	0.0002	0.0017	Bsg	basigin	2.11	Multiple_Complex	15.75	15.56	15.55	16.81	16.44	16.64
TC1100001605.mm.2	4.77	3.69	2.11	0.0386	0.1263	Gm11559	predicted gene 11559	2.11	Coding	3.73	3.17	4.14	5.17	4.81	3.71
TC0100001356.mm.2	7.61	6.54	2.11	0.0083	0.0384	Fam129a	family with sequence similarity 129, member A	2.11	Multiple_Complex	6.6	6.48	6.53	6.8	7.68	8.28
TC0500000906.mm.2	5.03	3.95	2.11	0.0092	0.0414	Gm6509	predicted gene 6509 [Source:MGI Symbol;Acc:MGI:3779602]; predicted gene 6509	2.11	Coding	4.11	3.96	3.95	4.99	4.22	5.07
TC0700004649.mm.2	6.82	5.74	2.11	0.0003	0.0028	Flt3l	FMS-like tyrosine kinase 3 ligand	2.11	Multiple_Complex	6.04	5.36	5.77	6.87	6.72	6.82
TC0300003106.mm.2	9.33	8.25	2.11	8.31e-05	0.001	Prkacb	protein kinase, cAMP dependent, catalytic, beta	2.11	Multiple_Complex	8.22	8.28	8.25	9.5	9.35	9.11
TC0X00001991.mm.2	13.3	12.23	2.11	7.63e-05	0.001	Gm10230; Gm10147; Gm14632; Gm10096; Gm10058; Gm10486; Gm14819; Gm2092; ENSMUSG00000073257	predicted gene 10230 (Gm10230), mRNA.; predicted gene 10147 (Gm10147), mRNA.; predicted gene 14632 (Gm14632), mRNA.; predicted gene 10096 (Gm10096), mRNA.; predicted gene 10058 (Gm10058), mRNA.; predicted gene 10486 (Gm10486), mRNA.; predicted gene 14819 (Gm14819), mRNA.; predicted gene 2092 [Source:MGI Symbol;Acc:MGI:3780259]; predicted gene, ENSMUSG00000073257, mRNA (cDNA clone MGC:74306 IMAGE:…	2.11	Multiple_Complex	12.09	12.38	12.22	13.52	13.2	13.29
TC0300000881.mm.2	9.92	8.84	2.11	0.0011	0.0077	Rfx5	regulatory factor X, 5 (influences HLA class II expression)	2.11	Multiple_Complex	9.02	8.83	8.68	9.4	9.92	9.91
TC0X00002189.mm.2	10.55	9.48	2.11	3.07e-05	0.0005	Rap2c	RAP2C, member of RAS oncogene family	2.11	Multiple_Complex	9.12	9.47	9.48	10.69	10.56	10.54
TC0700001867.mm.2	11.28	10.21	2.11	0.0008	0.0061	Zfp646	zinc finger protein 646	2.11	Multiple_Complex	10.18	10.59	10.03	10.97	11.44	11.31
TC0600002281.mm.2	7.41	6.33	2.11	0.0002	0.0024	Hoxa7; Mira	homeobox A7; mistral long non-coding RNA	2.11	Multiple_Complex	6.25	6.32	6.55	7.6	7.14	7.44
TC1400001659.mm.2	13.83	12.76	2.1	0.0004	0.0034	Prkcd	protein kinase C, delta	2.1	Multiple_Complex	12.77	12.75	12.97	13.52	13.86	14.08
TC0700002430.mm.2	8.61	7.53	2.1	4.84e-05	0.0007	Arhgap35	Rho GTPase activating protein 35	2.1	Multiple_Complex	7.43	7.66	7.53	8.61	8.57	8.64
TC1900000813.mm.2	11.68	10.6	2.1	0.0005	0.004	Fam160b1	family with sequence similarity 160, member B1	2.1	Coding	10.57	10.96	10.63	11.69	11.47	11.66
TC0600002550.mm.2	11.44	10.37	2.1	0.0012	0.0079	Hk2	hexokinase 2	2.1	Multiple_Complex	10.06	10.32	10.8	11.16	11.44	11.52
TC0X00000843.mm.2	4.01	2.94	2.1	0.0003	0.0028	Samt3	spermatogenesis associated multipass transmembrane protein 3	2.1	Coding	2.74	3.19	2.92	4.16	3.74	4.04
TC0100003170.mm.2	11.77	10.7	2.1	0.0005	0.0042	Nek7	NIMA (never in mitosis gene a)-related expressed kinase 7	2.1	Multiple_Complex	10.46	10.78	10.7	11.3	11.81	11.73
TC0600002422.mm.2	8.21	7.14	2.1	0.0005	0.0041	Gadd45a	growth arrest and DNA-damage-inducible 45 alpha	2.1	Multiple_Complex	6.97	7.12	7.16	9.1	8.23	8
TC1700001679.mm.2	7.82	6.75	2.1	0.0036	0.0197	Rab40c	Rab40C, member RAS oncogene family	2.1	Multiple_Complex	6.74	6.86	6.67	7.81	7.1	7.83
TC1100001494.mm.2	8.55	7.48	2.1	0.0002	0.0024	Hoxb7	homeobox B7	2.1	Multiple_Complex	7.45	7.18	7.84	8.56	8.54	8.91
TC0X00000709.mm.2	11.54	10.47	2.1	6.59e-05	0.0009	Gdi1	guanosine diphosphate (GDP) dissociation inhibitor 1	2.1	Multiple_Complex	10.47	10.47	10.6	11.55	11.62	11.44
TC0300002199.mm.2	10.71	9.64	2.1	3.73e-05	0.0006	Etfdh	electron transferring flavoprotein, dehydrogenase	2.1	Multiple_Complex	9.63	9.5	9.65	10.6	10.78	10.72
TC0X00001715.mm.2	14.91	13.84	2.1	6.16e-05	0.0008	Gm21887	predicted gene, 21887 [Source:MGI Symbol;Acc:MGI:5434051]	2.1	Coding	13.83	13.85	13.6	14.71	15	14.92
TC0700000558.mm.2	10.06	8.99	2.1	0.0019	0.0116	Alkbh6	alkB, alkylation repair homolog 6 (E. coli)	2.1	Multiple_Complex	8.53	9.04	9.32	10.25	9.63	10.08
TC1000002484.mm.2	8.58	7.52	2.1	0.0005	0.0041	Med16	mediator complex subunit 16	2.1	Multiple_Complex	7.35	7.66	7.53	8.2	8.61	8.92
TC0700001624.mm.2	13.23	12.17	2.09	0.0002	0.0019	Wee1	WEE 1 homolog 1 (S. pombe)	2.09	Multiple_Complex	12.15	12.34	12.07	12.98	13.26	13.42
TC0900002857.mm.2	6.62	5.56	2.09	0.0002	0.0022	1190002N15Rik	RIKEN cDNA 1190002N15 gene	2.09	Multiple_Complex	5.73	5.36	5.57	6.82	6.65	6.36
TC0300000709.mm.2	7.34	6.28	2.09	0.0005	0.0042	Isg20l2	interferon stimulated exonuclease gene 20-like 2	2.09	Coding	6.13	6.29	6.39	7.31	6.91	7.37
TC0200004691.mm.2	9.69	8.63	2.09	5.92e-05	0.0008	Tmx4	thioredoxin-related transmembrane protein 4	2.09	Multiple_Complex	8.63	8.51	8.62	10.22	9.66	9.72
TC0700003727.mm.2	8.11	7.04	2.09	0.0029	0.0164	Tmem126b	transmembrane protein 126B	2.09	Multiple_Complex	7.02	7.06	7.66	8.35	7.88	8.1
TC0300002355.mm.2	5.01	3.95	2.09	0.0007	0.0052	Chrnb2	cholinergic receptor, nicotinic, beta polypeptide 2 (neuronal)	2.09	Coding	3.81	3.93	4.17	4.97	4.68	5.43
TC1100001647.mm.2	6.07	5	2.09	0.0054	0.0271	Cntd1	cyclin N-terminal domain containing 1	2.09	Multiple_Complex	5.02	4.98	5.48	5.58	6.11	6.02
TC0700000870.mm.2	12.21	11.15	2.09	5.95e-05	0.0008	Nomo1	nodal modulator 1	2.09	Multiple_Complex	10.98	11.31	11.15	12.22	12.48	12.19
TC1100003774.mm.2	8.36	7.3	2.09	0.0001	0.0012	Klhl11	kelch-like 11	2.09	Coding	7.32	7.44	6.98	8.47	8.36	8.27
TC0500001369.mm.2	11.05	9.99	2.09	0.0001	0.0013	Brap	BRCA1 associated protein	2.09	Multiple_Complex	10.22	9.73	9.99	11.24	11.06	11.01
TC0100000259.mm.2	7.83	6.77	2.08	8.52e-05	0.0011	Inpp4a	inositol polyphosphate-4-phosphatase, type I	2.08	Multiple_Complex	6.88	6.79	6.59	7.84	7.67	7.93
TC0900003058.mm.2	6.52	5.46	2.08	0.0008	0.0057	Tcta	T cell leukemia translocation altered gene	2.08	Multiple_Complex	5.46	5.54	5.17	6	6.49	6.56
TC1800001279.mm.2	5.75	4.69	2.08	0.0114	0.0491	Spink11	serine peptidase inhibitor, Kazal type 11	2.08	Multiple_Complex	4.69	4.57	5.1	5.82	6.22	5.03
TC1500002349.mm.2	7.65	6.59	2.08	0.0015	0.0097	Tonsl	tonsoku-like, DNA repair protein	2.08	Multiple_Complex	6.19	6.63	6.87	7.25	7.64	8.07
TC0400001869.mm.2	11.33	10.27	2.08	8.97e-05	0.0011	Gm13242	predicted gene 13242	2.08	Coding	10.27	10.05	10.33	11.34	11.13	11.5
TC1200001749.mm.2	9.94	8.88	2.08	0.001	0.0071	Eapp	E2F-associated phosphoprotein	2.08	Multiple_Complex	8.71	8.85	9.22	9.58	10.02	9.93
TC1500000580.mm.2	8.26	7.21	2.08	0.0004	0.0032	Grina	glutamate receptor, ionotropic, N-methyl D-aspartate-associated protein 1 (glutamate binding)	2.08	Multiple_Complex	7.36	7.23	6.94	8.07	8.81	8.24
TC1100001546.mm.2	13.09	12.03	2.08	8.62e-05	0.0011	Psmb3	proteasome (prosome, macropain) subunit, beta type 3	2.08	Multiple_Complex	12.01	12.27	11.87	13.28	13.09	13.08
TC1600001575.mm.2	6.36	5.31	2.08	0.0363	0.1208	Stfa3	stefin A3	2.08	Coding	5.28	5.33	5.8	5.47	7.11	6.43
TC0800000539.mm.2	9.23	8.17	2.08	0.0156	0.063	Cenpu	centromere protein U	2.08	Multiple_Complex	8.17	8.1	8.2	8.27	9.34	9.15
TC0700002228.mm.2	4.46	3.4	2.08	0.0018	0.0113	Vmn2r30	vomeronasal 2, receptor 30	2.08	Coding	3.42	2.98	3.8	4.82	4.44	4.12
TC1000000847.mm.2	12.66	11.61	2.08	0.0002	0.0018	Ndufs7	NADH dehydrogenase (ubiquinone) Fe-S protein 7	2.08	Multiple_Complex	11.92	11.58	11.38	12.97	12.67	12.66
TC0300000763.mm.2	11.82	10.77	2.07	0.0002	0.0021	Shc1	src homology 2 domain-containing transforming protein C1	2.07	Multiple_Complex	10.16	10.72	10.84	11.62	11.8	12.09
TC1000000045.mm.2	5.38	4.33	2.07	0.0101	0.0448	Lrp11	low density lipoprotein receptor-related protein 11	2.07	Coding	4.26	4.4	5.17	5.24	5.52	5.38
TC0600001589.mm.2	7.44	6.39	2.07	0.019	0.0735	Borcs5	BLOC-1 related complex subunit 5	2.07	Coding	7.37	6.29	5.72	7.65	7.42	7.29
TC0600002918.mm.2	9.28	8.23	2.07	0.0148	0.0604	Tada3	transcriptional adaptor 3	2.07	Multiple_Complex	9.16	7.7	8.14	9.56	9.25	9.11
TC1600001501.mm.2	9.13	8.08	2.07	0.0018	0.0111	Fbxo45	F-box protein 45	2.07	Multiple_Complex	8.05	8.1	8.45	9.16	8.74	9.43
TC1900000763.mm.2	9.91	8.86	2.07	0.0284	0.1008	Pdcd4	programmed cell death 4	2.07	Multiple_Complex	8.79	8.93	9.89	9.89	9.73	10.17
TC0600000584.mm.2	7.66	6.61	2.07	9.29e-05	0.0011	Ccdc126	coiled-coil domain containing 126	2.07	Coding	6.63	6.76	6.38	8.08	7.63	7.69
TC1000000430.mm.2	8.63	7.58	2.07	7.43e-05	0.001	Hace1	HECT domain and ankyrin repeat containing, E3 ubiquitin protein ligase 1	2.07	Multiple_Complex	7.75	7.6	7.56	8.61	8.63	8.68
TC1000002453.mm.2	11.02	9.97	2.07	8.61e-05	0.0011	Pdxk	pyridoxal (pyridoxine, vitamin B6) kinase	2.07	Multiple_Complex	9.9	9.97	9.98	11.31	10.86	11
TC0200003772.mm.2	10.83	9.79	2.07	0.0003	0.0025	Lnp	limb and neural patterns	2.07	Multiple_Complex	9.55	9.95	9.81	10.84	10.57	10.83
TC0500001416.mm.2	9.93	8.88	2.07	0.0007	0.0053	Mlxip	MLX interacting protein	2.07	Coding	9.03	8.87	8.88	9.92	9.56	10.3
TC1000000836.mm.2	11.79	10.74	2.06	0.0016	0.0103	Hmha1	histocompatibility (minor) HA-1	2.06	Multiple_Complex	10.29	11.03	10.79	11.82	11.76	11.41
TC0600000813.mm.2	11.36	10.31	2.06	0.0006	0.0046	Eif2ak3	eukaryotic translation initiation factor 2 alpha kinase 3	2.06	Multiple_Complex	10.43	10.12	10.33	11.44	11.34	10.94
TC0200004159.mm.2	14.94	13.9	2.06	0.0002	0.0017	Cd82	CD82 antigen	2.06	Multiple_Complex	13.34	13.88	14.02	14.95	14.87	15.01
TC0500003212.mm.2	14.6	13.55	2.06	0.0003	0.0031	Atp2a2	ATPase, Ca++ transporting, cardiac muscle, slow twitch 2	2.06	Multiple_Complex	13.96	13.43	13.55	14.6	14.7	14.57
TC1000003148.mm.2	9.23	8.19	2.06	0.0001	0.0016	Esyt1	extended synaptotagmin-like protein 1	2.06	Coding	8.22	7.89	8.39	9.18	9.27	9.66
TC0700000732.mm.2	10.78	9.74	2.06	0.0003	0.0028	2610021A01Rik	RIKEN cDNA 2610021A01 gene [Source:MGI Symbol;Acc:MGI:1922662]; RIKEN cDNA 2610021A01 gene	2.06	Coding	9.7	9.81	9.73	10.8	10.43	10.76
TC0500001359.mm.2	10.89	9.84	2.06	0.0009	0.0065	Naa25	N(alpha)-acetyltransferase 25, NatB auxiliary subunit	2.06	Multiple_Complex	10.21	9.81	9.6	11.1	10.59	10.92
TC0700004065.mm.2	5.99	4.95	2.06	0.0006	0.0048	Nlrp10	NLR family, pyrin domain containing 10	2.06	Coding	5.17	4.79	4.93	5.63	5.97	6.01
TC0300002994.mm.2	12.36	11.32	2.06	0.0003	0.0025	Nfkb1	nuclear factor of kappa light polypeptide gene enhancer in B cells 1, p105	2.06	Multiple_Complex	11.35	11.29	11.68	12.55	12.32	12.36
TC1100000473.mm.2	10.59	9.55	2.06	0.0001	0.0015	Med7	mediator complex subunit 7	2.06	Multiple_Complex	9.56	9.54	9.26	10.58	10.32	10.6
TC0200001938.mm.2	10.68	9.64	2.06	0.0001	0.0012	Tmem87b	transmembrane protein 87B	2.06	Multiple_Complex	9.86	9.64	9.59	10.77	10.66	10.68
TC0800001952.mm.2	8.01	6.97	2.06	0.0007	0.0053	Rab11fip1	RAB11 family interacting protein 1 (class I)	2.06	Multiple_Complex	7.15	6.09	6.93	8.02	8.09	7.86
TC0200004245.mm.2	7.28	6.24	2.06	0.0006	0.0044	Tcp11l1	t-complex 11 like 1	2.06	Multiple_Complex	6.11	6.3	6.25	6.86	7.32	7.58
TC0700001681.mm.2	13.1	12.06	2.06	0.0003	0.0031	1110004F10Rik	RIKEN cDNA 1110004F10 gene	2.06	Coding	12.06	12.06	12	13.1	12.69	13.09
TC0700002683.mm.2	10.59	9.55	2.06	0.0001	0.0012	Zfp780b	zinc finger protein 780B	2.06	Multiple_Complex	9.54	9.26	9.56	10.6	10.37	10.58
TC1200001666.mm.2	7.6	6.56	2.06	0.0068	0.0325	Zfp277	zinc finger protein 277	2.06	Multiple_Complex	6.51	7.26	5.98	7.82	7.62	7.36
TC1500000969.mm.2	8.18	7.14	2.05	0.0018	0.0111	Pfkm	phosphofructokinase, muscle	2.05	Multiple_Complex	7.04	7.13	7.26	7.62	8.52	8.23
TC0400004177.mm.2	6.18	5.15	2.05	0.001	0.007	Akap2	A kinase (PRKA) anchor protein 2	2.05	Multiple_Complex	5.09	5.15	5.18	6.21	5.72	6.59
TC0700003042.mm.2	7.94	6.9	2.05	0.0015	0.0097	Hps5	Hermansky-Pudlak syndrome 5 homolog (human)	2.05	Multiple_Complex	7.4	6.27	6.96	8.36	7.9	7.98
TC1800000047.mm.2	12.04	11.01	2.05	6.66e-05	0.0009	Rab18	RAB18, member RAS oncogene family	2.05	Multiple_Complex	10.83	11	11.05	12.07	11.91	12.04
TC0700004474.mm.2	8.41	7.38	2.05	0.0028	0.0162	Bnip3	BCL2/adenovirus E1B interacting protein 3	2.05	Multiple_Complex	7.38	6.93	7.81	8.4	8.07	8.43
TC1400001886.mm.2	5.84	4.8	2.05	0.004	0.0215	Gm5624	predicted gene 5624 [Source:MGI Symbol;Acc:MGI:3646247]	2.05	Coding	4.81	5.36	4.8	5.85	5.5	6.15
TC0400002470.mm.2	5.13	4.09	2.05	0.0003	0.0029	1110017D15Rik	RIKEN cDNA 1110017D15 gene	2.05	Multiple_Complex	4.08	3.74	4.17	5.16	5.1	4.78
TC0700002924.mm.2	11.56	10.53	2.05	0.0004	0.0032	Zfp141	zinc finger protein 141	2.05	Multiple_Complex	10.66	10.38	10.53	11.57	11.22	11.55
TC1300000674.mm.2	10.81	9.77	2.05	9.34e-05	0.0011	Txndc15	thioredoxin domain containing 15	2.05	Coding	9.76	9.8	9.57	10.61	10.8	11.02
TC0300001703.mm.2	5.88	4.85	2.05	0.0018	0.011	Gyg	glycogenin	2.05	Multiple_Complex	4.63	5.39	4.82	6.07	5.87	5.71
TC0500001623.mm.2	7.49	6.45	2.05	0.0002	0.0021	Ephb4	Eph receptor B4	2.05	Multiple_Complex	6.07	6.68	6.49	7.44	7.64	7.49
TC0600002324.mm.2	6.96	5.93	2.05	0.0005	0.0038	Ggct	gamma-glutamyl cyclotransferase	2.05	Multiple_Complex	6.22	5.71	5.9	6.74	6.98	6.95
TC0500001522.mm.2	9.76	8.73	2.05	7.55e-05	0.001	Tpst1	protein-tyrosine sulfotransferase 1	2.05	Multiple_Complex	8.72	8.59	8.87	9.73	9.78	10.12
TC0X00002033.mm.2	6.76	5.73	2.05	0.0087	0.0396	Gm14346; Gm14351; Gm3750; Gm3706; Gm21681; Gmcl1l	predicted gene 14346 (Gm14346), mRNA.; predicted gene 14351 (Gm14351), mRNA.; predicted gene 3750 (Gm3750), mRNA.; predicted gene 3706 (Gm3706), mRNA.; predicted gene, 21681 [Source:MGI Symbol;Acc:MGI:5435036]; germ cell-less homolog 1 (Drosophila)-like, mRNA (cDNA clone MGC:141289 IMAGE:40057634), complete cds.; predicted gene, 21681	2.05	Coding	3.15	5.7	5.75	6.76	6.71	6.81
TC0700002486.mm.2	9.24	8.21	2.05	0.0007	0.005	Bloc1s3	biogenesis of lysosomal organelles complex-1, subunit 3	2.05	Coding	8.09	8.2	8.22	9.55	8.78	9.29
TC0200004650.mm.2	7.5	6.47	2.05	0.0002	0.0017	Cenpb; Spef1	centromere protein B; sperm flagellar 1	2.05	Coding	6.49	6.2	6.68	7.5	7.5	7.96
TC1400000575.mm.2	11.19	10.16	2.05	9.36e-05	0.0011	Pnp2	purine-nucleoside phosphorylase 2	2.05	Coding	10.16	10.31	10.15	11.19	11.13	11.21
TC0300003237.mm.2	11.12	10.09	2.05	0.0002	0.0017	Mtx1	metaxin 1	2.05	Multiple_Complex	10.32	9.87	10.09	11.2	11.03	11.13
TC0700004621.mm.2	7.86	6.83	2.04	0.0014	0.0092	Tarsl2	threonyl-tRNA synthetase-like 2	2.04	Multiple_Complex	7.09	6.26	6.87	8.11	7.5	7.9
TC1100001730.mm.2	7.91	6.88	2.04	0.0002	0.0019	Itgb3	integrin beta 3	2.04	Multiple_Complex	6.86	6.73	7.09	8.51	7.94	7.89
TC0700000228.mm.2	10.48	9.44	2.04	0.0002	0.002	Tmem160	transmembrane protein 160	2.04	Coding	9.57	9.26	9.46	10.29	10.78	10.45
TC1000002041.mm.2	12.95	11.92	2.04	0.0001	0.0015	Rpf2	ribosome production factor 2 homolog (S. cerevisiae)	2.04	Multiple_Complex	11.91	11.93	11.59	13.33	12.77	12.92
TC1100002784.mm.2	11.55	10.52	2.04	0.0011	0.0074	Atox1	ATX1 (antioxidant protein 1) homolog 1 (yeast)	2.04	Multiple_Complex	10.3	10.91	10.48	11.53	11.29	11.57
TC0X00001382.mm.2	13.82	12.79	2.04	3.91e-05	0.0006	Prps1	phosphoribosyl pyrophosphate synthetase 1	2.04	Multiple_Complex	12.83	12.77	12.79	13.93	13.83	13.82
TC0700001983.mm.2	10.34	9.31	2.04	6.3e-05	0.0008	Ppp2r2d	protein phosphatase 2, regulatory subunit B, delta	2.04	Multiple_Complex	9.39	9.12	9.32	10.32	10.35	10.71
TC1700002430.mm.2	12.19	11.16	2.04	9.14e-05	0.0011	Gm10495	PREDICTED: predicted gene 10495 (Gm10495), mRNA.	2.04	Coding	11.04	11.24	11.17	12.03	12.21	12.3
TC0500000888.mm.2	15.42	14.39	2.04	6.45e-05	0.0009	2011-09-01	septin 11	2.04	Multiple_Complex	14.26	14.55	14.38	15.42	15.42	15.56
TC0500001106.mm.2	11.9	10.88	2.04	5.05e-05	0.0007	Pcgf3	polycomb group ring finger 3	2.04	Multiple_Complex	10.87	10.98	10.77	12.05	11.91	11.9
TC0300003212.mm.2	8.32	7.29	2.04	0.0008	0.0062	Gon4l	gon-4-like (C.elegans)	2.04	Multiple_Complex	7.28	6.63	7.29	7.89	8.31	8.76
TC1400001794.mm.2	5.12	4.09	2.04	8.03e-05	0.001	Gm7945	predicted gene 7945 [Source:MGI Symbol;Acc:MGI:3646596]	2.04	Coding	4.04	4.1	4.11	5.1	5.14	5.63
TC0600001536.mm.2	9.81	8.78	2.04	0.008	0.0373	Gabarapl1	gamma-aminobutyric acid (GABA) A receptor-associated protein-like 1	2.04	Coding	8.62	8.77	9.28	9.25	9.86	10.11
TC1500001259.mm.2	6.24	5.21	2.04	0.0001	0.0016	Acot10	acyl-CoA thioesterase 10	2.04	Coding	5.24	5.18	4.67	6.21	6.09	6.48
TC1300001737.mm.2	13.52	12.49	2.04	0.0005	0.0039	Exoc2	exocyst complex component 2	2.04	Coding	12.41	12.51	12.89	13.45	13.53	13.57
TC0X00003435.mm.2	9.66	8.63	2.04	0.0025	0.0144	Slc10a3	solute carrier family 10 (sodium/bile acid cotransporter family), member 3	2.04	Coding	9.3	8.65	8.61	10.32	9.61	9.69
TC1400001486.mm.2	8.03	7.01	2.04	5.82e-05	0.0008	Oxsm	3-oxoacyl-ACP synthase, mitochondrial	2.04	Coding	6.93	7.04	7.01	8.02	8.19	7.94
TC0300000780.mm.2	5.82	4.8	2.04	0.0013	0.0087	Nup210l	nucleoporin 210-like	2.04	Multiple_Complex	4.31	4.79	5.3	6.52	5.88	5.76
TC0700002964.mm.2	10.51	9.49	2.03	8.15e-05	0.001	Emc10	ER membrane protein complex subunit 10	2.03	Multiple_Complex	9.48	9.65	9.41	10.51	10.52	10.51
TC0400001128.mm.2	9.14	8.12	2.03	0.0015	0.0095	Yipf1	Yip1 domain family, member 1	2.03	Multiple_Complex	8.17	8.03	8.13	9.19	8.59	9.09
TC0200005066.mm.2	12.6	11.58	2.03	0.0002	0.002	Chd6	chromodomain helicase DNA binding protein 6	2.03	Multiple_Complex	11.48	11.56	11.74	12.61	12.4	12.59
TC0300002351.mm.2	9.17	8.15	2.03	0.0002	0.0022	Lenep; Flad1	lens epithelial protein; RFad1, flavin adenine dinucleotide synthetase, homolog (yeast)	2.03	Coding	8.16	7.3	8.13	9.47	9.19	9.14
TC0X00001968.mm.2	8.62	7.6	2.03	0.029	0.1024	Gm5935	predicted gene 5935	2.03	Coding	7.67	8.59	7.53	8.6	8.88	8.43
TC1000003226.mm.2	7.18	6.16	2.03	0.0165	0.066	Gstt3	glutathione S-transferase, theta 3	2.03	Multiple_Complex	6.42	5.96	6.14	7.43	6.31	7.18
TC0300002358.mm.2	7.77	6.75	2.03	0.0182	0.0711	Atp8b2	ATPase, class I, type 8B, member 2	2.03	Multiple_Complex	6.76	6.75	7.41	7.74	7.84	7.31
TC1400001064.mm.2	5.57	4.55	2.02	0.0015	0.0099	Kctd4	potassium channel tetramerisation domain containing 4	2.02	Multiple_Complex	4.55	4.55	4.72	5.54	5.09	5.65
TC1400000574.mm.2	10.98	9.97	2.02	0.0004	0.0035	Pnp	purine-nucleoside phosphorylase	2.02	Coding	10	10.27	9.6	10.93	10.99	11.04
TC0900002728.mm.2	11.07	10.05	2.02	0.0003	0.0027	Slc17a5	solute carrier family 17 (anion/sugar transporter), member 5	2.02	Multiple_Complex	10.03	10.07	10.38	11.04	11.07	11.08
TC0X00002637.mm.2	9.46	8.44	2.02	0.0002	0.0023	Pdk3	pyruvate dehydrogenase kinase, isoenzyme 3	2.02	Multiple_Complex	8.48	8.12	8.65	9.45	9.38	9.46
TC0X00000471.mm.2	14.38	13.37	2.02	6.14e-05	0.0008	Hprt	hypoxanthine guanine phosphoribosyl transferase	2.02	Coding	13.38	13.42	13.3	14.32	14.39	14.42
TC1100002429.mm.2	10.52	9.51	2.02	0.0001	0.0012	Sptbn1	spectrin beta, non-erythrocytic 1	2.02	Multiple_Complex	9.49	9.52	8.99	10.44	10.63	10.51
TC0100003627.mm.2	12.14	11.12	2.02	0.0005	0.0044	Akt3	thymoma viral proto-oncogene 3	2.02	Coding	11.11	11.12	11.17	11.76	12.41	12.17
TC0900002054.mm.2	14.3	13.29	2.02	6.72e-05	0.0009	Tbrg1	transforming growth factor beta regulated gene 1	2.02	Multiple_Complex	12.81	13.29	13.28	14.44	14.28	14.31
TC0X00001372.mm.2	7.52	6.51	2.02	0.001	0.0071	Tbc1d8b	TBC1 domain family, member 8B	2.02	Multiple_Complex	6.94	6.15	6.47	7.54	8.07	7.4
TC0300001444.mm.2	4.29	3.28	2.02	0.0006	0.0047	Gbp2b; Gbp5	guanylate binding protein 2b; guanylate binding protein 5	2.02	Coding	3.29	3.28	3.74	4.25	4.7	4.33
TC1000002894.mm.2	12.3	11.29	2.02	5.38e-05	0.0008	Tbc1d15	TBC1 domain family, member 15	2.02	Multiple_Complex	11.3	11.2	11.37	12.32	12.29	12.55
TC1000002846.mm.2	5.32	4.31	2.01	0.0001	0.0016	Nav3	neuron navigator 3	2.01	Multiple_Complex	4.56	4.16	4.29	5.51	5.33	5.28
TC0200003830.mm.2	5.09	4.08	2.01	0.0065	0.0315	Pde1a	phosphodiesterase 1A, calmodulin-dependent	2.01	Multiple_Complex	4.07	3.44	4.75	5.1	5.25	4.93
TC1300002053.mm.2	7.24	6.23	2.01	0.0004	0.0034	Mxd3	Max dimerization protein 3	2.01	Multiple_Complex	5.99	6.23	6.23	6.83	7.28	7.2
TC0600000540.mm.2	6.05	5.04	2.01	0.0145	0.0595	Zfp282	zinc finger protein 282	2.01	Multiple_Complex	5.44	4.62	5.06	6.08	6.32	5.31
TC0X00000470.mm.2	9.66	8.65	2.01	0.0002	0.0022	Phf6	PHD finger protein 6	2.01	Multiple_Complex	8.41	8.7	8.64	10.17	9.65	9.48
TC1300000626.mm.2	9.24	8.23	2.01	0.0009	0.0066	Simc1	SUMO-interacting motifs containing 1	2.01	Multiple_Complex	8.43	8.24	7.64	9.27	8.92	9.43
TC0200001627.mm.2	7.45	6.44	2.01	0.0021	0.0125	Lgr4	leucine-rich repeat-containing G protein-coupled receptor 4	2.01	Multiple_Complex	6.68	5.96	6.48	7.02	7.41	7.48
TC1300000255.mm.2	9.9	8.89	2.01	0.0005	0.0039	Hist1h2bc	histone cluster 1, H2bc	2.01	Coding	8.9	9.09	8.68	9.6	9.93	10.08
TC0600000134.mm.2	15.51	14.5	2.01	0.0002	0.0019	Capza2	capping protein (actin filament) muscle Z-line, alpha 2	2.01	Multiple_Complex	14.45	14.5	14.56	15.26	15.61	15.52
TC1100001670.mm.2	10.57	9.56	2.01	0.0002	0.0021	Dhx8	DEAH (Asp-Glu-Ala-His) box polypeptide 8	2.01	Multiple_Complex	9.3	9.58	9.78	10.71	10.55	10.47
TC1100001400.mm.2	9.56	8.55	2.01	0.0002	0.0022	Cox11	cytochrome c oxidase assembly protein 11	2.01	Coding	8.53	8.55	8.55	9.83	9.29	9.55
TC0400004210.mm.2	4.96	3.96	2.01	0.0057	0.0284	Mup8; Mup9; Mup2; Mup1	major urinary protein 8; major urinary protein 9; major urinary protein 2; major urinary protein 1	2.01	Multiple_Complex	3.94	3.82	4.24	4.98	4.95	4.34
TC1100002871.mm.2	6.56	5.55	2	0.0001	0.0013	Tom1l2	target of myb1-like 2 (chicken)	2	Multiple_Complex	5.1	5.66	5.54	6.54	6.58	6.83
TC0300002241.mm.2	8.06	7.06	2	0.0004	0.0036	Mnd1	meiotic nuclear divisions 1 homolog (S. cerevisiae)	2	Coding	6.75	7.08	7.21	7.82	8.03	8.38
TC0700004416.mm.2	10.62	9.61	2	0.0001	0.0014	Mettl10	methyltransferase like 10	2	Multiple_Complex	9.34	9.79	9.64	10.62	10.9	10.61
TC0200003798.mm.2	5.25	4.25	2	0.0001	0.0013	Ttc30b	tetratricopeptide repeat domain 30B	2	Coding	3.69	4.32	4.21	5.55	5.27	5.23
TC1400001883.mm.2	4.87	3.87	2	0.0005	0.0041	Gm3371	predicted gene 3371 [Source:MGI Symbol;Acc:MGI:3781549]	2	Coding	3.71	3.93	3.88	4.82	5.36	4.59
TC1300002146.mm.2	4.87	3.87	2	0.0031	0.0175	Ctsq	cathepsin Q	2	Multiple_Complex	3.89	3.85	4.34	5.19	4.87	4.55
TC1400002341.mm.2	8.91	7.91	2	5.14e-05	0.0007	Polr3d	polymerase (RNA) III (DNA directed) polypeptide D	2	Coding	7.93	7.66	7.9	9	8.87	8.91
TC1900000749.mm.2	11.45	10.45	2	0.0007	0.0052	Mxi1	MAX interactor 1, dimerization protein	2	Multiple_Complex	10.59	10.16	10.47	11.07	11.59	11.47
TC1500000054.mm.2	6.29	7.29	-2	0.0008	0.0056	2410089E03Rik	RIKEN cDNA 2410089E03 gene	-2	Multiple_Complex	7.49	7.02	7.32	6.31	6.59	6.27
TC0700001116.mm.2	4.27	5.27	-2	0.0003	0.0029	Isg20	interferon-stimulated protein	-2	Multiple_Complex	5.25	5.06	5.8	4.33	3.95	4.25
TC1600000500.mm.2	5.38	6.38	-2	0.0002	0.0019	Parp9	poly (ADP-ribose) polymerase family, member 9	-2	Multiple_Complex	6.97	6.4	6.35	5.36	5.26	5.54
TC1700000577.mm.2	3.86	4.86	-2	0.0027	0.0154	Olfr55	olfactory receptor 55	-2	Coding	4.43	4.88	4.84	3.85	4.18	3.87
TC1400000835.mm.2	12.05	13.05	-2	7.6e-05	0.001	Cab39l	calcium binding protein 39-like	-2	Coding	12.96	13.11	13.06	12.03	12.09	12.05
TC0800001124.mm.2	14.02	15.02	-2	0.0002	0.0018	Polr2c	polymerase (RNA) II (DNA directed) polypeptide C	-2	Coding	15.02	15.18	14.87	14.03	14.17	14
TC0800001274.mm.2	8.75	9.75	-2	0.0006	0.0046	Wwp2	WW domain containing E3 ubiquitin protein ligase 2	-2	Multiple_Complex	9.69	9.74	9.88	8.73	8.39	9.12
TC1100000028.mm.2	12.78	13.79	-2.01	0.0002	0.0018	Pes1	pescadillo homolog 1, containing BRCT domain (zebrafish)	-2.01	Multiple_Complex	13.89	13.78	13.7	12.99	12.57	12.79
TC0700004604.mm.2	7	8	-2.01	0.0005	0.0042	Cttn	cortactin	-2.01	Multiple_Complex	8.04	7.69	7.98	7.02	6.7	7.15
TC0400002205.mm.2	11.1	12.1	-2.01	0.0001	0.0015	Ints8	integrator complex subunit 8	-2.01	Multiple_Complex	12.6	12.09	12.12	11.23	11.12	10.85
TC0100002337.mm.2	12.04	13.05	-2.01	0.0002	0.0017	Stk17b	serine/threonine kinase 17b (apoptosis-inducing)	-2.01	Multiple_Complex	12.84	13.05	13.24	12.04	11.77	12.11
TC0800000691.mm.2	7.47	8.47	-2.01	0.0002	0.0018	Naf1	nuclear assembly factor 1 homolog (S. cerevisiae)	-2.01	Coding	8.69	8.24	8.48	7.45	7.5	7.46
TC0400001010.mm.2	9.81	10.82	-2.01	0.0005	0.0041	Pgm2	phosphoglucomutase 2	-2.01	Coding	10.82	10.81	10.67	10.13	9.79	9.83
TC0400002097.mm.2	7.16	8.17	-2.01	0.0008	0.0056	Cpsf3l	cleavage and polyadenylation specific factor 3-like	-2.01	Multiple_Complex	8.71	8.13	7.92	7.18	7.33	6.76
TC0500002020.mm.2	7.18	8.19	-2.01	0.0341	0.1154	Gm8539	PREDICTED: predicted gene 8539 (Gm8539), mRNA.	-2.01	Coding	7.34	8.23	8.15	7	7.61	7.16
TC0800002603.mm.2	7.14	8.15	-2.01	0.0004	0.0036	Wdr83	WD repeat domain containing 83	-2.01	Multiple_Complex	8.15	8.08	8.37	7.16	7.06	7.51
TC1100001155.mm.2	10.72	11.73	-2.01	0.0015	0.0098	Spag5	sperm associated antigen 5	-2.01	Multiple_Complex	11.72	11.62	11.85	10.72	10.71	11.24
TC0800001025.mm.2	12.67	13.67	-2.01	0.0001	0.0016	Heatr3	HEAT repeat containing 3	-2.01	Multiple_Complex	13.71	13.68	13.59	12.67	12.84	12.48
TC1600000196.mm.2	9.88	10.89	-2.01	5.37e-05	0.0008	Yars2	tyrosyl-tRNA synthetase 2 (mitochondrial)	-2.01	Multiple_Complex	10.96	10.9	10.8	9.87	9.89	9.75
TC0300002074.mm.2	8.04	9.05	-2.01	0.0004	0.0034	Slc33a1	solute carrier family 33 (acetyl-CoA transporter), member 1	-2.01	Coding	9.29	8.85	9.03	8.3	7.95	8.03
TC0800002871.mm.2	9.43	10.44	-2.01	0.0002	0.0018	Terf2	telomeric repeat binding factor 2	-2.01	Multiple_Complex	10.43	10.64	10.35	9.64	9.42	9.23
TC0400000271.mm.2	11.3	12.3	-2.01	0.0004	0.0037	Mdn1	midasin homolog (yeast)	-2.01	Multiple_Complex	12.59	12.28	12.33	11.72	11.32	11.27
TC1600001312.mm.2	7.6	8.61	-2.01	0.0005	0.004	Tango2	transport and golgi organization 2	-2.01	Multiple_Complex	8.27	8.98	8.6	7.61	7.65	7.49
TC1400002132.mm.2	9.58	10.59	-2.01	0.0005	0.0038	Zmym5	zinc finger, MYM-type 5	-2.01	Multiple_Complex	10.2	10.69	10.58	9.51	9.62	9.59
TC1200000013.mm.2	11.56	12.57	-2.01	0.0005	0.0038	Dtnb	dystrobrevin, beta	-2.01	Multiple_Complex	12.65	12.56	12.27	11.33	11.58	11.74
TC0400003708.mm.2	7.61	8.62	-2.01	0.0041	0.0217	Zdhhc18	zinc finger, DHHC domain containing 18	-2.01	Multiple_Complex	8.58	8.66	8.21	8.05	7.58	7.23
TC0400000207.mm.2	9.97	10.98	-2.01	4.32e-05	0.0006	Mms22l	MMS22-like, DNA repair protein	-2.01	Multiple_Complex	10.98	11.05	10.98	9.97	9.87	10
TC0400001502.mm.2	9	10.01	-2.02	0.0005	0.004	Phc2	polyhomeotic-like 2 (Drosophila)	-2.02	Multiple_Complex	9.72	10	10.35	9.03	8.71	9.14
TC0600001433.mm.2	13.4	14.41	-2.02	0.0012	0.0081	Cdca3	cell division cycle associated 3	-2.02	Multiple_Complex	14.04	14.43	14.39	13	13.44	13.63
TC0400003152.mm.2	9.72	10.73	-2.02	0.0006	0.0046	Jak1	Janus kinase 1	-2.02	Multiple_Complex	10.76	10.95	10.41	9.48	9.92	9.73
TC0900002142.mm.2	10.46	11.47	-2.02	0.0003	0.0031	Rnf26	ring finger protein 26	-2.02	Multiple_Complex	11.5	11.26	11.46	10.7	10.3	10.44
TC0400003740.mm.2	9.95	10.97	-2.02	0.0001	0.0016	Mtfr1l	mitochondrial fission regulator 1-like	-2.02	Multiple_Complex	11.4	10.94	10.99	10.15	9.73	9.97
TC1100000296.mm.2	7.73	8.75	-2.02	0.0005	0.0041	Mtif2	mitochondrial translational initiation factor 2	-2.02	Multiple_Complex	8.67	8.76	8.79	8.08	7.41	7.72
TC0500002250.mm.2	6.2	7.22	-2.02	0.0012	0.008	Trmt44	tRNA methyltransferase 44	-2.02	Multiple_Complex	6.78	7.2	7.25	6.21	6.2	6.37
TC0100000334.mm.2	9.46	10.48	-2.02	0.0002	0.0021	Ercc5	excision repair cross-complementing rodent repair deficiency, complementation group 5	-2.02	Multiple_Complex	10.68	10.46	10.38	9.11	9.49	9.65
TC1700002534.mm.2	11.83	12.85	-2.02	0.0004	0.0032	Dpy30	dpy-30 homolog (C. elegans)	-2.02	Coding	12.93	12.76	12.85	11.84	11.75	12.18
TC1000003093.mm.2	8.51	9.52	-2.02	0.0002	0.0016	Tsfm	Ts translation elongation factor, mitochondrial	-2.02	Multiple_Complex	9.51	9.52	9.53	8.74	8.51	8.51
TC0100001060.mm.2	10.4	11.42	-2.02	0.0001	0.0013	Clasp1	CLIP associating protein 1	-2.02	Multiple_Complex	11.62	11.33	11.41	10.31	10.57	10.39
TC0300002492.mm.2	12.03	13.05	-2.02	0.0007	0.0051	Plekho1	pleckstrin homology domain containing, family O member 1	-2.02	Multiple_Complex	12.74	13.05	13.13	11.31	11.99	12.14
TC0500001649.mm.2	10.78	11.8	-2.02	6.74e-05	0.0009	Lamtor4	late endosomal/lysosomal adaptor, MAPK and MTOR activator 4	-2.02	Multiple_Complex	11.68	11.79	11.8	10.76	10.52	10.8
TC1100004000.mm.2	4.04	5.06	-2.02	0.0026	0.015	Abca9	ATP-binding cassette, sub-family A (ABC1), member 9	-2.02	Multiple_Complex	5.33	5.04	4.84	4.4	3.19	4.09
TC1100000499.mm.2	11.25	12.27	-2.02	0.0001	0.0012	Zfp62	zinc finger protein 62	-2.02	Multiple_Complex	12.59	12.27	12.27	11.05	11.43	11.26
TC0200004130.mm.2	8.05	9.07	-2.03	0.0004	0.0035	Dgkz	diacylglycerol kinase zeta	-2.03	Multiple_Complex	8.64	9.1	9.03	7.83	8.04	8.06
TC0800003093.mm.2	7.27	8.29	-2.03	0.0002	0.0019	Chmp1a	charged multivesicular body protein 1A	-2.03	Multiple_Complex	8.11	8.29	8.3	7.43	7.26	7.17
TC0200004939.mm.2	6.77	7.79	-2.03	0.0218	0.0817	Cdk5rap1	CDK5 regulatory subunit associated protein 1	-2.03	Multiple_Complex	8.33	7.8	7.79	6.77	6.78	7.88
TC0200004549.mm.2	4.27	5.29	-2.03	0.0048	0.0248	1810024B03Rik	RIKEN cDNA 1810024B03 gene	-2.03	Multiple_Complex	5.36	5.3	5.09	4.22	4.32	4.91
TC0200005464.mm.2	4.74	5.76	-2.03	0.0004	0.0035	Egfl7; Mir126a	EGF-like domain 7; microRNA 126a	-2.03	Multiple_Complex	5.86	5.64	5.77	4.76	5.04	4.41
TC1100003418.mm.2	7.19	8.21	-2.03	8.74e-05	0.0011	Dhrs11	dehydrogenase/reductase (SDR family) member 11	-2.03	Coding	8.21	8.2	8.79	6.96	7.2	7.18
TC1700002795.mm.2	6.49	7.51	-2.03	0.0001	0.0015	Gm3448	predicted gene 3448	-2.03	Coding	8.04	7.49	7.52	6.31	6.64	6.5
TC0800001186.mm.2	4.61	5.63	-2.03	0.0055	0.0275	Pdp2	pyruvate dehyrogenase phosphatase catalytic subunit 2	-2.03	Multiple_Complex	6.26	4.99	5.64	4.78	4.43	4.61
TC1700000711.mm.2	9.57	10.59	-2.03	0.0034	0.0187	Ppp1r10; Mir1894	protein phosphatase 1, regulatory subunit 10; microRNA 1894	-2.03	Multiple_Complex	10.51	10.65	10.6	9.55	9.58	10.23
TC0100001685.mm.2	12.58	13.61	-2.03	0.0002	0.002	Cox20	COX20 Cox2 chaperone	-2.03	Multiple_Complex	13.43	13.61	13.77	12.46	12.56	12.79
TC0600002279.mm.2	4.36	5.38	-2.03	0.0041	0.022	Hoxa5	homeobox A5	-2.03	Coding	5.06	5.41	5.55	4.91	4.38	4.33
TC0800001237.mm.2	12	13.02	-2.03	6.93e-05	0.0009	Nfatc3	nuclear factor of activated T cells, cytoplasmic, calcineurin dependent 3	-2.03	Multiple_Complex	13.03	13.01	13.15	11.83	12.14	12.01
TC0900000017.mm.2	10.15	11.18	-2.03	0.0007	0.0053	Cwf19l2	CWF19-like 2, cell cycle control (S. pombe)	-2.03	Multiple_Complex	11.19	11.03	11.16	10.15	10.03	10.54
TC0400000036.mm.2	7.07	8.09	-2.03	0.002	0.0124	Ubxn2b	UBX domain protein 2B	-2.03	Coding	8.07	7.85	8.37	6.99	7.56	7.1
TC0500000611.mm.2	9.94	10.96	-2.03	0.0002	0.0018	Lias	lipoic acid synthetase	-2.03	Multiple_Complex	10.97	10.96	10.84	9.92	9.77	10.15
TC0400003366.mm.2	12.81	13.83	-2.03	0.0001	0.0013	Kif2c	kinesin family member 2C	-2.03	Multiple_Complex	13.83	14.05	13.83	12.61	12.79	13.04
TC1400002867.mm.2	8.9	9.92	-2.03	0.0007	0.0053	Xpo4	exportin 4	-2.03	Multiple_Complex	10.27	9.95	9.89	9.4	8.89	8.9
TC0500000215.mm.2	6.15	7.18	-2.03	0.0008	0.0059	Slc4a2	solute carrier family 4 (anion exchanger), member 2	-2.03	Multiple_Complex	6.87	7.55	7.15	6.15	5.91	6.41
TC1600000507.mm.2	5.1	6.12	-2.03	0.0008	0.0057	Stfa2l1	stefin A2 like 1	-2.03	Coding	6.07	6.65	5.75	4.5	5.05	5.15
TC1400002242.mm.2	8.87	9.89	-2.04	7.58e-05	0.001	Hmbox1	homeobox containing 1	-2.04	Multiple_Complex	9.89	9.8	10.19	8.84	8.52	8.91
TC0500000213.mm.2	8.44	9.47	-2.04	8.64e-05	0.0011	Abcb8	ATP-binding cassette, sub-family B (MDR/TAP), member 8	-2.04	Multiple_Complex	9.33	9.54	9.48	8.46	8.02	8.42
TC1100003496.mm.2	8.08	9.1	-2.04	0.0001	0.0013	Msi2	musashi RNA-binding protein 2	-2.04	Multiple_Complex	9.23	9.12	8.92	8.18	8.09	7.96
TC0500000591.mm.2	8.88	9.9	-2.04	0.0001	0.0015	Tbc1d1	TBC1 domain family, member 1	-2.04	Multiple_Complex	10.03	9.9	9.8	9.04	8.64	8.9
TC0400001953.mm.2	9.35	10.38	-2.04	0.0013	0.0085	Ctnnbip1	catenin beta interacting protein 1	-2.04	Coding	10.4	10.01	10.35	9.36	9.65	9.03
TC0X00003430.mm.2	3.95	4.97	-2.04	0.0002	0.0023	Arhgap4	Rho GTPase activating protein 4	-2.04	Multiple_Complex	4.71	5.18	5	3.83	3.94	4.08
TC1200001028.mm.2	4.81	5.84	-2.04	0.008	0.0371	Otub2	OTU domain, ubiquitin aldehyde binding 2	-2.04	Multiple_Complex	5.84	6.2	5.48	5.47	4.67	4.83
TC1000001772.mm.2	12.53	13.55	-2.04	7.21e-05	0.0009	Pex3	peroxisomal biogenesis factor 3	-2.04	Multiple_Complex	13.44	13.66	13.56	12.42	12.54	12.6
TC1700001622.mm.2	10.24	11.27	-2.04	0.0011	0.0077	Ccnf; Mir5134	cyclin F; microRNA 5134	-2.04	Multiple_Complex	11.28	11.27	11.33	10.08	10.24	10.78
TC0800003173.mm.2	11.02	12.05	-2.04	0.0001	0.0013	Ttc13	tetratricopeptide repeat domain 13	-2.04	Multiple_Complex	11.92	12.06	12.12	11.03	11.16	10.87
TC0100003313.mm.2	10.57	11.6	-2.04	3.25e-05	0.0005	Tor1aip1	torsin A interacting protein 1	-2.04	Multiple_Complex	11.8	11.61	11.59	10.58	10.4	10.56
TC1600002173.mm.2	12.02	13.05	-2.04	0.0002	0.0021	Il10rb	interleukin 10 receptor, beta	-2.04	Multiple_Complex	12.89	13.04	13.07	11.38	12.05	12
TC0200004756.mm.2	14.72	15.75	-2.04	6.66e-05	0.0009	Snx5	sorting nexin 5	-2.04	Multiple_Complex	15.68	15.83	15.74	14.6	14.73	14.81
TC1100004122.mm.2	9.98	11.01	-2.04	0.0058	0.0286	Rhbdf2	rhomboid 5 homolog 2 (Drosophila)	-2.04	Multiple_Complex	10.99	10.38	11.03	10.25	9.92	9.99
TC0400000519.mm.2	11.64	12.67	-2.04	0.0018	0.0114	Tgfbr1	transforming growth factor, beta receptor I	-2.04	Multiple_Complex	12.22	12.71	12.65	10.87	11.62	11.81
TC1900001081.mm.2	5.55	6.58	-2.04	0.0008	0.0061	Asrgl1	asparaginase like 1	-2.04	Multiple_Complex	6.59	6.94	6.58	5.2	5.5	6.06
TC0900002491.mm.2	9.79	10.83	-2.04	9.47e-05	0.0011	Map2k1	mitogen-activated protein kinase kinase 1	-2.04	Multiple_Complex	10.73	10.81	11.05	9.81	9.59	9.91
TC0X00002621.mm.2	6.38	7.42	-2.04	0.0003	0.0029	Mageb1; Mageb2	melanoma antigen, family B, 1; melanoma antigen, family B, 2	-2.04	Coding	7.07	7.44	7.72	5.94	6.42	6.35
TC0100000824.mm.2	9.09	10.12	-2.04	0.0001	0.0013	Atg16l1	autophagy related 16-like 1 (S. cerevisiae)	-2.04	Multiple_Complex	10.29	10.11	10.04	9.25	8.88	9.11
TC1700000647.mm.2	10.43	11.46	-2.05	0.0002	0.002	Nelfe	negative elongation factor complex member E, Rdbp	-2.05	Multiple_Complex	11.46	11.38	11.46	10.42	10.34	10.69
TC1100002121.mm.2	10.18	11.21	-2.05	0.0133	0.0556	Nf2	neurofibromatosis 2	-2.05	Multiple_Complex	11.18	10.59	11.32	10.64	9.54	10.24
TC0100000351.mm.2	12.29	13.32	-2.05	0.0002	0.0019	Wdr75	WD repeat domain 75	-2.05	Multiple_Complex	13.55	13.3	13.21	12.52	12.3	12.27
TC0100000771.mm.2	12.2	13.24	-2.05	7.22e-05	0.0009	Cab39	calcium binding protein 39	-2.05	Multiple_Complex	13.13	13.31	13.25	12.3	12.11	12.2
TC0400002092.mm.2	10.68	11.71	-2.05	4.95e-05	0.0007	Ccnl2	cyclin L2	-2.05	Multiple_Complex	12.02	11.72	11.7	10.72	10.3	10.64
TC1400000072.mm.2	6.51	7.54	-2.05	0.0007	0.0053	Abhd6	abhydrolase domain containing 6	-2.05	Coding	7.53	7.39	7.56	6.48	6.2	6.89
TC0500001764.mm.2	16.21	17.24	-2.05	0.0002	0.0022	Arpc1b	actin related protein 2/3 complex, subunit 1B	-2.05	Multiple_Complex	16.97	17.28	17.22	16.32	16.17	16.21
TC0300003222.mm.2	5.97	7	-2.05	0.0007	0.0052	Ovgp1	oviductal glycoprotein 1	-2.05	Multiple_Complex	6.94	7.17	7	5.93	5.75	6.44
TC1700002286.mm.2	11.2	12.24	-2.05	0.0003	0.0029	Sgol1	shugoshin-like 1 (S. pombe)	-2.05	Multiple_Complex	11.93	12.25	12.24	10.92	11.22	11.33
TC0800002904.mm.2	8.6	9.64	-2.05	0.0007	0.0054	Dhx38	DEAH (Asp-Glu-Ala-His) box polypeptide 38	-2.05	Coding	9.59	9.68	10.21	8.63	8.58	9.08
TC0900003047.mm.2	3.95	4.99	-2.05	0.0001	0.0015	Fam212a	family with sequence similarity 212, member A	-2.05	Coding	5.03	4.95	5.58	3.81	4.1	3.95
TC0800003226.mm.2	12.06	13.1	-2.05	0.0001	0.0015	Borcs8	BLOC-1 related complex subunit 8	-2.05	Multiple_Complex	13.12	13.09	12.99	12.25	12.05	12.08
TC0800001400.mm.2	14.56	15.6	-2.06	5.51e-05	0.0008	Cmip	c-Maf inducing protein	-2.06	Multiple_Complex	15.59	15.6	15.64	14.46	14.68	14.55
TC0800003015.mm.2	10.64	11.68	-2.06	0.0004	0.0034	Mphosph6	M phase phosphoprotein 6	-2.06	Coding	11.7	11.3	12.02	10.7	10.63	10.33
TC0800002835.mm.2	4.56	5.6	-2.06	0.0001	0.0016	Ranbp10	RAN binding protein 10	-2.06	Multiple_Complex	5.42	5.59	5.8	4.59	4.01	4.53
TC0100000703.mm.2	10.63	11.68	-2.06	0.001	0.007	Rhbdd1	rhomboid domain containing 1	-2.06	Multiple_Complex	11.78	11.68	11.36	10.61	10.34	10.98
TC0400003695.mm.2	8.83	9.87	-2.06	9.32e-05	0.0011	Tmem222	transmembrane protein 222	-2.06	Multiple_Complex	9.88	9.99	9.74	8.85	8.63	8.94
TC0100001980.mm.2	13.16	14.2	-2.06	8.98e-05	0.0011	Lactb2	lactamase, beta 2	-2.06	Multiple_Complex	14.21	14.14	14.24	13.14	13.34	13.03
TC0700004580.mm.2	8.23	9.27	-2.06	0.0002	0.0019	Kcnq1ot1	KCNQ1 overlapping transcript 1	-2.06	Multiple_Complex	9.27	9.03	9.28	8.34	8.25	7.98
TC0200004114.mm.2	4.42	5.47	-2.06	0.0002	0.0021	1110051M20Rik	RIKEN cDNA 1110051M20 gene	-2.06	Multiple_Complex	6.02	5.28	5.46	4.42	4.33	4.43
TC1600000150.mm.2	11.62	12.66	-2.06	8.95e-05	0.0011	Mkl2	MKL/myocardin-like 2	-2.06	Multiple_Complex	12.66	12.47	12.66	11.51	11.62	11.66
TC1800001457.mm.2	4.69	5.74	-2.06	0.0069	0.0329	Gm19670	PREDICTED: predicted gene, 19670 (Gm19670), mRNA.	-2.06	Coding	5.2	6.22	5.76	4.64	5.2	4.34
TC0400003330.mm.2	14.53	15.58	-2.06	8.49e-05	0.0011	Uqcrh	ubiquinol-cytochrome c reductase hinge protein	-2.06	Multiple_Complex	15.62	15.58	15.41	14.56	14.52	14.53
TC0100002151.mm.2	8.92	9.96	-2.06	0.0004	0.0033	Ccdc115	coiled-coil domain containing 115	-2.06	Coding	9.75	9.96	9.96	8.95	8.52	9.12
TC0600002518.mm.2	10.5	11.55	-2.06	0.0013	0.0084	Rnf26	ring finger protein 26	-2.06	Multiple_Complex	11.58	11.52	10.93	10.49	10.16	10.51
TC1200002093.mm.2	8.16	9.2	-2.06	0.0006	0.0045	Nek9	NIMA (never in mitosis gene a)-related expressed kinase 9	-2.06	Multiple_Complex	8.99	9.2	9.9	8.08	8.14	8.29
TC0900003312.mm.2	4.15	5.2	-2.06	0.0031	0.0172	Xcr1	chemokine (C motif) receptor 1	-2.06	Coding	4.55	5.51	5.24	4.05	4.14	4.28
TC0400002107.mm.2	5.17	6.22	-2.06	0.0011	0.0074	Rnf223	ring finger 223	-2.06	Multiple_Complex	6.33	5.94	6.23	4.91	5.58	5.13
TC1400002454.mm.2	7.28	8.33	-2.07	0.0005	0.004	Lacc1	laccase (multicopper oxidoreductase) domain containing 1	-2.07	Multiple_Complex	8.34	7.97	8.66	7.42	7.19	7.27
TC1300000514.mm.2	9.42	10.47	-2.07	0.0003	0.003	Jarid2	jumonji, AT rich interactive domain 2	-2.07	Multiple_Complex	10.5	10.15	10.68	9.25	9.59	9.43
TC1900001107.mm.2	9.68	10.73	-2.07	0.0036	0.0194	Tmem138	transmembrane protein 138	-2.07	Multiple_Complex	11.01	10.72	10.47	10.29	9.68	9.68
TC0400000358.mm.2	12.37	13.41	-2.07	0.0008	0.0056	Ube2r2	ubiquitin-conjugating enzyme E2R 2	-2.07	Multiple_Complex	12.99	13.42	13.4	12.37	12.36	12.52
TC0100000708.mm.2	13.57	14.62	-2.07	0.0002	0.0018	Mff	mitochondrial fission factor	-2.07	Multiple_Complex	14.64	14.77	14.34	13.64	13.57	13.51
TC0200002942.mm.2	13.5	14.55	-2.07	6.06e-05	0.0008	Atp5c1	ATP synthase, H+ transporting, mitochondrial F1 complex, gamma polypeptide 1	-2.07	Coding	14.56	14.46	14.59	13.52	13.38	13.59
TC0100002442.mm.2	9.99	11.04	-2.07	9.13e-05	0.0011	Ino80d	INO80 complex subunit D	-2.07	Multiple_Complex	10.83	11.05	11.13	9.91	10.03	9.99
TC1400002267.mm.2	8.04	9.09	-2.07	0.0002	0.0023	Ptk2b	PTK2 protein tyrosine kinase 2 beta	-2.07	Multiple_Complex	9.31	9.11	8.81	7.99	7.46	8.09
TC0500000302.mm.2	9.98	11.03	-2.07	0.0017	0.0106	Tmem214	transmembrane protein 214	-2.07	Multiple_Complex	11.34	10.7	11.05	10.35	9.5	10.03
TC0400002444.mm.2	8.88	9.93	-2.07	0.0004	0.0037	Aptx	aprataxin	-2.07	Multiple_Complex	9.92	9.57	9.94	8.76	8.86	9.06
TC0300001582.mm.2	11.04	12.09	-2.07	0.0001	0.0013	Lrrc40	leucine rich repeat containing 40	-2.07	Multiple_Complex	12.01	12.16	12.1	11.04	11.05	11.25
TC0500003566.mm.2	12.49	13.54	-2.07	0.0015	0.0095	Aimp2	aminoacyl tRNA synthetase complex-interacting multifunctional protein 2	-2.07	Multiple_Complex	13.57	13.52	13.09	12.78	12.33	12.46
TC0800002392.mm.2	7.71	8.76	-2.07	0.0053	0.0266	Klhl26	kelch-like 26	-2.07	Coding	7.96	8.79	8.73	7.75	7.7	7.55
TC0500002169.mm.2	11.75	12.8	-2.07	3.62e-05	0.0006	Preb	prolactin regulatory element binding	-2.07	Multiple_Complex	12.8	13.04	12.8	11.77	11.4	11.73
TC0100003814.mm.2	9.98	11.03	-2.07	0.0005	0.0039	Dtl	denticleless homolog (Drosophila)	-2.07	Multiple_Complex	11.03	11.04	11.19	10	9.96	10.46
TC1100003178.mm.2	3.26	4.31	-2.08	0.0177	0.0694	Olfr392	olfactory receptor 392	-2.08	Coding	3.22	4.27	4.35	2.61	3.34	3.21
TC0800002838.mm.2	7.08	8.13	-2.08	0.0024	0.0142	Cenpt	centromere protein T	-2.08	Coding	8.09	7.63	8.18	7.12	6.65	7.35
TC0500003474.mm.2	9.76	10.82	-2.08	0.0002	0.002	Taf6	TAF6 RNA polymerase II, TATA box binding protein (TBP)-associated factor	-2.08	Multiple_Complex	10.8	10.73	10.98	10.05	9.76	9.77
TC0200001819.mm.2	9.42	10.47	-2.08	6.45e-05	0.0009	Wdr76	WD repeat domain 76	-2.08	Multiple_Complex	10.65	10.3	10.47	9.41	9.42	9.31
TC1700000934.mm.2	4.86	5.92	-2.08	0.0009	0.0063	Treml4	triggering receptor expressed on myeloid cells-like 4	-2.08	Multiple_Complex	7.05	5.84	5.99	5.1	4.62	4.86
TC0100000545.mm.2	9.12	10.18	-2.08	6.11e-05	0.0008	Pikfyve	phosphoinositide kinase, FYVE finger containing	-2.08	Multiple_Complex	10.13	10.21	10.19	8.98	9.25	9.13
TC0700001815.mm.2	6.78	7.84	-2.08	0.0163	0.0652	Gdpd3	glycerophosphodiester phosphodiesterase domain containing 3	-2.08	Coding	8.28	7.86	7.34	6.7	6.2	7.57
TC0900001656.mm.2	10.38	11.44	-2.08	7.81e-05	0.001	Exosc7	exosome component 7	-2.08	Multiple_Complex	11.42	11.63	11.32	10.49	10.37	10.32
TC1600001751.mm.2	3.6	4.66	-2.08	0.0036	0.0197	Adgrg7	adhesion G protein-coupled receptor G7	-2.08	Coding	4.97	4.71	4	3.44	3.59	3.8
TC0100002769.mm.2	7.83	8.89	-2.08	6.02e-05	0.0008	Usp40	ubiquitin specific peptidase 40	-2.08	Multiple_Complex	8.88	8.83	8.95	7.87	7.79	7.38
TC1700000278.mm.2	5.29	6.35	-2.09	9.04e-05	0.0011	Zfp760	zinc finger protein 760	-2.09	Multiple_Complex	6.69	6.18	6.32	5.28	5.08	5.3
TC0500003573.mm.2	5.95	7.01	-2.09	9.11e-05	0.0011	Tecpr1	tectonin beta-propeller repeat containing 1	-2.09	Multiple_Complex	7.05	6.96	7.01	5.97	6.13	5.72
TC0100003271.mm.2	12.84	13.9	-2.09	3.95e-05	0.0006	Smg7	Smg-7 homolog, nonsense mediated mRNA decay factor (C. elegans)	-2.09	Multiple_Complex	13.91	13.84	13.96	12.84	12.68	12.89
TC1700000143.mm.2	13.57	14.63	-2.09	7.43e-05	0.001	Tcp1	t-complex protein 1	-2.09	Multiple_Complex	14.65	14.63	14.52	13.64	13.2	13.55
TC0100002772.mm.2	11.64	12.7	-2.09	0.0003	0.0026	A730008H23Rik; Hjurp; 6430706D22Rik	RIKEN cDNA A730008H23 gene; Holliday junction recognition protein; RIKEN cDNA 6430706D22 gene	-2.09	Multiple_Complex	12.4	12.97	12.72	11.63	11.58	11.79
TC0700002076.mm.2	6.48	7.54	-2.09	0.0004	0.0032	Tnni2	troponin I, skeletal, fast 2	-2.09	Multiple_Complex	7.56	8.23	7.52	6.5	6.81	6.46
TC0900001202.mm.2	7.21	8.28	-2.09	0.0015	0.0099	Atr	ataxia telangiectasia and Rad3 related	-2.09	Multiple_Complex	8.29	8.42	8.27	7.07	7.23	7.85
TC0100002163.mm.2	10.45	11.51	-2.09	4.05e-05	0.0006	Fam168b	family with sequence similarity 168, member B	-2.09	Multiple_Complex	11.62	11.4	11.52	10.45	10.37	10.44
TC0100002203.mm.2	11.52	12.59	-2.09	4.72e-05	0.0007	Coa5	cytochrome C oxidase assembly factor 5	-2.09	Multiple_Complex	12.45	12.62	12.59	11.42	11.52	11.53
TC0500000360.mm.2	10.51	11.58	-2.09	2.62e-05	0.0004	Tacc3	transforming, acidic coiled-coil containing protein 3	-2.09	Multiple_Complex	11.57	11.59	11.74	10.27	10.53	10.49
TC1500001979.mm.2	10.55	11.62	-2.09	0.0003	0.0025	Ttll12	tubulin tyrosine ligase-like family, member 12	-2.09	Multiple_Complex	11.59	11.65	11.31	10.57	10.36	10.69
TC0100002392.mm.2	9.24	10.31	-2.1	5.59e-05	0.0008	Trak2	trafficking protein, kinesin binding 2	-2.1	Multiple_Complex	10.5	10.31	10.3	9.42	9.23	9.09
TC1200000058.mm.2	10.72	11.79	-2.1	6.11e-05	0.0008	Ldah	lipid droplet associated hydrolase	-2.1	Multiple_Complex	11.79	11.79	11.73	10.72	10.85	10.6
TC0900000086.mm.2	10.14	11.2	-2.1	0.0006	0.0045	Phxr4	per-hexamer repeat gene 4	-2.1	Multiple_Complex	10.85	11.37	11.23	10.39	10.05	10.13
TC0100002481.mm.2	11.12	12.19	-2.1	0.0001	0.0014	Idh1	isocitrate dehydrogenase 1 (NADP+), soluble	-2.1	Coding	12.18	12.04	12.2	10.84	11.26	11.14
TC0600001458.mm.2	5.02	6.09	-2.1	0.0005	0.0041	Scnn1a	sodium channel, nonvoltage-gated 1 alpha	-2.1	Coding	6.15	6.05	5.59	4.69	5.01	5.04
TC0400002576.mm.2	12.97	14.05	-2.1	9.81e-05	0.0012	Exosc3	exosome component 3	-2.1	Multiple_Complex	13.93	14.14	14.06	12.97	12.9	13.17
TC0100000561.mm.2	10.54	11.61	-2.1	0.0002	0.0019	Rpe	ribulose-5-phosphate-3-epimerase	-2.1	Coding	11.9	11.59	11.63	10.83	10.57	10.18
TC0100002405.mm.2	11.33	12.4	-2.1	8.28e-05	0.001	Sumo1	small ubiquitin-like modifier 1	-2.1	Multiple_Complex	12.39	12.15	12.46	11.12	11.33	11.33
TC0500002170.mm.2	7.25	8.32	-2.1	0.0006	0.0045	Slc5a6	solute carrier family 5 (sodium-dependent vitamin transporter), member 6	-2.1	Multiple_Complex	8.69	8.11	8.29	7.27	7.58	7.23
TC1600000666.mm.2	4.14	5.21	-2.1	0.0004	0.0031	Cd200r3	CD200 receptor 3	-2.1	Multiple_Complex	5.24	5.19	4.83	4.01	4.14	4.27
TC0800002528.mm.2	12.78	13.86	-2.1	0.0002	0.0018	Smarca5	SWI/SNF related, matrix associated, actin dependent regulator of chromatin, subfamily a, member 5	-2.1	Multiple_Complex	13.87	13.97	13.7	12.77	13.05	12.67
TC0900003176.mm.2	11.22	12.29	-2.1	0.0001	0.0013	Cmtm7	CKLF-like MARVEL transmembrane domain containing 7	-2.1	Multiple_Complex	12.24	12.91	12.34	11.21	11.32	11.14
TC1700001084.mm.2	8.97	10.04	-2.1	5.89e-05	0.0008	Ddx11	DEAD/H (Asp-Glu-Ala-Asp/His) box helicase 11	-2.1	Coding	9.89	10.12	10.05	8.61	9	8.94
TC1100000662.mm.2	8.1	9.17	-2.1	4.97e-05	0.0007	Galnt10	UDP-N-acetyl-alpha-D-galactosamine:polypeptide N-acetylgalactosaminyltransferase 10	-2.1	Multiple_Complex	9.38	9.05	9.15	8.02	8.1	8.12
TC1600001498.mm.2	7.46	8.54	-2.11	0.0011	0.0077	Pigx	phosphatidylinositol glycan anchor biosynthesis, class X	-2.11	Multiple_Complex	8.52	8.55	8.36	7.95	7.26	7.44
TC0600000663.mm.2	3.88	4.96	-2.11	0.0041	0.0217	Fam188b	family with sequence similarity 188, member B	-2.11	Coding	4.96	4.78	4.95	4.56	3.89	3.87
TC0100002805.mm.2	7.61	8.69	-2.11	9.55e-05	0.0012	Hdac4	histone deacetylase 4	-2.11	Coding	8.44	8.85	8.71	7.49	7.61	7.65
TC0900002368.mm.2	7.26	8.33	-2.11	6.51e-05	0.0009	Ppcdc	phosphopantothenoylcysteine decarboxylase	-2.11	Multiple_Complex	8.54	8.18	8.32	7.26	7.26	7.25
TC0900003003.mm.2	9.07	10.15	-2.11	0.0003	0.0024	Ppm1m	protein phosphatase 1M	-2.11	Multiple_Complex	10.14	10.23	10.16	9.05	9.47	8.91
TC0400002316.mm.2	10.13	11.2	-2.11	0.0001	0.0014	Ufl1	UFM1 specific ligase 1	-2.11	Multiple_Complex	11.01	11.19	11.24	10.27	10.11	10.14
TC1700000484.mm.2	11.35	12.42	-2.11	0.0001	0.0012	Mapk14	mitogen-activated protein kinase 14	-2.11	Multiple_Complex	12.42	12.26	12.46	11.34	11.27	11.51
TC0900003310.mm.2	9.81	10.89	-2.11	0.0002	0.0019	Lztfl1	leucine zipper transcription factor-like 1	-2.11	Multiple_Complex	10.59	10.87	11.25	9.82	9.5	9.81
TC0900001889.mm.2	4.12	5.2	-2.11	0.0003	0.0025	Epor	erythropoietin receptor	-2.11	Coding	5.95	5.13	5.27	4.14	4.3	3.68
TC0100000814.mm.2	8.42	9.5	-2.12	0.0018	0.0111	Gigyf2	GRB10 interacting GYF protein 2	-2.12	Multiple_Complex	9.1	9.52	9.84	8.4	8.44	8.81
TC1700001003.mm.2	11.79	12.87	-2.12	7.5e-05	0.001	Uhrf1	ubiquitin-like, containing PHD and RING finger domains, 1	-2.12	Multiple_Complex	12.71	12.85	12.88	11.65	11.8	11.89
TC1900001147.mm.2	3.18	4.26	-2.12	0.0141	0.0581	Olfr1419	olfactory receptor 1419	-2.12	Coding	4.2	3.86	4.81	3.24	3.1	3.95
TC0400004055.mm.2	6.81	7.9	-2.12	0.0065	0.0315	Spsb1	splA/ryanodine receptor domain and SOCS box containing 1	-2.12	Multiple_Complex	6.98	7.84	7.96	6.41	6.81	6.82
TC1900000019.mm.2	11.8	12.88	-2.12	7.22e-05	0.0009	Unc93b1	unc-93 homolog B1 (C. elegans)	-2.12	Multiple_Complex	13.03	12.89	12.74	11.79	11.93	11.73
TC0400000498.mm.2	6.2	7.28	-2.12	0.0039	0.0207	Tdrd7	tudor domain containing 7	-2.12	Multiple_Complex	7.32	6.76	7.25	6.17	6.01	6.63
TC0900002613.mm.2	13.64	14.73	-2.12	4.02e-05	0.0006	Tcf12	transcription factor 12	-2.12	Multiple_Complex	14.73	14.86	14.58	13.64	13.51	13.64
TC0200001940.mm.2	7.25	8.33	-2.12	0.0003	0.0031	Zc3h6	zinc finger CCCH type containing 6	-2.12	Multiple_Complex	8.67	8.09	8.3	6.95	7.47	7.27
TC1700001969.mm.2	10.91	12	-2.12	0.0002	0.0024	Tcf19	transcription factor 19	-2.12	Coding	11.76	12	12.08	10.9	10.81	11.17
TC0200005145.mm.2	8.99	10.07	-2.12	0.0052	0.0264	Slc35c2	solute carrier family 35, member C2	-2.12	Multiple_Complex	10.09	10.08	10.06	9.78	8.71	8.97
TC0300001581.mm.2	10.64	11.73	-2.12	0.0002	0.0022	Ankrd13c	ankyrin repeat domain 13c	-2.12	Multiple_Complex	11.59	11.9	11.71	10.25	10.88	10.68
TC0800000962.mm.2	6.01	7.09	-2.12	0.0003	0.0029	Gadd45gip1	growth arrest and DNA-damage-inducible, gamma interacting protein 1	-2.12	Coding	7.16	6.91	7.1	6.34	6.01	6
TC0100003679.mm.2	9.25	10.34	-2.12	0.0011	0.0076	Ephx1	epoxide hydrolase 1, microsomal	-2.12	Coding	10.3	10.34	10.36	9.73	8.74	9.27
TC0900000255.mm.2	12.49	13.57	-2.13	2.76e-05	0.0005	Ncapd3	non-SMC condensin II complex, subunit D3	-2.13	Coding	13.58	13.56	13.58	12.23	12.47	12.51
TC1900000889.mm.2	13.94	15.02	-2.13	8.8e-05	0.0011	Ndufs8	NADH dehydrogenase (ubiquinone) Fe-S protein 8	-2.13	Coding	14.82	15.07	15.02	13.93	14.02	13.94
TC0100002817.mm.2	3.41	4.5	-2.13	0.0008	0.0057	Otos	otospiralin	-2.13	Multiple_Complex	4.45	4.18	4.94	3.44	3.07	3.66
TC0800000759.mm.2	12.5	13.59	-2.13	4.84e-05	0.0007	Lsm4	LSM4 homolog, U6 small nuclear RNA associated (S. cerevisiae)	-2.13	Multiple_Complex	13.57	13.76	13.48	12.57	12.51	12.41
TC0900002377.mm.2	11.81	12.9	-2.13	7.69e-05	0.001	Csk	c-src tyrosine kinase	-2.13	Coding	12.9	12.87	13	12.03	11.59	11.81
TC1100004290.mm.2	11.13	12.22	-2.13	0.0016	0.0103	Commd1	COMM domain containing 1	-2.13	Multiple_Complex	12.24	12.36	12.02	11.09	11.71	11.17
TC0500000289.mm.2	12.18	13.28	-2.13	0.0001	0.0016	Ept1	ethanolaminephosphotransferase 1 (CDP-ethanolamine-specific)	-2.13	Multiple_Complex	13.28	12.94	13.27	12.22	11.84	12.16
TC0700000501.mm.2	8.75	9.85	-2.13	6.5e-05	0.0009	Gmfg	glia maturation factor, gamma	-2.13	Multiple_Complex	9.79	9.9	9.85	8.95	8.62	8.73
TC0100002947.mm.2	9.67	10.76	-2.13	0.001	0.0068	Ralb	v-ral simian leukemia viral oncogene homolog B (ras related)	-2.13	Multiple_Complex	11.14	10.45	10.73	10.03	9.6	9.69
TC1100003124.mm.2	3.22	4.32	-2.14	0.0006	0.0048	Nlrp1a	NLR family, pyrin domain containing 1A	-2.14	Coding	4.32	5.22	4.07	3.21	3.23	3.08
TC0200005094.mm.2	16.45	17.55	-2.14	0.0001	0.0016	Serinc3	serine incorporator 3	-2.14	Multiple_Complex	17.39	17.61	17.56	16.21	16.47	16.68
TC0X00001206.mm.2	4.73	5.83	-2.14	0.0057	0.0283	Gm2411	PREDICTED: predicted gene 2411 (Gm2411), mRNA.	-2.14	Coding	6.23	5.37	5.86	4.72	4.18	5.32
TC0300001982.mm.2	7.37	8.47	-2.14	4.38e-05	0.0006	Nhlrc3	NHL repeat containing 3	-2.14	Multiple_Complex	8.51	8.42	8.96	7.27	7.37	7.38
TC0800001147.mm.2	12.58	13.68	-2.14	3.89e-05	0.0006	Gm10094	predicted gene 10094	-2.14	Coding	13.73	13.64	13.68	12.59	12.57	12.68
TC1600001606.mm.2	8.69	9.79	-2.14	0.0001	0.0013	Timmdc1	translocase of inner mitochondrial membrane domain containing 1	-2.14	Multiple_Complex	9.76	10.07	9.61	8.85	8.56	8.68
TC1000001601.mm.2	8.94	10.04	-2.14	0.0001	0.0012	Ankrd52; Mir6914	ankyrin repeat domain 52; microRNA 6914	-2.14	Multiple_Complex	9.78	10.05	10.04	8.96	8.8	9.02
TC0900000601.mm.2	7.38	8.48	-2.15	0.0003	0.0031	Timm8b	translocase of inner mitochondrial membrane 8B	-2.15	Coding	8.11	8.59	8.48	7.14	7.41	7.55
TC0100002207.mm.2	3.27	4.37	-2.15	0.0012	0.0081	2010300C02Rik	RIKEN cDNA 2010300C02 gene	-2.15	Coding	4.34	4.16	4.74	3.31	3.77	3.21
TC1600000013.mm.2	4.9	6	-2.15	0.0004	0.0034	Olfr15	olfactory receptor 15	-2.15	Coding	5.58	6.3	6.04	4.84	4.9	4.96
TC1000001561.mm.2	11.37	12.47	-2.15	8.42e-05	0.0011	R3hdm2	R3H domain containing 2	-2.15	Multiple_Complex	12.75	12.44	12.29	11.36	11.37	10.91
TC0100000284.mm.2	16.58	17.68	-2.15	3.63e-05	0.0006	Rpl31	ribosomal protein L31	-2.15	Coding	17.59	17.74	17.69	16.57	16.54	16.64
TC1700001012.mm.2	11.53	12.64	-2.15	3.76e-05	0.0006	Rpl36	ribosomal protein L36	-2.15	Coding	12.66	12.99	12.62	11.59	11.15	11.51
TC0200001922.mm.2	4.49	5.59	-2.15	0.0018	0.0111	Acoxl	acyl-Coenzyme A oxidase-like	-2.15	Multiple_Complex	5.71	5.22	5.6	3.85	4.83	4.55
TC0300000182.mm.2	7.98	9.09	-2.15	0.0003	0.0031	Rpl22l1	ribosomal protein L22 like 1	-2.15	Coding	9.09	9.15	9.03	8.39	7.67	7.95
TC1700002686.mm.2	7.38	8.49	-2.15	0.0002	0.002	Mcfd2	multiple coagulation factor deficiency 2	-2.15	Multiple_Complex	8.64	8.28	8.51	7.38	6.62	7.39
TC1700000937.mm.2	13.85	14.95	-2.15	8.12e-05	0.001	Trem2	triggering receptor expressed on myeloid cells 2	-2.15	Multiple_Complex	14.95	15.41	14.96	13.74	14.06	13.83
TC0100002382.mm.2	10.03	11.14	-2.15	0.0002	0.0018	Ppil3	peptidylprolyl isomerase (cyclophilin)-like 3	-2.15	Multiple_Complex	11.14	10.79	11.13	10.04	10.11	9.9
TC1700000896.mm.2	11.39	12.49	-2.15	0.0002	0.0023	Dnph1	2-deoxynucleoside 5-phosphate N-hydrolase 1; 2'-deoxynucleoside 5'-phosphate N-hydrolase 1	-2.15	Coding	12.49	12.55	12.31	11.43	10.57	11.35
TC1100002166.mm.2	8.17	9.27	-2.15	0.001	0.0069	Ddx56	DEAD (Asp-Glu-Ala-Asp) box polypeptide 56	-2.15	Multiple_Complex	9.26	9.52	9.08	8.56	7.61	8.22
TC0500000286.mm.2	10.61	11.71	-2.16	4.4e-05	0.0006	Hadhb	hydroxyacyl-Coenzyme A dehydrogenase/3-ketoacyl-Coenzyme A thiolase/enoyl-Coenzyme A hydratase (trifunctional protein), beta subunit	-2.16	Multiple_Complex	11.7	11.73	11.53	10.39	10.62	10.6
TC1700001605.mm.2	6.87	7.98	-2.16	0.0001	0.0012	Flywch2	FLYWCH family member 2	-2.16	Coding	8	8.53	7.96	6.86	7.08	6.67
TC1000002645.mm.2	6.64	7.75	-2.16	0.01	0.0442	Chpt1	choline phosphotransferase 1	-2.16	Multiple_Complex	7.72	6.89	7.78	6.9	6.18	6.68
TC0500002186.mm.2	11.63	12.74	-2.16	2.56e-05	0.0004	Supt7l	suppressor of Ty 7-like	-2.16	Multiple_Complex	12.84	12.7	12.73	11.57	11.63	11.67
TC1000001995.mm.2	7.89	9	-2.16	0.0002	0.0021	Dse	dermatan sulfate epimerase	-2.16	Coding	8.99	9.13	8.92	8.24	7.65	7.85
TC1700002075.mm.2	3.51	4.62	-2.16	0.0003	0.0024	Olfr114	olfactory receptor 114	-2.16	Coding	4.65	4.6	5.38	3.77	3.48	3.53
TC0400001581.mm.2	10.87	11.98	-2.16	0.0002	0.0018	Taf12	TAF12 RNA polymerase II, TATA box binding protein (TBP)-associated factor	-2.16	Multiple_Complex	12.27	11.8	11.95	11.11	10.77	10.86
TC1200002002.mm.2	10.73	11.85	-2.16	0.0009	0.0063	Erh	enhancer of rudimentary homolog (Drosophila)	-2.16	Coding	11.46	11.84	11.95	11.07	10.75	10.72
TC1900001359.mm.2	6.51	7.62	-2.16	0.0157	0.0634	Ppp1r2-ps3	protein phosphatase 1, regulatory (inhibitor) subunit 2, pseudogene 3	-2.16	Multiple_Complex	7.1	7.59	7.71	6.57	7.23	6.44
TC1700000639.mm.2	14.16	15.27	-2.17	4.05e-05	0.0006	Agpat1	1-acylglycerol-3-phosphate O-acyltransferase 1 (lysophosphatidic acid acyltransferase, alpha)	-2.17	Multiple_Complex	15.27	15.26	15.29	14.31	14.02	14.15
TC1100000005.mm.2	9.42	10.53	-2.17	4.28e-05	0.0006	Eif4enif1	eukaryotic translation initiation factor 4E nuclear import factor 1	-2.17	Multiple_Complex	10.59	10.53	10.47	9.41	9.42	9.55
TC1600001150.mm.2	6.24	7.36	-2.17	0.0002	0.0023	Rogdi	rogdi homolog (Drosophila)	-2.17	Coding	7.82	7.1	7.31	6.35	5.98	6.26
TC0400003611.mm.2	7.53	8.65	-2.17	0.0065	0.0314	Tmem39b	transmembrane protein 39b	-2.17	Multiple_Complex	9.69	8.61	8.26	8.14	7.04	7.48
TC1700000270.mm.2	6.81	7.93	-2.17	0.0003	0.0028	Zfp54	zinc finger protein 54	-2.17	Coding	7.56	7.91	7.94	6.61	6.82	6.99
TC0100000268.mm.2	9.9	11.01	-2.17	0.0011	0.0075	Mrpl30	mitochondrial ribosomal protein L30	-2.17	Multiple_Complex	11.18	11.03	10.59	10.14	9.27	9.92
TC1200002079.mm.2	5.71	6.83	-2.17	0.0011	0.0073	Abcd4	ATP-binding cassette, sub-family D (ALD), member 4	-2.17	Multiple_Complex	6.56	7.3	6.78	6.13	5.73	5.69
TC1500000627.mm.2	3.26	4.38	-2.17	0.0079	0.0369	Apol10a	apolipoprotein L 10A	-2.17	Multiple_Complex	3.67	5.05	4.4	3.65	3.03	3.22
TC1700000572.mm.2	8.4	9.53	-2.17	0.0003	0.0029	Zfp952	zinc finger protein 952	-2.17	Multiple_Complex	9.53	9.09	9.65	8.31	8.41	8.48
TC0200005364.mm.2	12.25	13.37	-2.18	0.0002	0.0023	Gm14412	predicted gene 14412 [Source:MGI Symbol;Acc:MGI:3652251]	-2.18	Coding	13.35	13.16	13.62	12.14	12.24	12.55
TC0800002587.mm.2	9.64	10.76	-2.18	6.63e-05	0.0009	Nacc1	nucleus accumbens associated 1, BEN and BTB (POZ) domain containing	-2.18	Multiple_Complex	10.76	10.76	10.71	9.86	9.49	9.62
TC0100003534.mm.2	12.8	13.93	-2.18	8.39e-05	0.0011	Ndufs2	NADH dehydrogenase (ubiquinone) Fe-S protein 2	-2.18	Multiple_Complex	13.73	13.91	13.94	12.95	12.76	12.8
TC0500000176.mm.2	12.49	13.62	-2.18	0.0001	0.0012	Pmpcb	peptidase (mitochondrial processing) beta	-2.18	Multiple_Complex	13.64	13.32	13.59	12.5	12.28	12.56
TC0400001715.mm.2	7.45	8.57	-2.18	6.35e-05	0.0009	Eif4g3	eukaryotic translation initiation factor 4 gamma, 3	-2.18	Multiple_Complex	8.57	8.59	8.57	7.65	7.47	7.2
TC1100000537.mm.2	6.92	8.05	-2.18	0.0001	0.0015	3010026O09Rik	RIKEN cDNA 3010026O09 gene	-2.18	Multiple_Complex	7.93	8.18	8.04	6.63	6.93	7.18
TC1100003069.mm.2	5.42	6.55	-2.18	0.0008	0.0056	Nlgn2	neuroligin 2	-2.18	Multiple_Complex	6.54	6.03	6.68	5.44	5.57	5.05
TC0500001818.mm.2	13.58	14.7	-2.19	9e-05	0.0011	Pomp	proteasome maturation protein	-2.19	Coding	14.7	14.71	14.97	13.57	13.31	13.86
TC1000001773.mm.2	9.72	10.85	-2.19	2.26e-05	0.0004	Aig1	androgen-induced 1	-2.19	Multiple_Complex	10.84	11.06	10.87	9.36	9.72	9.73
TC0100002748.mm.2	8.98	10.11	-2.19	6.73e-05	0.0009	Pde6d	phosphodiesterase 6D, cGMP-specific, rod, delta	-2.19	Multiple_Complex	10.1	10.33	9.9	8.89	8.99	9.04
TC1100001115.mm.2	9.76	10.89	-2.19	0.0007	0.0051	Ssh2	slingshot homolog 2 (Drosophila)	-2.19	Multiple_Complex	10.41	10.88	11	9.71	8.95	9.82
TC0800000844.mm.2	9.86	10.99	-2.19	0.0006	0.0049	Tom1	target of myb1 homolog (chicken)	-2.19	Coding	10.5	10.98	11.1	10	9.86	9.86
TC1700002559.mm.2	3.26	4.39	-2.19	0.0174	0.0685	Sult6b1	sulfotransferase family, cytosolic, 6B, member 1	-2.19	Multiple_Complex	4.37	4.56	3.65	3.2	3.81	3.3
TC0100000253.mm.2	13.99	15.12	-2.19	4.71e-05	0.0007	Cox5b	cytochrome c oxidase subunit Vb	-2.19	Coding	15.13	15.37	15.1	14.18	13.78	14
TC0100002603.mm.2	7.03	8.16	-2.19	0.0002	0.0021	Glb1l	galactosidase, beta 1-like	-2.19	Multiple_Complex	8.14	8.03	8.34	7.04	6.44	7.22
TC0200002803.mm.2	5.29	6.42	-2.19	0.001	0.0072	Slc17a9	solute carrier family 17, member 9	-2.19	Multiple_Complex	6.4	6.68	6.2	5.28	5.11	5.82
TC1700001366.mm.2	10.68	11.81	-2.19	2.65e-05	0.0004	Tmem242	transmembrane protein 242	-2.19	Coding	11.81	11.75	11.98	10.66	10.32	10.7
TC0X00000865.mm.2	5.65	6.78	-2.19	0.0003	0.0025	Mageb2; Mageb1	melanoma antigen, family B, 2; melanoma antigen, family B, 1	-2.19	Coding	6.34	6.81	6.99	5.22	5.66	5.64
TC0100001096.mm.2	6.73	7.87	-2.19	0.0015	0.0095	Ccdc93	coiled-coil domain containing 93	-2.19	Multiple_Complex	7.87	7.86	7.39	6.72	6.75	7.08
TC0400003215.mm.2	9.88	11.01	-2.19	6.56e-05	0.0009	Mrpl37	mitochondrial ribosomal protein L37	-2.19	Multiple_Complex	11.36	11.03	10.98	9.9	9.21	9.85
TC1900000134.mm.2	5.88	7.02	-2.19	0.0004	0.0034	Rcor2	REST corepressor 2	-2.19	Multiple_Complex	7.01	6.69	7.02	6.18	5.63	5.86
TC1100000929.mm.2	7.98	9.11	-2.2	2.01e-05	0.0004	Gps2	G protein pathway suppressor 2	-2.2	Multiple_Complex	9.1	9.2	9.05	7.99	7.96	7.79
TC1400002864.mm.2	10.69	11.82	-2.2	4.03e-05	0.0006	Tm9sf1	transmembrane 9 superfamily member 1	-2.2	Multiple_Complex	11.79	12.21	11.85	10.82	10.53	10.7
TC0500003441.mm.2	6.67	7.8	-2.2	0.0006	0.0045	Trip6	thyroid hormone receptor interactor 6	-2.2	Coding	7.84	7.77	7.81	7.21	6.7	6.63
TC0100001909.mm.2	10.34	11.47	-2.2	4.34e-05	0.0006	Mrpl15	mitochondrial ribosomal protein L15	-2.2	Multiple_Complex	11.33	11.59	11.48	10.17	10.35	10.44
TC1700002796.mm.2	5.66	6.8	-2.2	0.0001	0.0016	Gm3448; Tcte3; Gm3417	predicted gene 3448; t-complex-associated testis expressed 3; predicted gene 3417	-2.2	Coding	7.1	6.52	6.78	5.12	5.68	5.64
TC1_GL456221_random00000019.mm.2	4.88	6.02	-2.2	0.0361	0.1203	Csprs	component of Sp100-rs	-2.2	Multiple_Complex	6.08	4.87	5.95	5.22	4.93	4.14
TC1700002497.mm.2	10.35	11.49	-2.2	0.0002	0.0023	Ndc80	NDC80 homolog, kinetochore complex component (S. cerevisiae)	-2.2	Multiple_Complex	11.5	11.6	11.47	9.9	10.69	10.39
TC1900000079.mm.2	5.55	6.69	-2.2	4.01e-05	0.0006	Map3k11	mitogen-activated protein kinase kinase kinase 11	-2.2	Coding	6.69	6.99	6.68	5.54	5.56	5.73
TC1100002170.mm.2	9.07	10.21	-2.2	9.27e-05	0.0011	H2afv	H2A histone family, member V	-2.2	Coding	9.94	10.2	10.49	8.71	9.04	9.1
TC0300003209.mm.2	3.79	4.93	-2.2	0.0076	0.0356	Iqcj	IQ motif containing J	-2.2	Coding	4.96	4.51	5.15	3.85	4.53	3.71
TC0100000027.mm.2	9.87	11.01	-2.2	0.0022	0.0129	Pcmtd1	protein-L-isoaspartate (D-aspartate) O-methyltransferase domain containing 1	-2.2	Multiple_Complex	10.21	10.98	11.04	9.5	9.89	9.85
TC1800000322.mm.2	5.22	6.36	-2.21	9.26e-05	0.0011	Psd2	pleckstrin and Sec7 domain containing 2	-2.21	Multiple_Complex	6.24	6.36	6.47	4.99	5.46	5.2
TC0400004189.mm.2	6.24	7.38	-2.21	8.08e-05	0.001	Ccdc163	coiled-coil domain containing 163	-2.21	Multiple_Complex	7.26	7.38	7.39	6.29	5.63	6.19
TC0100003276.mm.2	5.68	6.82	-2.21	0.0025	0.0148	E330020D12Rik	Riken cDNA E330020D12 gene	-2.21	Multiple_Complex	6.82	7	6.64	5.62	5.73	6.39
TC0100000422.mm.2	9.24	10.38	-2.21	6.51e-05	0.0009	9430016H08Rik	RIKEN cDNA 9430016H08 gene	-2.21	Coding	10.66	10.37	10.4	8.98	9.49	9.25
TC0800002290.mm.2	11.34	12.49	-2.21	5.25e-05	0.0007	Clcn3	chloride channel, voltage-sensitive 3	-2.21	Multiple_Complex	12.7	12.31	12.47	11.43	11.34	11.27
TC0100000971.mm.2	8.07	9.21	-2.21	0.0012	0.0081	Gin1	gypsy retrotransposon integrase 1	-2.21	Multiple_Complex	9.24	8.78	9.42	8.06	7.93	8.47
TC0800003053.mm.2	3.99	5.14	-2.21	0.002	0.012	Zcchc14	zinc finger, CCHC domain containing 14	-2.21	Multiple_Complex	5.09	5.73	4.69	3.92	4.33	4.01
TC1200001468.mm.2	4.13	5.28	-2.21	0.0013	0.0086	Atp6v1c2	ATPase, H+ transporting, lysosomal V1 subunit C2	-2.21	Coding	4.94	5.28	5.37	4.61	4.08	3.77
TC0500001651.mm.2	3.09	4.24	-2.22	0.0003	0.0024	Stag3	stromal antigen 3	-2.22	Multiple_Complex	4.29	4.88	4.18	3.45	2.77	3.07
TC0600000231.mm.2	6.26	7.41	-2.22	0.0001	0.0015	Ccdc136	coiled-coil domain containing 136	-2.22	Multiple_Complex	7.6	7.25	7.39	6.25	6.55	6.26
TC0500000260.mm.2	9.6	10.75	-2.22	0.0002	0.0017	Insig1	insulin induced gene 1	-2.22	Coding	10.76	10.91	10.74	9.98	9.58	9.28
TC0800001297.mm.2	8.56	9.71	-2.22	4.62e-05	0.0007	Txnl4b	thioredoxin-like 4B	-2.22	Coding	9.83	9.7	9.61	8.73	8.4	8.55
TC0X00001787.mm.2	6.54	7.69	-2.22	0.0027	0.0157	Hdac6	histone deacetylase 6	-2.22	Multiple_Complex	7.74	7.24	7.99	6.25	6.49	7.1
TC0400000555.mm.2	9.52	10.67	-2.22	0.0005	0.0039	Rnf20	ring finger protein 20	-2.22	Multiple_Complex	10.52	10.72	10.67	9.57	8.98	9.85
TC0100002209.mm.2	5.7	6.85	-2.22	0.0005	0.004	Tsga10	testis specific 10	-2.22	Multiple_Complex	6.81	6.89	6.26	5.42	5.67	5.72
TC0500003487.mm.2	8.64	9.79	-2.22	7.15e-05	0.0009	Adap1	ArfGAP with dual PH domains 1	-2.22	Multiple_Complex	9.52	9.82	9.77	8.63	8.7	8.61
TC0900001663.mm.2	7.78	8.93	-2.23	0.0007	0.0055	Lars2	leucyl-tRNA synthetase, mitochondrial	-2.23	Multiple_Complex	9.01	8.94	8.72	8.29	7.73	7.81
TC1100004264.mm.2	6.16	7.32	-2.23	0.0001	0.0015	Mgat4b; Mir6919	mannoside acetylglucosaminyltransferase 4, isoenzyme B; microRNA 6919	-2.23	Multiple_Complex	7.23	7.43	7.31	6.16	5.87	6.47
TC1900001562.mm.2	12.04	13.19	-2.23	0.0014	0.0095	Scd1	stearoyl-Coenzyme A desaturase 1	-2.23	Multiple_Complex	12.52	13.13	13.26	12.03	11.99	12.12
TC0700003593.mm.2	4.7	5.85	-2.23	6.74e-05	0.0009	Fes	feline sarcoma oncogene	-2.23	Coding	5.89	5.84	5.6	4.79	4.7	4.6
TC1700000255.mm.2	13.6	14.76	-2.23	1.95e-05	0.0004	Ppp2r1a	protein phosphatase 2, regulatory subunit A, alpha	-2.23	Multiple_Complex	14.95	14.76	14.7	13.6	13.6	13.3
TC1700000917.mm.2	14.78	15.94	-2.23	1.95e-05	0.0004	Ccnd3	cyclin D3	-2.23	Multiple_Complex	15.92	15.97	15.94	14.79	14.46	14.78
TC1000000053.mm.2	11.44	12.59	-2.23	0.0001	0.0012	Ppil4	peptidylprolyl isomerase (cyclophilin)-like 4	-2.23	Multiple_Complex	12.27	12.59	12.6	11.49	11.44	11.43
TC1700002794.mm.2	7.43	8.59	-2.23	0.0001	0.0015	Gm3417	predicted gene 3417	-2.23	Coding	8.92	8.28	8.58	7.44	7.47	7.36
TC1400002870.mm.2	10.01	11.17	-2.23	4.65e-05	0.0007	Setdb2; Phf11c; Phf11d	SET domain, bifurcated 2; PHD finger protein 11C; PHD finger protein 11D	-2.23	Multiple_Complex	11.18	11.25	11.07	10.01	10.19	9.84
TC0100002582.mm.2	7.42	8.58	-2.23	0.0002	0.0018	Aamp	angio-associated migratory protein	-2.23	Coding	8.6	8.7	8.43	7.45	7.39	7.78
TC0800001867.mm.2	4.72	5.88	-2.24	0.0016	0.0102	Slc25a15	solute carrier family 25 (mitochondrial carrier ornithine transporter), member 15	-2.24	Coding	6.32	5.44	5.87	5.14	4.69	4.54
TC0400003785.mm.2	11.36	12.52	-2.24	0.0003	0.0029	Kdm1a	lysine (K)-specific demethylase 1A	-2.24	Multiple_Complex	12.02	12.54	12.5	11.36	11.37	11.34
TC0500002266.mm.2	9.24	10.4	-2.24	0.0018	0.0111	Man2b2	mannosidase 2, alpha B2	-2.24	Coding	10.39	10.41	9.92	9.29	8.69	9.57
TC0300001587.mm.2	11.76	12.92	-2.24	8.45e-05	0.0011	Depdc1a	DEP domain containing 1a	-2.24	Coding	12.9	13.09	12.79	11.6	11.73	12.01
TC0800002421.mm.2	8.99	10.15	-2.24	0.0002	0.0019	Haus8	4HAUS augmin-like complex, subunit 8	-2.24	Multiple_Complex	10.04	10.13	10.36	8.95	8.8	9.36
TC0200000515.mm.2	7.18	8.34	-2.24	0.0004	0.0034	Odf2	outer dense fiber of sperm tails 2	-2.24	Multiple_Complex	8	8.36	8.65	7.15	6.95	7.48
TC0100001397.mm.2	11.19	12.35	-2.24	0.0002	0.0017	Stx6	syntaxin 6	-2.24	Multiple_Complex	12.55	12.16	12.35	11.48	10.94	11.17
TC0900001766.mm.2	10.51	11.67	-2.24	9.48e-05	0.0012	Cep57	centrosomal protein 57	-2.24	Multiple_Complex	11.68	12.12	11.56	10.49	10.72	10.52
TC0100003320.mm.2	10.67	11.83	-2.24	4.11e-05	0.0006	Tor3a	torsin family 3, member A	-2.24	Multiple_Complex	11.82	11.67	11.85	10.77	10.68	10.56
TC1200001225.mm.2	9.54	10.71	-2.24	8.82e-05	0.0011	Rcor1	REST corepressor 1	-2.24	Multiple_Complex	10.41	10.7	10.71	9.51	9.63	9.54
TC0100002798.mm.2	9.76	10.93	-2.24	0.0002	0.0018	Ilkap	integrin-linked kinase-associated serine/threonine phosphatase 2C	-2.24	Coding	10.58	10.95	11.07	9.76	9.91	9.77
TC0400003516.mm.2	11.34	12.51	-2.24	0.0002	0.002	Cdca8	cell division cycle associated 8	-2.24	Multiple_Complex	12.24	12.53	12.64	11.34	11.26	11.63
TC1100003934.mm.2	6.84	8.01	-2.25	0.0002	0.0021	Polg2	polymerase (DNA directed), gamma 2, accessory subunit	-2.25	Multiple_Complex	8.12	8.02	7.86	6.81	6.87	7.24
TC0700004506.mm.2	4.14	5.31	-2.25	0.0002	0.0017	Zfp941	zinc finger protein 941	-2.25	Multiple_Complex	5.15	5.3	5.81	3.89	4.36	4.15
TC1000000097.mm.2	10.23	11.4	-2.25	0.0003	0.0028	Adat2	adenosine deaminase, tRNA-specific 2	-2.25	Coding	11.4	11.7	11.11	10.27	9.85	10.48
TC0800001244.mm.2	9.26	10.43	-2.25	6.78e-05	0.0009	Pla2g15	phospholipase A2, group XV	-2.25	Coding	10.46	10.8	10.4	9.29	8.9	9.46
TC0300001373.mm.2	6.57	7.74	-2.25	0.0003	0.0026	Manba	mannosidase, beta A, lysosomal	-2.25	Multiple_Complex	8.01	7.44	7.76	6.58	6.56	6.85
TC1700002558.mm.2	9.01	10.18	-2.25	2.59e-05	0.0004	Eif2ak2	eukaryotic translation initiation factor 2-alpha kinase 2	-2.25	Multiple_Complex	10.18	10.18	10.41	9.03	8.76	9.13
TC1600001340.mm.2	13.42	14.59	-2.25	2.13e-05	0.0004	Parl	presenilin associated, rhomboid-like	-2.25	Multiple_Complex	14.59	14.46	14.59	13.42	13.33	13.41
TC0X00000867.mm.2	3.21	4.39	-2.26	0.0008	0.0059	Gm5072; Gm5071	predicted gene 5072; predicted pseudogene 5071	-2.26	Coding	4.75	4.45	3.75	2.85	3.21	3.21
TC0600003263.mm.2	2.71	3.88	-2.26	0.0021	0.0128	Gm5581; RP23-13A21.2	predicted gene 5581 [Source:MGI Symbol;Acc:MGI:3643462]; novel C2H2 type zinc finger protein (EG434094); predicted gene 5581	-2.26	Coding	3.19	3.89	3.87	2.46	2.72	2.93
TC0200003900.mm.2	2.66	3.83	-2.26	0.0015	0.0097	Olfr1002	olfactory receptor 1002	-2.26	Coding	3.49	3.87	4.03	2.67	3.21	2.64
TC1800001156.mm.2	10.13	11.3	-2.26	0.0002	0.0018	Cdc25c	cell division cycle 25C	-2.26	Coding	11.33	11.5	10.99	9.89	10.32	10.15
TC0300001318.mm.2	5.21	6.39	-2.26	0.001	0.0068	Col25a1	collagen, type XXV, alpha 1	-2.26	Multiple_Complex	6.37	6.41	6.76	5.24	5.78	4.59
TC1000003163.mm.2	6.53	7.71	-2.27	0.0002	0.0019	Tmem198b	transmembrane protein 198b	-2.27	Multiple_Complex	7.48	7.73	7.84	6.86	6.53	6.53
TC0900001337.mm.2	10.78	11.96	-2.27	8.19e-05	0.001	Twf2	twinfilin, actin-binding protein, homolog 2 (Drosophila)	-2.27	Coding	11.97	11.96	11.79	11.02	10.79	10.74
TC0400003349.mm.2	10.83	12.02	-2.27	0.0001	0.0015	Mmachc	methylmalonic aciduria cblC type, with homocystinuria	-2.27	Multiple_Complex	12.16	12.04	11.8	11.13	10.8	10.86
TC1300002276.mm.2	5.99	7.18	-2.27	0.0002	0.002	Srd5a1	steroid 5 alpha-reductase 1	-2.27	Multiple_Complex	7.07	7.17	7.2	6.27	5.52	6.04
TC0300002030.mm.2	7.98	9.16	-2.27	9.74e-05	0.0012	Commd2	COMM domain containing 2	-2.27	Multiple_Complex	9.17	9.16	9.81	7.99	8.19	7.96
TC0100003861.mm.2	13.76	14.95	-2.27	2.38e-05	0.0004	Tcea1	transcription elongation factor A (SII) 1	-2.27	Multiple_Complex	15.02	14.96	14.84	13.87	13.68	13.76
TC0100000222.mm.2	11.12	12.31	-2.28	0.0006	0.0049	Imp4	IMP4, U3 small nucleolar ribonucleoprotein, homolog (yeast)	-2.28	Multiple_Complex	12.3	12.41	12.21	11.63	10.65	11.1
TC0800001289.mm.2	5.93	7.11	-2.28	1.34e-05	0.0003	Zfhx3	zinc finger homeobox 3	-2.28	Multiple_Complex	7.1	7.3	7.13	5.94	5.98	5.83
TC0300000359.mm.2	12.42	13.61	-2.28	1.73e-05	0.0003	Naa15	N(alpha)-acetyltransferase 15, NatA auxiliary subunit	-2.28	Multiple_Complex	13.61	13.72	13.49	12.43	12.41	12.21
TC0600000962.mm.2	9.31	10.5	-2.28	0.005	0.0255	Smyd5	SET and MYND domain containing 5	-2.28	Multiple_Complex	10.64	10.52	10.21	10.11	9.28	9.33
TC0900000486.mm.2	6.19	7.38	-2.28	0.0002	0.0018	Trim29	tripartite motif-containing 29	-2.28	Multiple_Complex	8.36	7.28	7.47	5.64	6.22	6.17
TC0400003392.mm.2	3.87	5.07	-2.28	3.46e-05	0.0005	Mpl	myeloproliferative leukemia virus oncogene	-2.28	Coding	4.9	5.06	5.07	3.84	3.98	3.87
TC0100001402.mm.2	13.26	14.45	-2.28	0.0003	0.003	Acbd6	acyl-Coenzyme A binding domain containing 6	-2.28	Multiple_Complex	14.44	14.47	14.06	13.25	13.54	13.15
TC0400001651.mm.2	9.68	10.87	-2.29	0.0152	0.0619	Runx3	runt related transcription factor 3	-2.29	Multiple_Complex	10.86	10.88	10.49	9.66	9.37	10.6
TC0200003720.mm.2	12.46	13.66	-2.29	0.0004	0.0032	Slc25a12	solute carrier family 25 (mitochondrial carrier, Aralar), member 12	-2.29	Multiple_Complex	14.14	13.64	13.67	13	12.22	12.43
TC1700002680.mm.2	10.05	11.25	-2.29	0.0002	0.002	Pigf	phosphatidylinositol glycan anchor biosynthesis, class F	-2.29	Coding	11.39	11.12	11.24	10.44	9.76	10.01
TC0100002586.mm.2	9.48	10.68	-2.29	5.63e-05	0.0008	Zfp142	zinc finger protein 142	-2.29	Multiple_Complex	10.49	10.87	10.68	9.5	9.64	9.28
TC0500000167.mm.2	8.33	9.53	-2.29	6.15e-05	0.0008	Tmem60	transmembrane protein 60	-2.29	Multiple_Complex	9.54	9.41	9.59	8.15	8.3	8.59
TC0100000658.mm.2	8.62	9.82	-2.3	7.96e-05	0.001	Speg	SPEG complex locus	-2.3	Multiple_Complex	9.84	9.81	9.51	8.63	8.5	8.73
TC1400000833.mm.2	7.28	8.48	-2.3	9.35e-05	0.0011	Rcbtb1	regulator of chromosome condensation (RCC1) and BTB (POZ) domain containing protein 1	-2.3	Multiple_Complex	8.48	8.51	8.38	6.54	7.22	7.36
TC1500001089.mm.2	4.59	5.79	-2.3	0.0005	0.0038	Igfbp6	insulin-like growth factor binding protein 6	-2.3	Coding	5.75	5.35	6.29	4.66	4.53	4.58
TC0300000416.mm.2	5.33	6.53	-2.3	0.0004	0.0031	Spg20	spastic paraplegia 20, spartin (Troyer syndrome) homolog (human)	-2.3	Coding	7.49	6.44	6.61	5.29	5.1	5.65
TC0800001245.mm.2	9.59	10.79	-2.3	0.0007	0.0051	Slc7a6	solute carrier family 7 (cationic amino acid transporter, y+ system), member 6	-2.3	Multiple_Complex	11.51	10.85	10.72	10.18	9.55	9.63
TC0100003351.mm.2	12.73	13.93	-2.3	2.07e-05	0.0004	Cacybp	calcyclin binding protein	-2.3	Coding	14.02	13.86	13.92	12.73	12.72	12.83
TC1400000790.mm.2	10.66	11.86	-2.3	0.0001	0.0012	Gmpr2	guanosine monophosphate reductase 2	-2.3	Multiple_Complex	11.48	11.84	11.92	10.6	10.65	10.72
TC1600001557.mm.2	5.79	7	-2.3	0.0001	0.0014	Dtx3l	deltex 3-like (Drosophila)	-2.3	Coding	6.78	7.22	6.99	6	5.83	5.45
TC1200000018.mm.2	7.11	8.31	-2.3	0.0011	0.0075	Dnajc27	DnaJ (Hsp40) homolog, subfamily C, member 27	-2.3	Multiple_Complex	8.3	8.56	8.1	7.72	7.09	6.88
TC0800000115.mm.2	5.95	7.15	-2.3	0.0005	0.0041	F10	coagulation factor X	-2.3	Coding	7.16	7.15	6.53	5.76	5.94	5.99
TC0200005454.mm.2	10.54	11.74	-2.3	0.0011	0.0076	Rgs19	regulator of G-protein signaling 19	-2.3	Multiple_Complex	11.45	11.9	11.77	11.12	10.5	10.58
TC0200004383.mm.2	6.36	7.56	-2.31	0.0002	0.0018	Meis2	Meis homeobox 2	-2.31	Multiple_Complex	7.68	7.09	7.55	5.97	6.37	6.35
TC0400001970.mm.2	3.51	4.72	-2.31	0.0002	0.0021	Slc2a5	solute carrier family 2 (facilitated glucose transporter), member 5	-2.31	Multiple_Complex	5.09	4.4	4.69	3.52	3.5	3.69
TC1400002208.mm.2	8.77	9.98	-2.31	0.0001	0.0016	Ints6	integrator complex subunit 6	-2.31	Multiple_Complex	9.56	10.19	10.01	8.84	8.51	8.77
TC0800002831.mm.2	7.25	8.46	-2.31	0.0004	0.0037	Acd	adrenocortical dysplasia	-2.31	Coding	8.66	8.49	8.09	7.25	6.91	7.58
TC1900001217.mm.2	11.6	12.81	-2.31	0.0018	0.0113	Gcnt1	glucosaminyl (N-acetyl) transferase 1, core 2	-2.31	Multiple_Complex	12.58	12.82	12.79	12.27	11.58	11.61
TC0400001933.mm.2	12.4	13.61	-2.32	0.0006	0.005	Exosc10	exosome component 10	-2.32	Multiple_Complex	13.8	13.61	13.41	12.97	12.41	12.38
TC1700000257.mm.2	7.44	8.65	-2.32	0.0001	0.0012	Zfp160	zinc finger protein 160	-2.32	Multiple_Complex	8.68	8.62	8.97	7.4	7.83	7.24
TC0400002386.mm.2	13.56	14.77	-2.32	0.0002	0.0018	Orc3	origin recognition complex, subunit 3	-2.32	Multiple_Complex	14.77	14.85	14.71	14.01	13.57	13.44
TC0100003864.mm.2	13.01	14.23	-2.32	3.39e-05	0.0005	Psmd1	proteasome (prosome, macropain) 26S subunit, non-ATPase, 1	-2.32	Multiple_Complex	14.22	14.23	14.48	13.27	13	13.03
TC0100000233.mm.2	10.16	11.37	-2.32	2.74e-05	0.0005	Plekhb2	pleckstrin homology domain containing, family B (evectins) member 2	-2.32	Multiple_Complex	11.31	11.42	11.92	10.15	10.17	10.05
TC0600003311.mm.2	7.91	9.12	-2.32	0.0003	0.003	Gpr19	G protein-coupled receptor 19	-2.32	Multiple_Complex	9.5	9.08	8.86	8.04	7.02	7.85
TC0600000963.mm.2	6.59	7.81	-2.32	0.0006	0.0044	Cct7	chaperonin containing Tcp1, subunit 7 (eta)	-2.32	Multiple_Complex	7.86	7.8	7.77	7.19	6.38	6.58
TC1900001506.mm.2	11.34	12.56	-2.32	0.0008	0.0058	Pik3ap1	phosphoinositide-3-kinase adaptor protein 1	-2.32	Coding	12.56	12.59	12.5	11.99	11.38	11.24
TC1000000160.mm.2	7.42	8.64	-2.32	0.0002	0.0023	Ahi1	Abelson helper integration site 1	-2.32	Multiple_Complex	9.03	8.61	8.46	7.28	7.82	7.41
TC0800001231.mm.2	13.74	14.96	-2.32	1.7e-05	0.0003	Nutf2; Nutf2-ps1	nuclear transport factor 2; nuclear transport factor 2, pseudogene 1	-2.32	Multiple_Complex	15.05	14.96	14.86	13.72	13.74	13.81
TC0400002782.mm.2	5.48	6.7	-2.32	0.0003	0.0026	Zfp37	zinc finger protein 37	-2.32	Multiple_Complex	6.75	6.21	7.05	5.5	5.46	4.97
TC0900002358.mm.2	4.71	5.93	-2.32	1.7e-05	0.0003	Odf3l1	outer dense fiber of sperm tails 3-like 1	-2.32	Coding	5.81	6.05	5.92	4.66	4.75	4.71
TC1700002774.mm.2	9.74	10.96	-2.32	7.19e-05	0.0009	Cmtr1	cap methyltransferase 1	-2.32	Multiple_Complex	10.97	10.69	10.95	9.49	9.76	9.88
TC1900000665.mm.2	3.98	5.2	-2.33	0.0005	0.0041	Kazald1	Kazal-type serine peptidase inhibitor domain 1	-2.33	Coding	4.8	5.2	5.59	3.98	4.28	3.98
TC0900002537.mm.2	7.07	8.29	-2.33	6.04e-05	0.0008	Lactb	lactamase, beta	-2.33	Coding	8.27	8.31	8.63	7.04	6.31	7.12
TC0500002167.mm.2	15.9	17.12	-2.33	4.05e-05	0.0006	Ost4	oligosaccharyltransferase 4 homolog (S. cerevisiae)	-2.33	Coding	16.88	17.12	17.13	15.9	16.01	15.83
TC1800001632.mm.2	9.63	10.85	-2.33	0.0003	0.0025	Haus1	HAUS augmin-like complex, subunit 1	-2.33	Coding	10.29	10.84	10.87	9.4	9.65	9.62
TC0800002599.mm.2	13.47	14.69	-2.33	2.88e-05	0.0005	Asna1	arsA arsenite transporter, ATP-binding, homolog 1 (bacterial)	-2.33	Coding	14.68	15.01	14.71	13.46	13.69	13.48
TC1400002293.mm.2	8.78	10	-2.33	6.41e-05	0.0009	Dock5	dedicator of cytokinesis 5	-2.33	Multiple_Complex	10	9.79	10.23	8.77	8.96	8.79
TC0400002268.mm.2	8.59	9.81	-2.33	2.04e-05	0.0004	Cpne3	copine III	-2.33	Multiple_Complex	9.9	9.81	9.76	8.58	8.75	8.51
TC0900002541.mm.2	11.3	12.52	-2.33	3.76e-05	0.0006	Tpm1	tropomyosin 1, alpha	-2.33	Multiple_Complex	12.62	12.53	12.39	11.51	11.22	11.29
TC0500003637.mm.2	11.69	12.92	-2.34	3.14e-05	0.0005	Slc7a1	solute carrier family 7 (cationic amino acid transporter, y+ system), member 1	-2.34	Multiple_Complex	13.06	12.81	12.91	11.86	11.49	11.71
TC0100002656.mm.2	9.51	10.74	-2.34	3.69e-05	0.0006	Dock10	dedicator of cytokinesis 10	-2.34	Multiple_Complex	10.97	10.58	10.72	9.21	9.61	9.52
TC0500000298.mm.2	14.01	15.24	-2.34	5.09e-05	0.0007	Cenpa	centromere protein A	-2.34	Multiple_Complex	15.02	15.26	15.41	13.82	14.03	14.17
TC0600001123.mm.2	7.37	8.59	-2.34	0.0013	0.0084	Kbtbd8	kelch repeat and BTB (POZ) domain containing 8	-2.34	Multiple_Complex	8.64	8.12	8.92	7.83	7.05	7.32
TC1100002046.mm.2	13.73	14.96	-2.34	1.5e-05	0.0003	Hmga1-rs1	high mobility group AT-hook I, related sequence 1	-2.34	Multiple_Complex	14.96	14.95	14.92	13.83	13.63	13.72
TC0500002284.mm.2	8.7	9.93	-2.35	0.0295	0.1037	Slc2a9	solute carrier family 2 (facilitated glucose transporter), member 9	-2.35	Multiple_Complex	9.33	9.9	9.97	9.64	8.67	8.73
TC0100002136.mm.2	10.32	11.55	-2.35	4.7e-05	0.0007	Prim2	DNA primase, p58 subunit	-2.35	Multiple_Complex	11.46	11.77	11.54	10.35	9.99	10.5
TC0400002095.mm.2	3.23	4.46	-2.35	0.0119	0.0508	Mxra8	matrix-remodelling associated 8	-2.35	Multiple_Complex	5.29	4.37	3.86	3.9	3.28	3.16
TC0900000888.mm.2	12.32	13.55	-2.35	2.45e-05	0.0004	Vps13c	vacuolar protein sorting 13C (yeast)	-2.35	Multiple_Complex	13.71	13.58	13.33	12.31	12.18	12.34
TC0400002069.mm.2	6.36	7.59	-2.35	5.96e-05	0.0008	Faap20	Fanconi anemia core complex associated protein 20	-2.35	Multiple_Complex	7.59	7.39	7.6	6.59	6.34	6.22
TC1200001527.mm.2	7.55	8.78	-2.35	1.93e-05	0.0004	9030624G23Rik	RIKEN cDNA 9030624G23 gene	-2.35	Coding	8.76	8.83	8.78	7.42	7.72	7.53
TC1700001192.mm.2	5.92	7.15	-2.35	0.0002	0.0019	Ndufaf7	NADH dehydrogenase (ubiquinone) 1 alpha subcomplex assembly factor 7	-2.35	Coding	7.11	6.74	7.19	6.1	5.69	5.93
TC1600001268.mm.2	15.66	16.9	-2.35	1.6e-05	0.0003	Rpl31-ps12	ribosomal protein L31, pseudogene 1 2	-2.35	Multiple_Complex	16.9	16.94	16.86	15.66	15.61	15.8
TC0900001903.mm.2	8.65	9.88	-2.35	3.27e-05	0.0005	Zfp599	zinc finger protein 599	-2.35	Coding	10.09	9.87	9.9	8.63	8.43	8.91
TC0100000794.mm.2	8.91	10.14	-2.35	7.2e-05	0.0009	Dis3l2	DIS3 mitotic control homolog (S. cerevisiae)-like 2	-2.35	Multiple_Complex	10.12	10.44	9.89	9.04	8.73	8.92
TC0X00002619.mm.2	3.28	4.52	-2.36	0.006	0.0295	Gm5071	predicted pseudogene 5071	-2.36	Multiple_Complex	4.86	4.5	4.22	4.17	3.32	3.24
TC0700004288.mm.2	5.72	6.96	-2.36	0.0003	0.0025	Nupr1	nuclear protein transcription regulator 1	-2.36	Multiple_Complex	6.56	6.99	7.15	5.99	5.7	5.74
TC0900002489.mm.2	8.55	9.79	-2.36	0.0021	0.0126	Zwilch	zwilch kinetochore protein	-2.36	Multiple_Complex	9.13	9.84	9.73	8.3	8.51	8.92
TC0100003739.mm.2	8.91	10.15	-2.36	2.64e-05	0.0004	Marc2	mitochondrial amidoxime reducing component 2	-2.36	Multiple_Complex	10.15	10.17	10.06	8.93	8.9	8.42
TC1500000719.mm.2	6.34	7.58	-2.36	0.0013	0.0087	Xpnpep3	X-prolyl aminopeptidase (aminopeptidase P) 3, putative	-2.36	Multiple_Complex	7.55	7.62	7.11	6.33	5.92	6.78
TC1500002333.mm.2	8.86	10.11	-2.37	0.0007	0.0053	Sh3bp1	SH3-domain binding protein 1	-2.37	Coding	9.69	10.09	10.12	8.89	8.84	9.3
TC0300000457.mm.2	12.37	13.61	-2.37	2.25e-05	0.0004	Eif2a	eukaryotic translation initiation factor 2A	-2.37	Multiple_Complex	13.65	13.55	13.62	12.55	12.21	12.36
TC0900000523.mm.2	10.66	11.91	-2.37	0.0004	0.0037	Ift46	intraflagellar transport 46	-2.37	Multiple_Complex	11.29	11.9	11.92	10.62	10.67	10.7
TC0600002722.mm.2	8.91	10.15	-2.37	8e-06	0.0002	Nup210	nucleoporin 210	-2.37	Multiple_Complex	10.38	10.15	10.16	8.92	8.74	8.91
TC0900002332.mm.2	4.09	5.33	-2.37	0.0367	0.1217	Nrg4	neuregulin 4	-2.37	Multiple_Complex	5.82	4.28	5.41	4.11	4.72	4.07
TC0800001262.mm.2	7.18	8.42	-2.37	7.77e-05	0.001	Vps4a	vacuolar protein sorting 4a (yeast)	-2.37	Multiple_Complex	8.43	8.71	8.12	7.23	6.68	7.13
TC1100001241.mm.2	11.82	13.07	-2.37	0.0004	0.0037	Slfn4	schlafen 4	-2.37	Coding	12.4	13.07	13.06	11.8	11.53	11.84
TC1900000161.mm.2	4.18	5.43	-2.37	0.0041	0.0218	Lrrn4cl	LRRN4 C-terminal like	-2.37	Multiple_Complex	5.48	4.81	5.37	4.13	3.75	4.73
TC0100002140.mm.2	7.49	8.73	-2.37	0.0004	0.0033	Bag2	BCL2-associated athanogene 2	-2.37	Multiple_Complex	9.04	8.44	8.73	7.46	7.14	7.88
TC0100000439.mm.2	10.37	11.62	-2.38	0.0006	0.005	Cflar	CASP8 and FADD-like apoptosis regulator	-2.38	Multiple_Complex	11.72	11.47	11.63	10.88	9.82	10.39
TC0500000432.mm.2	9.5	10.75	-2.38	2.37e-05	0.0004	Stx18	syntaxin 18	-2.38	Multiple_Complex	10.75	10.78	10.75	9.72	9.48	9.32
TC0100002954.mm.2	10.13	11.38	-2.38	1.4e-05	0.0003	Ptpn4	protein tyrosine phosphatase, non-receptor type 4	-2.38	Multiple_Complex	11.36	11.26	11.59	10.14	9.93	10.12
TC1100001832.mm.2	5.31	6.56	-2.38	0.0002	0.0022	Arsg	arylsulfatase G	-2.38	Multiple_Complex	6.6	6.87	6.13	5.13	5.49	5.3
TC0200002587.mm.2	11.02	12.28	-2.38	0.0001	0.0013	Slc9a8	solute carrier family 9 (sodium/hydrogen exchanger), member 8	-2.38	Multiple_Complex	12.64	11.98	12.25	11.01	10.41	11.04
TC0100000442.mm.2	7.79	9.05	-2.38	0.0004	0.0037	Stradb	STE20-related kinase adaptor beta	-2.38	Multiple_Complex	9.01	8.56	9.09	7.8	7.79	8.07
TC0500003497.mm.2	10.96	12.21	-2.38	2.69e-05	0.0004	Ints1	integrator complex subunit 1	-2.38	Coding	12.19	12.44	12.23	10.97	10.95	11.22
TC1700000176.mm.2	8.7	9.95	-2.38	7.38e-05	0.001	Ermard	ER membrane associated RNA degradation	-2.38	Multiple_Complex	10.13	9.79	9.95	8.69	8.71	9.02
TC1600002157.mm.2	4.48	5.73	-2.38	0.0012	0.008	Prdm15	PR domain containing 15	-2.38	Multiple_Complex	5.74	5.17	5.73	4.52	4.75	3.86
TC0200004457.mm.2	3.42	4.68	-2.39	0.0005	0.0041	Pla2g4f	phospholipase A2, group IVF	-2.39	Multiple_Complex	4.65	4.75	4.25	3.11	3.78	3.4
TC0800001232.mm.2	8.52	9.78	-2.39	5.23e-05	0.0007	Nrn1l; Edc4	neuritin 1-like; enhancer of mRNA decapping 4	-2.39	Multiple_Complex	9.54	10.12	9.74	8.6	8.44	8.52
TC1500002258.mm.2	3.28	4.54	-2.39	0.0006	0.0047	Krt80	keratin 80	-2.39	Coding	4.5	4.29	5.09	3.25	3.76	3.31
TC1600001301.mm.2	6.62	7.87	-2.39	0.0003	0.0025	Dgcr14	DiGeorge syndrome critical region gene 14	-2.39	Coding	7.86	7.45	8.31	6.63	6.45	6.76
TSUnmapped00000001.mm.2	7.23	8.49	-2.39	0.001	0.0069	Plppr2	phospholipid phosphatase related 2	-2.39	Coding	8.96	7.82	8.55	7.24	7.13	7.28
TC0900003128.mm.2	10.47	11.73	-2.39	0.0001	0.0016	Mlh1	mutL homolog 1 (E. coli)	-2.39	Multiple_Complex	11.26	11.74	11.72	10.53	10.05	10.44
TC0900000117.mm.2	13.53	14.79	-2.39	1.2e-05	0.0002	Taf1d; Gm25500	TATA box binding protein (Tbp)-associated factor, RNA polymerase I, D; predicted gene, 25500	-2.39	Multiple_Complex	14.71	14.78	14.92	13.54	13.6	13.45
TC0500001669.mm.2	9.34	10.6	-2.39	1.21e-05	0.0002	Get4	golgi to ER traffic protein 4 homolog (S. cerevisiae)	-2.39	Multiple_Complex	10.68	10.59	10.54	9.37	9	9.31
TC0200001222.mm.2	7	8.25	-2.39	0.0025	0.0145	Ube2l6	ubiquitin-conjugating enzyme E2L 6	-2.39	Multiple_Complex	7.8	8.62	8.29	7.64	6.76	6.97
TC1700001173.mm.2	3.55	4.81	-2.4	0.0004	0.0032	Rasgrp3	RAS, guanyl releasing protein 3	-2.4	Coding	4.79	4.35	4.83	3.11	3.76	3.58
TC0200004913.mm.2	10.54	11.8	-2.4	0.0154	0.0624	Bcl2l1	BCL2-like 1	-2.4	Multiple_Complex	11.79	11.81	11.8	11.72	10.49	10.58
TC0200001762.mm.2	3.18	4.44	-2.4	0.0001	0.0013	Gm14137	predicted gene 14137	-2.4	Coding	4.2	4.63	4.47	3.46	3.2	2.88
TC1200002017.mm.2	5.79	7.05	-2.4	0.0003	0.0027	Gm4787	predicted gene 4787	-2.4	Coding	6.47	7.03	7.08	5.8	5.83	5.72
TC0400004009.mm.2	9.35	10.62	-2.4	0.0006	0.0045	Clcn6	chloride channel, voltage-sensitive 6	-2.4	Multiple_Complex	10.2	10.86	10.66	9.74	8.98	9.35
TC0100003370.mm.2	8.01	9.28	-2.4	0.0001	0.0014	Zbtb37	zinc finger and BTB domain containing 37	-2.4	Coding	9.61	9.28	8.93	8.09	7.41	7.96
TC0400001688.mm.2	6.52	7.78	-2.4	8.93e-06	0.0002	Luzp1	leucine zipper protein 1	-2.4	Multiple_Complex	7.76	7.93	7.79	6.51	6.47	6.6
TC0400003490.mm.2	9.49	10.75	-2.41	1.09e-05	0.0002	Akirin1	akirin 1	-2.41	Multiple_Complex	10.66	10.74	10.94	9.34	9.51	9.48
TC1400001077.mm.2	5.37	6.63	-2.41	0.0054	0.0273	Ccdc122	coiled-coil domain containing 122	-2.41	Multiple_Complex	6.27	6.92	6.66	5.44	6.24	5.29
TC0100000652.mm.2	9.31	10.58	-2.41	0.0002	0.0018	Fam134a	family with sequence similarity 134, member A	-2.41	Coding	10.58	10.58	10.07	9.27	9.3	9.37
TC1200000181.mm.2	12.12	13.39	-2.41	0.0034	0.0186	Cpsf3	cleavage and polyadenylation specificity factor 3	-2.41	Coding	13.49	13.24	13.4	12.85	11.29	12.16
TC0400004047.mm.2	6.05	7.33	-2.41	0.0002	0.0017	Pik3cd	phosphatidylinositol 3-kinase catalytic delta polypeptide	-2.41	Multiple_Complex	7.27	7.38	8.03	6.02	6.09	6.44
TC1300002725.mm.2	3.53	4.81	-2.41	0.001	0.0072	Parp8	poly (ADP-ribose) polymerase family, member 8	-2.41	Multiple_Complex	4.11	4.84	5.09	3.53	3.63	3.5
TC0100002333.mm.2	11.1	12.37	-2.42	5.57e-05	0.0008	Asnsd1	asparagine synthetase domain containing 1	-2.42	Multiple_Complex	12.66	12.08	12.37	11.18	11.1	10.84
TC0800002961.mm.2	11.89	13.16	-2.42	0.0002	0.0017	Kars	lysyl-tRNA synthetase	-2.42	Coding	13.5	13.17	13.08	12.34	11.84	11.61
TC0800002757.mm.2	8.19	9.47	-2.42	3.19e-05	0.0005	Slc38a7	solute carrier family 38, member 7	-2.42	Multiple_Complex	9.9	9.47	9.35	8.1	8.18	8.32
TC0400001736.mm.2	6.47	7.75	-2.42	0.0024	0.0142	Pla2g2e	phospholipase A2, group IIE	-2.42	Coding	7.45	8.01	7.76	6.41	7.25	6.53
TC0300002543.mm.2	9.85	11.12	-2.42	0.0004	0.0036	Pde4dip; Mir7225	phosphodiesterase 4D interacting protein (myomegalin); microRNA 7225	-2.42	Multiple_Complex	10.7	11.09	11.15	9.45	10.16	9.88
TC1100003771.mm.2	11.15	12.42	-2.42	8.63e-05	0.0011	Nt5c3b	5-nucleotidase, cytosolic IIIB; 5'-nucleotidase, cytosolic IIIB	-2.42	Multiple_Complex	12.44	12.4	12.05	11.14	11.31	11
TC0X00000313.mm.2	9.94	11.21	-2.42	9.07e-05	0.0011	Dock11	dedicator of cytokinesis 11	-2.42	Multiple_Complex	11.19	11.27	10.87	9.72	10.12	9.95
TC0800002734.mm.2	13.56	14.83	-2.42	0.0008	0.0059	Ciapin1	cytokine induced apoptosis inhibitor 1	-2.42	Multiple_Complex	14.81	14.85	14.57	13.58	14.16	13.53
TC0500003048.mm.2	11.12	12.39	-2.42	0.0004	0.0037	Tmem119	transmembrane protein 119	-2.42	Coding	12.04	12.73	12.4	11.5	10.72	11.12
TC0100001550.mm.2	11.02	12.3	-2.42	9.92e-05	0.0012	Aldh9a1	aldehyde dehydrogenase 9, subfamily A1	-2.42	Coding	12.36	12.14	12.31	10.87	11.01	11.4
TC0100000333.mm.2	9.11	10.39	-2.42	8.17e-05	0.001	Bivm	basic, immunoglobulin-like variable motif containing	-2.42	Multiple_Complex	10.62	10.39	10.16	9.15	8.37	9.07
TC1100002637.mm.2	7.69	8.97	-2.43	1.29e-05	0.0003	Trim41	tripartite motif-containing 41	-2.43	Coding	9	8.82	8.96	7.43	7.69	7.7
TC1600001379.mm.2	9.76	11.04	-2.43	0.0003	0.0026	Etv5	ets variant 5	-2.43	Multiple_Complex	10.73	11.03	11.06	9.72	8.75	9.81
TC1500002147.mm.2	4.58	5.86	-2.43	0.0009	0.0063	Slc38a4	solute carrier family 38, member 4	-2.43	Coding	6.15	5.28	5.91	4.58	3.86	4.79
TC0400001006.mm.2	8.68	9.96	-2.43	7.05e-05	0.0009	Alg6	asparagine-linked glycosylation 6 (alpha-1,3,-glucosyltransferase)	-2.43	Multiple_Complex	9.93	10.21	9.8	8.36	8.71	8.93
TC0900002883.mm.2	8.9	10.18	-2.43	0.0002	0.0023	Rasa2	RAS p21 protein activator 2	-2.43	Multiple_Complex	10.48	10.2	9.85	9.25	8.86	8.64
TC0800000758.mm.2	7.33	8.62	-2.44	0.0103	0.0455	Lrrc25	leucine rich repeat containing 25	-2.44	Coding	9.47	7.89	8.55	7.9	7.26	7.38
TC0900001674.mm.2	3.11	4.4	-2.44	0.0019	0.0116	Ccr2	chemokine (C-C motif) receptor 2	-2.44	Coding	4.77	3.76	4.46	3.08	3.53	2.76
TC1700000637.mm.2	5.48	6.77	-2.44	6.73e-05	0.0009	Ager	advanced glycosylation end product-specific receptor	-2.44	Multiple_Complex	6.79	6.61	6.76	5.15	5.51	5.74
TC0500003723.mm.2	11.67	12.96	-2.44	7.58e-05	0.001	Mpv17	MpV17 mitochondrial inner membrane protein	-2.44	Multiple_Complex	12.71	12.92	13.33	11.68	11.65	11.84
TC1600001651.mm.2	7.68	8.96	-2.44	0.0012	0.0079	Slc35a5	solute carrier family 35, member A5	-2.44	Multiple_Complex	8.96	8.97	8.19	7.79	7.49	7.7
TC0900000254.mm.2	12.03	13.32	-2.44	1.25e-05	0.0003	Thyn1	thymocyte nuclear protein 1	-2.44	Coding	13.28	13.33	13.51	12.01	11.92	12.19
TC0100002598.mm.2	6.14	7.43	-2.45	4.23e-05	0.0006	Nhej1	nonhomologous end-joining factor 1	-2.45	Coding	7.62	7.37	7.43	6.39	6.18	5.8
TC0800002388.mm.2	7.95	9.24	-2.45	0.0009	0.0066	Armc6	armadillo repeat containing 6	-2.45	Multiple_Complex	9.45	9.03	9.23	8.65	7.92	7.97
TC1700000898.mm.2	13.01	14.3	-2.45	1.11e-05	0.0002	Mrpl2	mitochondrial ribosomal protein L2	-2.45	Multiple_Complex	14.39	14.3	14.22	13.02	12.83	13.1
TC1700000622.mm.2	13.62	14.91	-2.45	5.22e-05	0.0007	Psmb8	proteasome (prosome, macropain) subunit, beta type 8 (large multifunctional peptidase 7)	-2.45	Multiple_Complex	14.51	14.93	14.9	13.36	13.61	13.64
TC0100001692.mm.2	4.51	5.81	-2.45	0.0022	0.0131	Kif26b	kinesin family member 26B	-2.45	Coding	6.22	5.85	5.28	4.59	4.95	3.73
TC0100003876.mm.2	9	10.29	-2.45	0.0007	0.0053	Tex30	testis expressed 30	-2.45	Multiple_Complex	10.27	10.51	10.15	8.95	8.49	9.6
TC0100000526.mm.2	9.39	10.68	-2.45	5.13e-05	0.0007	Fastkd2	FAST kinase domains 2	-2.45	Multiple_Complex	10.71	10.67	10.49	9.62	9.13	9.4
TC0900000500.mm.2	3.59	4.89	-2.45	0.0011	0.0075	Mcam	melanoma cell adhesion molecule	-2.45	Multiple_Complex	4.93	4.05	4.84	3.63	3.56	3.21
TC0600000987.mm.2	10.71	12	-2.45	6.92e-06	0.0002	Tia1	cytotoxic granule-associated RNA binding protein 1	-2.45	Multiple_Complex	12.04	12	11.98	10.74	10.71	10.68
TC1500001090.mm.2	5.56	6.86	-2.46	0.0001	0.0015	Soat2	sterol O-acyltransferase 2	-2.46	Coding	6.81	7.36	6.57	5.49	5.55	5.73
TC1100002160.mm.2	7.37	8.67	-2.46	0.0008	0.0057	Nudcd3	NudC domain containing 3	-2.46	Multiple_Complex	8.02	8.64	8.7	7.16	7.35	7.62
TC0800001247.mm.2	10.83	12.13	-2.46	2e-05	0.0004	Prmt7	protein arginine N-methyltransferase 7	-2.46	Multiple_Complex	12.32	12.08	12.13	11.03	10.6	10.85
TC0800000786.mm.2	12.26	13.56	-2.46	0.0002	0.0017	Babam1	BRISC and BRCA1 A complex member 1	-2.46	Coding	13.54	13.75	13.43	12.75	12.23	12.29
TC0300001292.mm.2	8.24	9.54	-2.46	0.0003	0.0027	Tifa	TRAF-interacting protein with forkhead-associated domain	-2.46	Multiple_Complex	9.66	9.36	9.56	7.03	8.21	8.27
[truncated: 766 more rows]

## Sheet: Expression_only_6h 
Genes exclusively expressed at 6h in piMϕ vs niMϕ
ID	Gene Symbol	Description	Chromosome	Group
TC0100000259.mm.2	Inpp4a	inositol polyphosphate-4-phosphatase, type I	chr1	Multiple_Complex
TC0100000334.mm.2	Ercc5	excision repair cross-complementing rodent repair deficiency, complementation group 5	chr1	Multiple_Complex
TC0100000442.mm.2	Stradb	STE20-related kinase adaptor beta	chr1	Multiple_Complex
TC0100000652.mm.2	Fam134a	family with sequence similarity 134, member A	chr1	Coding
TC0100000708.mm.2	Mff	mitochondrial fission factor	chr1	Multiple_Complex
TC0100000736.mm.2	Gm10553	predicted gene 10553 [Source:MGI Symbol;Acc:MGI:3642178]	chr1	Coding
TC0100000878.mm.2	Cops8	COP9 (constitutive photomorphogenic) homolog, subunit 8 (Arabidopsis thaliana)	chr1	Coding
TC0100001031.mm.2	Serpinb8	serine (or cysteine) peptidase inhibitor, clade B, member 8	chr1	Multiple_Complex
TC0100001096.mm.2	Ccdc93	coiled-coil domain containing 93	chr1	Multiple_Complex
TC0100001397.mm.2	Stx6	syntaxin 6	chr1	Multiple_Complex
TC0100001402.mm.2	Acbd6	acyl-Coenzyme A binding domain containing 6	chr1	Multiple_Complex
TC0100001909.mm.2	Mrpl15	mitochondrial ribosomal protein L15	chr1	Multiple_Complex
TC0100001980.mm.2	Lactb2	lactamase, beta 2	chr1	Multiple_Complex
TC0100002163.mm.2	Fam168b	family with sequence similarity 168, member B	chr1	Multiple_Complex
TC0100002207.mm.2	2010300C02Rik	RIKEN cDNA 2010300C02 gene	chr1	Coding
TC0100002382.mm.2	Ppil3	peptidylprolyl isomerase (cyclophilin)-like 3	chr1	Multiple_Complex
TC0100002405.mm.2	Sumo1	small ubiquitin-like modifier 1	chr1	Multiple_Complex
TC0100002583.mm.2	Tmbim1	transmembrane BAX inhibitor motif containing 1	chr1	Multiple_Complex
TC0100002603.mm.2	Glb1l	galactosidase, beta 1-like	chr1	Multiple_Complex
TC0100002725.mm.2	Sp110	Sp110 nuclear body protein	chr1	Multiple_Complex
TC0100002748.mm.2	Pde6d	phosphodiesterase 6D, cGMP-specific, rod, delta	chr1	Multiple_Complex
TC0100002947.mm.2	Ralb	v-ral simian leukemia viral oncogene homolog B (ras related)	chr1	Multiple_Complex
TC0100003093.mm.2	Zbed6; Zc3h11a	zinc finger, BED type containing 6; zinc finger CCCH type containing 11A	chr1	Multiple_Complex
TC0100003170.mm.2	Nek7	NIMA (never in mitosis gene a)-related expressed kinase 7	chr1	Multiple_Complex
TC0100003271.mm.2	Smg7	Smg-7 homolog, nonsense mediated mRNA decay factor (C. elegans)	chr1	Multiple_Complex
TC0100003313.mm.2	Tor1aip1	torsin A interacting protein 1	chr1	Multiple_Complex
TC0100003351.mm.2	Cacybp	calcyclin binding protein	chr1	Coding
TC0100003505.mm.2	Hsd17b7	hydroxysteroid (17-beta) dehydrogenase 7	chr1	Multiple_Complex
TC0100003739.mm.2	Marc2	mitochondrial amidoxime reducing component 2	chr1	Multiple_Complex
TC0100003814.mm.2	Dtl	denticleless homolog (Drosophila)	chr1	Multiple_Complex
TC0200000382.mm.2	Il1rn	interleukin 1 receptor antagonist	chr2	Multiple_Complex
TC0200000485.mm.2	Gm10134	predicted gene 10134 [Source:MGI Symbol;Acc:MGI:3642322]	chr2	Coding
TC0200000501.mm.2	Setx	senataxin	chr2	Multiple_Complex
TC0200000515.mm.2	Odf2	outer dense fiber of sperm tails 2	chr2	Multiple_Complex
TC0200001164.mm.2	Ssfa2	sperm specific antigen 2	chr2	Multiple_Complex
TC0200001627.mm.2	Lgr4	leucine-rich repeat-containing G protein-coupled receptor 4	chr2	Multiple_Complex
TC0200001819.mm.2	Wdr76	WD repeat domain 76	chr2	Multiple_Complex
TC0200001922.mm.2	Acoxl	acyl-Coenzyme A oxidase-like	chr2	Multiple_Complex
TC0200001945.mm.2	Ttl	tubulin tyrosine ligase	chr2	Multiple_Complex
TC0200002429.mm.2	Ralgapb	Ral GTPase activating protein, beta subunit (non-catalytic)	chr2	Multiple_Complex
TC0200002478.mm.2	Mybl2	myeloblastosis oncogene-like 2	chr2	Multiple_Complex
TC0200002537.mm.2	Ctsa	cathepsin A	chr2	Multiple_Complex
TC0200002783.mm.2	Osbpl2	oxysterol binding protein-like 2	chr2	Multiple_Complex
TC0200002803.mm.2	Slc17a9	solute carrier family 17, member 9	chr2	Multiple_Complex
TC0200003320.mm.2	Ralgps1	Ral GEF with PH domain and SH3 binding motif 1	chr2	Multiple_Complex
TC0200003630.mm.2	Ifih1	interferon induced with helicase C domain 1	chr2	Multiple_Complex
TC0200003772.mm.2	Lnp	limb and neural patterns	chr2	Multiple_Complex
TC0200003900.mm.2	Olfr1002	olfactory receptor 1002	chr2	Coding
TC0200004130.mm.2	Dgkz	diacylglycerol kinase zeta	chr2	Multiple_Complex
TC0200004913.mm.2	Bcl2l1	BCL2-like 1	chr2	Multiple_Complex
TC0200004939.mm.2	Cdk5rap1	CDK5 regulatory subunit associated protein 1	chr2	Multiple_Complex
TC0200005066.mm.2	Chd6	chromodomain helicase DNA binding protein 6	chr2	Multiple_Complex
TC0200005145.mm.2	Slc35c2	solute carrier family 35, member C2	chr2	Multiple_Complex
TC0200005186.mm.2	B4galt5	UDP-Gal:betaGlcNAc beta 1,4-galactosyltransferase, polypeptide 5	chr2	Multiple_Complex
TC0200005454.mm.2	Rgs19	regulator of G-protein signaling 19	chr2	Multiple_Complex
TC0200005464.mm.2	Egfl7; Mir126a	EGF-like domain 7; microRNA 126a	chr2	Multiple_Complex
TC0200005514.mm.2	Zhx3	zinc fingers and homeoboxes 3	chr2	Coding
TC0300000182.mm.2	Rpl22l1	ribosomal protein L22 like 1	chr3	Coding
TC0300000521.mm.2	Kcnab1	potassium voltage-gated channel, shaker-related subfamily, beta member 1	chr3	Multiple_Complex
TC0300000697.mm.2	Etv3	ets variant 3	chr3	Multiple_Complex
TC0300000700.mm.2	Arhgef11	Rho guanine nucleotide exchange factor (GEF) 11	chr3	Multiple_Complex
TC0300000709.mm.2	Isg20l2	interferon stimulated exonuclease gene 20-like 2	chr3	Coding
TC0300000713.mm.2	Gpatch4	G patch domain containing 4	chr3	Multiple_Complex
TC0300000714.mm.2	Iqgap3	IQ motif containing GTPase activating protein 3	chr3	Coding
TC0300000736.mm.2	Rit1	Ras-like without CAAX 1	chr3	Multiple_Complex
TC0300000763.mm.2	Shc1	src homology 2 domain-containing transforming protein C1	chr3	Multiple_Complex
TC0300000780.mm.2	Nup210l	nucleoporin 210-like	chr3	Multiple_Complex
TC0300000787.mm.2	Dennd4b	DENN/MADD domain containing 4B	chr3	Multiple_Complex
TC0300000800.mm.2	S100a13	S100 calcium binding protein A13	chr3	Coding
TC0300000881.mm.2	Rfx5	regulatory factor X, 5 (influences HLA class II expression)	chr3	Multiple_Complex
TC0300001130.mm.2	Gnat2	guanine nucleotide binding protein, alpha transducing 2	chr3	Multiple_Complex
TC0300001338.mm.2	Papss1	3-phosphoadenosine 5-phosphosulfate synthase 1; 3'-phosphoadenosine 5'-phosphosulfate synthase 1	chr3	Coding
TC0300001581.mm.2	Ankrd13c	ankyrin repeat domain 13c	chr3	Multiple_Complex
TC0300001703.mm.2	Gyg	glycogenin	chr3	Multiple_Complex
TC0300001869.mm.2	Cetn4	centrin 4	chr3	Coding
TC0300001937.mm.2	Slc7a11	solute carrier family 7 (cationic amino acid transporter, y+ system), member 11	chr3	Multiple_Complex
TC0300002195.mm.2	Fnip2	folliculin interacting protein 2	chr3	Multiple_Complex
TC0300002241.mm.2	Mnd1	meiotic nuclear divisions 1 homolog (S. cerevisiae)	chr3	Coding
TC0300002329.mm.2	Dap3	death associated protein 3	chr3	Multiple_Complex
TC0300002333.mm.2	Rusc1	RUN and SH3 domain containing 1	chr3	Coding
TC0300002351.mm.2	Lenep; Flad1	lens epithelial protein; RFad1, flavin adenine dinucleotide synthetase, homolog (yeast)	chr3	Coding
TC0300002355.mm.2	Chrnb2	cholinergic receptor, nicotinic, beta polypeptide 2 (neuronal)	chr3	Coding
TC0300002358.mm.2	Atp8b2	ATPase, class I, type 8B, member 2	chr3	Multiple_Complex
TC0300002543.mm.2	Pde4dip; Mir7225	phosphodiesterase 4D interacting protein (myomegalin); microRNA 7225	chr3	Multiple_Complex
TC0300002722.mm.2	Gstm7	glutathione S-transferase, mu 7	chr3	Coding
TC0300002752.mm.2	Stxbp3	syntaxin binding protein 3	chr3	Multiple_Complex
TC0300002939.mm.2	Sec24b	Sec24 related gene family, member B (S. cerevisiae)	chr3	Multiple_Complex
TC0300002994.mm.2	Nfkb1	nuclear factor of kappa light polypeptide gene enhancer in B cells 1, p105	chr3	Multiple_Complex
TC0300003106.mm.2	Prkacb	protein kinase, cAMP dependent, catalytic, beta	chr3	Multiple_Complex
TC0300003209.mm.2	Iqcj	IQ motif containing J	chr3	Coding
TC0300003231.mm.2	Arfip1	ADP-ribosylation factor interacting protein 1	chr3	Multiple_Complex
TC0400000358.mm.2	Ube2r2	ubiquitin-conjugating enzyme E2R 2	chr4	Multiple_Complex
TC0400000519.mm.2	Tgfbr1	transforming growth factor, beta receptor I	chr4	Multiple_Complex
TC0400000555.mm.2	Rnf20	ring finger protein 20	chr4	Multiple_Complex
TC0400000580.mm.2	Slc44a1	solute carrier family 44, member 1	chr4	Multiple_Complex
TC0400001128.mm.2	Yipf1	Yip1 domain family, member 1	chr4	Multiple_Complex
TC0400001190.mm.2	Spata6	spermatogenesis associated 6	chr4	Multiple_Complex
TC0400001217.mm.2	Pdzk1ip1	PDZK1 interacting protein 1	chr4	Multiple_Complex
TC0400001525.mm.2	Marcksl1	MARCKS-like 1	chr4	Coding
TC0400001555.mm.2	Sdc3	syndecan 3	chr4	Multiple_Complex
TC0400001581.mm.2	Taf12	TAF12 RNA polymerase II, TATA box binding protein (TBP)-associated factor	chr4	Multiple_Complex
TC0400001651.mm.2	Runx3	runt related transcription factor 3	chr4	Multiple_Complex
TC0400001688.mm.2	Luzp1	leucine zipper protein 1	chr4	Multiple_Complex
TC0400001738.mm.2	Tmco4	transmembrane and coiled-coil domains 4	chr4	Multiple_Complex
TC0400001933.mm.2	Exosc10	exosome component 10	chr4	Multiple_Complex
TC0400001953.mm.2	Ctnnbip1	catenin beta interacting protein 1	chr4	Coding
TC0400002097.mm.2	Cpsf3l	cleavage and polyadenylation specific factor 3-like	chr4	Multiple_Complex
TC0400002107.mm.2	Rnf223	ring finger 223	chr4	Multiple_Complex
TC0400002268.mm.2	Cpne3	copine III	chr4	Multiple_Complex
TC0400002373.mm.2	Pnrc1	proline-rich nuclear receptor coactivator 1	chr4	Multiple_Complex
TC0400002386.mm.2	Orc3	origin recognition complex, subunit 3	chr4	Multiple_Complex
TC0400002444.mm.2	Aptx	aprataxin	chr4	Multiple_Complex
TC0400002782.mm.2	Zfp37	zinc finger protein 37	chr4	Multiple_Complex
TC0400003071.mm.2	Caap1	caspase activity and apoptosis inhibitor 1	chr4	Multiple_Complex
TC0400003075.mm.2	Eqtn	equatorin, sperm acrosome associated	chr4	Coding
TC0400003079.mm.2	Jun	jun proto-oncogene	chr4	Coding
TC0400003349.mm.2	Mmachc	methylmalonic aciduria cblC type, with homocystinuria	chr4	Multiple_Complex
TC0400003383.mm.2	St3gal3	ST3 beta-galactoside alpha-2,3-sialyltransferase 3	chr4	Coding
TC0400003390.mm.2	Cdc20	cell division cycle 20	chr4	Multiple_Complex
TC0400003695.mm.2	Tmem222	transmembrane protein 222	chr4	Multiple_Complex
TC0400003740.mm.2	Mtfr1l	mitochondrial fission regulator 1-like	chr4	Multiple_Complex
TC0400003785.mm.2	Kdm1a	lysine (K)-specific demethylase 1A	chr4	Multiple_Complex
TC0400003849.mm.2	Mrto4	mRNA turnover 4, homolog (S. cerevisiae)	chr4	Multiple_Complex
TC0400004004.mm.2	Plod1	procollagen-lysine, 2-oxoglutarate 5-dioxygenase 1	chr4	Multiple_Complex
TC0400004035.mm.2	Kif1b	kinesin family member 1B	chr4	Multiple_Complex
TC0400004055.mm.2	Spsb1	splA/ryanodine receptor domain and SOCS box containing 1	chr4	Multiple_Complex
TC0400004163.mm.2	B3galt6	UDP-Gal:betaGal beta 1,3-galactosyltransferase, polypeptide 6	chr4	Multiple_Complex
TC0400004171.mm.2	Isg15	ISG15 ubiquitin-like modifier	chr4	Coding
TC0400004177.mm.2	Akap2	A kinase (PRKA) anchor protein 2	chr4	Multiple_Complex
TC0400004210.mm.2	Mup8; Mup9; Mup2; Mup1	major urinary protein 8; major urinary protein 9; major urinary protein 2; major urinary protein 1	chr4	Multiple_Complex
TC0500000052.mm.2	Abcb1b	ATP-binding cassette, sub-family B (MDR/TAP), member 1B	chr5	Multiple_Complex
TC0500000215.mm.2	Slc4a2	solute carrier family 4 (anion exchanger), member 2	chr5	Multiple_Complex
TC0500000432.mm.2	Stx18	syntaxin 18	chr5	Multiple_Complex
TC0500000506.mm.2	5730480H06Rik; Pacrgl	RIKEN cDNA 5730480H06 gene; PARK2 co-regulated-like	chr5	NonCoding
TC0500000591.mm.2	Tbc1d1	TBC1 domain family, member 1	chr5	Multiple_Complex
TC0500000611.mm.2	Lias	lipoic acid synthetase	chr5	Multiple_Complex
TC0500000719.mm.2	Tmem165; Apc-ps1	transmembrane protein 165; adenomatosis polyposis coli, pseudogene 1	chr5	Multiple_Complex
TC0500000888.mm.2	2011-09-01	septin 11	chr5	Multiple_Complex
TC0500001011.mm.2	Aff1	AF4/FMR2 family, member 1	chr5	Multiple_Complex
TC0500001106.mm.2	Pcgf3	polycomb group ring finger 3	chr5	Multiple_Complex
TC0500001134.mm.2	Golga3	golgi autoantigen, golgin subfamily a, 3	chr5	Multiple_Complex
TC0500001239.mm.2	Oasl2	2-5 oligoadenylate synthetase-like 2; 2'-5' oligoadenylate synthetase-like 2	chr5	Multiple_Complex
TC0500001288.mm.2	Taok3	TAO kinase 3	chr5	Multiple_Complex
TC0500001308.mm.2	2410131K14Rik	RIKEN cDNA 2410131K14 gene	chr5	Coding
TC0500001338.mm.2	Slc8b1	solute carrier family 8 (sodium/lithium/calcium exchanger), member B1	chr5	Multiple_Complex
TC0500001359.mm.2	Naa25	N(alpha)-acetyltransferase 25, NatB auxiliary subunit	chr5	Multiple_Complex
TC0500001416.mm.2	Mlxip	MLX interacting protein	chr5	Coding
TC0500001522.mm.2	Tpst1	protein-tyrosine sulfotransferase 1	chr5	Multiple_Complex
TC0500001636.mm.2	Zcwpw1	zinc finger, CW type with PWWP domain 1	chr5	Multiple_Complex
TC0500001674.mm.2	C130050O18Rik	RIKEN cDNA C130050O18 gene	chr5	Coding
TC0500001695.mm.2	Lfng	LFNG O-fucosylpeptide 3-beta-N-acetylglucosaminyltransferase	chr5	Coding
TC0500001764.mm.2	Arpc1b	actin related protein 2/3 complex, subunit 1B	chr5	Multiple_Complex
TC0500001853.mm.2	B3glct	beta-3-glucosyltransferase	chr5	Multiple_Complex
TC0500001894.mm.2	Cyp51	cytochrome P450, family 51	chr5	Multiple_Complex
TC0500002020.mm.2	Gm8539	PREDICTED: predicted gene 8539 (Gm8539), mRNA.	chr5	Coding
TC0500002025.mm.2	Dnajc2	DnaJ (Hsp40) homolog, subfamily C, member 2	chr5	Multiple_Complex
TC0500002170.mm.2	Slc5a6	solute carrier family 5 (sodium-dependent vitamin transporter), member 6	chr5	Multiple_Complex
TC0500002186.mm.2	Supt7l	suppressor of Ty 7-like	chr5	Multiple_Complex
TC0500002250.mm.2	Trmt44	tRNA methyltransferase 44	chr5	Multiple_Complex
TC0500002481.mm.2	Tlr6	toll-like receptor 6	chr5	Coding
TC0500002895.mm.2	Gbp10; Gbp6	guanylate-binding protein 10; guanylate binding protein 6	chr5	Coding
TC0500002950.mm.2	Gak	cyclin G associated kinase	chr5	Multiple_Complex
TC0500002993.mm.2	Noc4l	nucleolar complex associated 4 homolog (S. cerevisiae)	chr5	Multiple_Complex
TC0500003014.mm.2	Srrd	SRR1 domain containing	chr5	Multiple_Complex
TC0500003048.mm.2	Tmem119	transmembrane protein 119	chr5	Coding
TC0500003193.mm.2	Aldh2	aldehyde dehydrogenase 2, mitochondrial	chr5	Multiple_Complex
TC0500003219.mm.2	Camkk2	calcium/calmodulin-dependent protein kinase kinase 2, beta	chr5	Multiple_Complex
TC0500003236.mm.2	Vps33a	vacuolar protein sorting 33A (yeast)	chr5	Coding
TC0500003253.mm.2	Cdk2ap1	CDK2 (cyclin-dependent kinase 2)-associated protein 1	chr5	Coding
TC0600000134.mm.2	Capza2	capping protein (actin filament) muscle Z-line, alpha 2	chr6	Multiple_Complex
TC0600000226.mm.2	Hilpda	hypoxia inducible lipid droplet associated	chr6	Coding
TC0600000231.mm.2	Ccdc136	coiled-coil domain containing 136	chr6	Multiple_Complex
TC0600000388.mm.2	Tbxas1	thromboxane A synthase 1, platelet	chr6	Multiple_Complex
TC0600000540.mm.2	Zfp282	zinc finger protein 282	chr6	Multiple_Complex
TC0600000542.mm.2	Zfp212	Zinc finger protein 212	chr6	Multiple_Complex
TC0600000584.mm.2	Ccdc126	coiled-coil domain containing 126	chr6	Coding
TC0600000663.mm.2	Fam188b	family with sequence similarity 188, member B	chr6	Coding
TC0600000813.mm.2	Eif2ak3	eukaryotic translation initiation factor 2 alpha kinase 3	chr6	Multiple_Complex
TC0600000919.mm.2	Pcgf1	polycomb group ring finger 1	chr6	Multiple_Complex
TC0600001129.mm.2	Arl6ip5	ADP-ribosylation factor-like 6 interacting protein 5	chr6	Coding
TC0600001403.mm.2	Clec4n	C-type lectin domain family 4, member n	chr6	Multiple_Complex
TC0600001433.mm.2	Cdca3	cell division cycle associated 3	chr6	Multiple_Complex
TC0600001536.mm.2	Gabarapl1	gamma-aminobutyric acid (GABA) A receptor-associated protein-like 1	chr6	Coding
TC0600001744.mm.2	Klhl42	kelch-like 42	chr6	Coding
TC0600001787.mm.2	Samd9l	sterile alpha motif domain containing 9-like	chr6	Coding
TC0600002056.mm.2	Wdr91	WD repeat domain 91	chr6	Multiple_Complex
TC0600002279.mm.2	Hoxa5	homeobox A5	chr6	Coding
TC0600002281.mm.2	Hoxa7; Mira	homeobox A7; mistral long non-coding RNA	chr6	Multiple_Complex
TC0600002324.mm.2	Ggct	gamma-glutamyl cyclotransferase	chr6	Multiple_Complex
TC0600002340.mm.2	Kbtbd2	kelch repeat and BTB (POZ) domain containing 2	chr6	Multiple_Complex
TC0600002518.mm.2	Rnf26	ring finger protein 26	chr6	Multiple_Complex
TC0600002550.mm.2	Hk2	hexokinase 2	chr6	Multiple_Complex
TC0600002554.mm.2	Dok1	docking protein 1	chr6	Multiple_Complex
TC0600002560.mm.2	Wbp1	WW domain binding protein 1	chr6	Multiple_Complex
TC0600002562.mm.2	Wdr54	WD repeat domain 54	chr6	Multiple_Complex
TC0600002595.mm.2	Exoc6b	exocyst complex component 6B	chr6	Multiple_Complex
TC0600002648.mm.2	Antxr1	anthrax toxin receptor 1	chr6	Multiple_Complex
TC0600002663.mm.2	Rab43	RAB43, member RAS oncogene family	chr6	Multiple_Complex
TC0600002697.mm.2	Plxna1	plexin A1	chr6	Multiple_Complex
TC0600003109.mm.2	C1s2	complement component 1, s subcomponent 2	chr6	Coding
TC0600003263.mm.2	Gm5581; RP23-13A21.2	predicted gene 5581 [Source:MGI Symbol;Acc:MGI:3643462]; novel C2H2 type zinc finger protein (EG434094); predicted gene 5581	chr6	Coding
TC0600003503.mm.2	Herc6	hect domain and RLD 6	chr6	Multiple_Complex
TC0700000047.mm.2	Isoc2a	isochorismatase domain containing 2a	chr7	Coding
TC0700000050.mm.2	Ssc5d	scavenger receptor cysteine rich family, 5 domains	chr7	Coding
TC0700000138.mm.2	Zfp606	zinc finger protein 606	chr7	Multiple_Complex
TC0700000220.mm.2	Kptn	kaptin	chr7	Multiple_Complex
TC0700000290.mm.2	Eml2; Mir330	echinoderm microtubule associated protein like 2; microRNA 330	chr7	Multiple_Complex
TC0700000350.mm.2	Nlrp4e	NLR family, pyrin domain containing 4E	chr7	Multiple_Complex
TC0700000384.mm.2	Cadm4	cell adhesion molecule 4	chr7	Coding
TC0700000421.mm.2	Exosc5	exosome component 5	chr7	Multiple_Complex
TC0700000423.mm.2	B9d2	B9 protein domain 2	chr7	Coding
TC0700000544.mm.2	Zfp568	zinc finger protein 568	chr7	Multiple_Complex
TC0700000548.mm.2	Zfp382	zinc finger protein 382	chr7	Multiple_Complex
TC0700000732.mm.2	2610021A01Rik	RIKEN cDNA 2610021A01 gene [Source:MGI Symbol;Acc:MGI:1922662]; RIKEN cDNA 2610021A01 gene	chr7	Coding
TC0700000733.mm.2	Zfp788	zinc finger protein 788	chr7	Coding
TC0700000752.mm.2	Gm10351	predicted gene 10351 [Source:MGI Symbol;Acc:MGI:3642306]	chr7	Multiple_Complex
TC0700001451.mm.2	Stim1	stromal interaction molecule 1	chr7	Multiple_Complex
TC0700001624.mm.2	Wee1	WEE 1 homolog 1 (S. pombe)	chr7	Multiple_Complex
TC0700001681.mm.2	1110004F10Rik	RIKEN cDNA 1110004F10 gene	chr7	Coding
TC0700001865.mm.2	Stx4a	syntaxin 4A (placental)	chr7	Multiple_Complex
TC0700001867.mm.2	Zfp646	zinc finger protein 646	chr7	Multiple_Complex
TC0700001922.mm.2	Acadsb	acyl-Coenzyme A dehydrogenase, short/branched chain	chr7	Multiple_Complex
TC0700002053.mm.2	Pnpla2	patatin-like phospholipase domain containing 2	chr7	Multiple_Complex
TC0700002096.mm.2	Slc22a18	solute carrier family 22 (organic cation transporter), member 18	chr7	Multiple_Complex
TC0700002102.mm.2	Dhcr7	7-dehydrocholesterol reductase	chr7	Multiple_Complex
TC0700002173.mm.2	Ube2s	ubiquitin-conjugating enzyme E2S	chr7	Coding
TC0700002228.mm.2	Vmn2r30	vomeronasal 2, receptor 30	chr7	Coding
TC0700002254.mm.2	Vmn2r42	vomeronasal 2, receptor 42	chr7	Multiple_Complex
TC0700002291.mm.2	Vmn2r46	vomeronasal 2, receptor 46	chr7	Multiple_Complex
TC0700002293.mm.2	Vmn2r47	vomeronasal 2, receptor 47	chr7	Coding
TC0700002297.mm.2	Vmn2r47	vomeronasal 2, receptor 47	chr7	Coding
TC0700002423.mm.2	Inafm1	InaF motif containing 1	chr7	Multiple_Complex
TC0700002430.mm.2	Arhgap35	Rho GTPase activating protein 35	chr7	Multiple_Complex
TC0700002507.mm.2	Pvr	poliovirus receptor	chr7	Multiple_Complex
TC0700002623.mm.2	Pou2f2; Mir6537	POU domain, class 2, transcription factor 2; microRNA 6537	chr7	Multiple_Complex
TC0700002680.mm.2	1700049G17Rik	RIKEN cDNA 1700049G17 gene	chr7	Multiple_Complex
TC0700002705.mm.2	Nfkbib	nuclear factor of kappa light polypeptide gene enhancer in B cells inhibitor, beta	chr7	Coding
TC0700002736.mm.2	Zfp27	zinc finger protein 27	chr7	Multiple_Complex
TC0700002759.mm.2	Aplp1	amyloid beta (A4) precursor-like protein 1	chr7	Coding
TC0700002909.mm.2	LOC102642386; Gm17217; Gm6871	zinc finger protein 431-like; predicted gene 17217 [Source:MGI Symbol;Acc:MGI:4938044]; predicted gene 6871	chr7	Multiple_Complex
TC0700002924.mm.2	Zfp141	zinc finger protein 141	chr7	Multiple_Complex
TC0700002964.mm.2	Emc10	ER membrane protein complex subunit 10	chr7	Multiple_Complex
TC0700002970.mm.2	Nr1h2	nuclear receptor subfamily 1, group H, member 2	chr7	Multiple_Complex
TC0700003001.mm.2	Trpm4	transient receptor potential cation channel, subfamily M, member 4	chr7	Multiple_Complex
TC0700003042.mm.2	Hps5	Hermansky-Pudlak syndrome 5 homolog (human)	chr7	Multiple_Complex
TC0700003593.mm.2	Fes	feline sarcoma oncogene	chr7	Coding
TC0700003647.mm.2	Mesdc1	mesoderm development candidate 1	chr7	Coding
TC0700003719.mm.2	l7Rn6	lethal, Chr 7, Rinchik 6	chr7	Multiple_Complex
TC0700003727.mm.2	Tmem126b	transmembrane protein 126B	chr7	Multiple_Complex
TC0700003996.mm.2	Gm4070; Gvin1; Gm17757; Gm18853	predicted gene 4070; GTPase, very large interferon inducible 1; GTPase, very large interferon inducible 1 pseudogene	chr7	Multiple_Complex
TC0700004065.mm.2	Nlrp10	NLR family, pyrin domain containing 10	chr7	Coding
TC0700004174.mm.2	Tmc7	transmembrane channel-like gene family 7	chr7	Multiple_Complex
TC0700004238.mm.2	Arhgap17	Rho GTPase activating protein 17	chr7	Multiple_Complex
TC0700004397.mm.2	2310057M21Rik	RIKEN cDNA 2310057M21 gene	chr7	Coding
TC0700004416.mm.2	Mettl10	methyltransferase like 10	chr7	Multiple_Complex
TC0700004451.mm.2	Mki67	antigen identified by monoclonal antibody Ki 67	chr7	Multiple_Complex
TC0700004474.mm.2	Bnip3	BCL2/adenovirus E1B interacting protein 3	chr7	Multiple_Complex
TC0700004506.mm.2	Zfp941	zinc finger protein 941	chr7	Multiple_Complex
TC0700004548.mm.2	Tollip	toll interacting protein	chr7	Coding
TC0700004620.mm.2	Sbsn	suprabasin	chr7	Coding
TC0700004621.mm.2	Tarsl2	threonyl-tRNA synthetase-like 2	chr7	Multiple_Complex
TC0700004649.mm.2	Flt3l	FMS-like tyrosine kinase 3 ligand	chr7	Multiple_Complex
TC0800000010.mm.2	Mcoln1	mucolipin 1	chr8	Multiple_Complex
TC0800000343.mm.2	Zfp703	zinc finger protein 703	chr8	Multiple_Complex
TC0800000539.mm.2	Cenpu	centromere protein U	chr8	Multiple_Complex
TC0800000691.mm.2	Naf1	nuclear assembly factor 1 homolog (S. cerevisiae)	chr8	Coding
TC0800000754.mm.2	Ell	elongation factor RNA polymerase II	chr8	Coding
TC0800000759.mm.2	Lsm4	LSM4 homolog, U6 small nuclear RNA associated (S. cerevisiae)	chr8	Multiple_Complex
TC0800000854.mm.2	Nr3c2	nuclear receptor subfamily 3, group C, member 2	chr8	Multiple_Complex
TC0800000962.mm.2	Gadd45gip1	growth arrest and DNA-damage-inducible, gamma interacting protein 1	chr8	Coding
TC0800001025.mm.2	Heatr3	HEAT repeat containing 3	chr8	Multiple_Complex
TC0800001124.mm.2	Polr2c	polymerase (RNA) II (DNA directed) polypeptide C	chr8	Coding
TC0800001147.mm.2	Gm10094	predicted gene 10094	chr8	Coding
TC0800001186.mm.2	Pdp2	pyruvate dehyrogenase phosphatase catalytic subunit 2	chr8	Multiple_Complex
TC0800001245.mm.2	Slc7a6	solute carrier family 7 (cationic amino acid transporter, y+ system), member 6	chr8	Multiple_Complex
TC0800001274.mm.2	Wwp2	WW domain containing E3 ubiquitin protein ligase 2	chr8	Multiple_Complex
TC0800001507.mm.2	Spg7	spastic paraplegia 7 homolog (human)	chr8	Multiple_Complex
TC0800001867.mm.2	Slc25a15	solute carrier family 25 (mitochondrial carrier ornithine transporter), member 15	chr8	Coding
TC0800001891.mm.2	1810011O10Rik	RIKEN cDNA 1810011O10 gene	chr8	Coding
TC0800001952.mm.2	Rab11fip1	RAB11 family interacting protein 1 (class I)	chr8	Multiple_Complex
TC0800002375.mm.2	Ndufa13; Yjefn3	NADH dehydrogenase (ubiquinone) 1 alpha subcomplex, 13; YjeF N-terminal domain containing 3	chr8	Multiple_Complex
TC0800002392.mm.2	Klhl26	kelch-like 26	chr8	Coding
TC0800002421.mm.2	Haus8	4HAUS augmin-like complex, subunit 8	chr8	Multiple_Complex
TC0800002528.mm.2	Smarca5	SWI/SNF related, matrix associated, actin dependent regulator of chromatin, subfamily a, member 5	chr8	Multiple_Complex
TC0800002734.mm.2	Ciapin1	cytokine induced apoptosis inhibitor 1	chr8	Multiple_Complex
TC0800002835.mm.2	Ranbp10	RAN binding protein 10	chr8	Multiple_Complex
TC0800002871.mm.2	Terf2	telomeric repeat binding factor 2	chr8	Multiple_Complex
TC0800002904.mm.2	Dhx38	DEAH (Asp-Glu-Ala-His) box polypeptide 38	chr8	Coding
TC0800003037.mm.2	Gins2	GINS complex subunit 2 (Psf2 homolog)	chr8	Multiple_Complex
TC0800003226.mm.2	Borcs8	BLOC-1 related complex subunit 8	chr8	Multiple_Complex
TC0900000017.mm.2	Cwf19l2	CWF19-like 2, cell cycle control (S. pombe)	chr9	Multiple_Complex
TC0900000025.mm.2	Kbtbd3	kelch repeat and BTB (POZ) domain containing 3	chr9	Coding
TC0900000044.mm.2	Mmp13	matrix metallopeptidase 13	chr9	Coding
TC0900000086.mm.2	Phxr4	per-hexamer repeat gene 4	chr9	Multiple_Complex
TC0900000117.mm.2	Taf1d; Gm25500	TATA box binding protein (Tbp)-associated factor, RNA polymerase I, D; predicted gene, 25500	chr9	Multiple_Complex
TC0900000456.mm.2	Gm21915	predicted gene, 21915 [Source:MGI Symbol;Acc:MGI:5434079]	chr9	Coding
TC0900000601.mm.2	Timm8b	translocase of inner mitochondrial membrane 8B	chr9	Coding
TC0900000666.mm.2	Hykk	hydroxylysine kinase 1	chr9	Multiple_Complex
TC0900000918.mm.2	Anxa2	annexin A2	chr9	Multiple_Complex
TC0900000923.mm.2	Gtf2a2	general transcription factor II A, 2	chr9	Multiple_Complex
TC0900001202.mm.2	Atr	ataxia telangiectasia and Rad3 related	chr9	Multiple_Complex
TC0900001337.mm.2	Twf2	twinfilin, actin-binding protein, homolog 2 (Drosophila)	chr9	Coding
TC0900001370.mm.2	Tmem115	transmembrane protein 115	chr9	Coding
TC0900001570.mm.2	Vill	villin-like	chr9	Multiple_Complex
TC0900001603.mm.2	Eif1b	eukaryotic translation initiation factor 1B	chr9	Coding
TC0900001654.mm.2	Tmem42	transmembrane protein 42	chr9	Coding
TC0900001677.mm.2	LOC100861606	PREDICTED: uncharacterized LOC100861606 (LOC100861606), miscRNA.	chr9	NonCoding
TC0900001782.mm.2	Hephl1	hephaestin-like 1	chr9	Coding
TC0900002064.mm.2	Olfr919	olfactory receptor 919	chr9	Coding
TC0900002142.mm.2	Rnf26	ring finger protein 26	chr9	Multiple_Complex
TC0900002197.mm.2	Il10ra	interleukin 10 receptor, alpha	chr9	Coding
TC0900002296.mm.2	Zc3h12c	zinc finger CCCH type containing 12C	chr9	Multiple_Complex
TC0900002358.mm.2	Odf3l1	outer dense fiber of sperm tails 3-like 1	chr9	Coding
TC0900002377.mm.2	Csk	c-src tyrosine kinase	chr9	Coding
TC0900002728.mm.2	Slc17a5	solute carrier family 17 (anion/sugar transporter), member 5	chr9	Multiple_Complex
TC0900002766.mm.2	Lca5	Leber congenital amaurosis 5 (human)	chr9	Multiple_Complex
TC0900002823.mm.2	Tbc1d2b	TBC1 domain family, member 2B	chr9	Multiple_Complex
TC0900002857.mm.2	1190002N15Rik	RIKEN cDNA 1190002N15 gene	chr9	Multiple_Complex
TC0900002985.mm.2	Acpp	acid phosphatase, prostate	chr9	Multiple_Complex
TC0900003003.mm.2	Ppm1m	protein phosphatase 1M	chr9	Multiple_Complex
TC0900003058.mm.2	Tcta	T cell leukemia translocation altered gene	chr9	Multiple_Complex
TC0900003128.mm.2	Mlh1	mutL homolog 1 (E. coli)	chr9	Multiple_Complex
TC0900003310.mm.2	Lztfl1	leucine zipper transcription factor-like 1	chr9	Multiple_Complex
TC0900003313.mm.2	Ccr1	chemokine (C-C motif) receptor 1	chr9	Coding
TC0X00000065.mm.2	Praf2	PRA1 domain family 2	chrX	Coding
TC0X00000218.mm.2	Timp1	tissue inhibitor of metalloproteinase 1	chrX	Coding
TC0X00000269.mm.2	Gm14632; Gm10486	predicted gene 14632; predicted gene 10486	chrX	Coding
TC0X00000437.mm.2	Slc25a14	solute carrier family 25 (mitochondrial carrier, brain), member 14	chrX	Multiple_Complex
TC0X00000709.mm.2	Gdi1	guanosine diphosphate (GDP) dissociation inhibitor 1	chrX	Multiple_Complex
TC0X00000808.mm.2	Dmd	dystrophin, muscular dystrophy	chrX	Multiple_Complex
TC0X00000843.mm.2	Samt3	spermatogenesis associated multipass transmembrane protein 3	chrX	Coding
TC0X00000867.mm.2	Gm5072; Gm5071	predicted gene 5072; predicted pseudogene 5071	chrX	Coding
TC0X00001206.mm.2	Gm2411	PREDICTED: predicted gene 2411 (Gm2411), mRNA.	chrX	Coding
TC0X00001372.mm.2	Tbc1d8b	TBC1 domain family, member 8B	chrX	Multiple_Complex
TC0X00001634.mm.2	Phka2	phosphorylase kinase alpha 2	chrX	Multiple_Complex
TC0X00001787.mm.2	Hdac6	histone deacetylase 6	chrX	Multiple_Complex
TC0X00001965.mm.2	Gm4297	predicted gene 4297	chrX	Coding
TC0X00001985.mm.2	Gm14525	predicted gene 14525	chrX	Coding
TC0X00002448.mm.2	Dnase1l1	deoxyribonuclease 1-like 1	chrX	Multiple_Complex
TC0X00002637.mm.2	Pdk3	pyruvate dehydrogenase kinase, isoenzyme 3	chrX	Multiple_Complex
TC0X00002667.mm.2	Amer1	APC membrane recruitment 1	chrX	Multiple_Complex
TC0X00002741.mm.2	Hdac8	histone deacetylase 8	chrX	Multiple_Complex
TC0X00002990.mm.2	Trmt2b	TRM2 tRNA methyltransferase 2B	chrX	Multiple_Complex
TC0X00003175.mm.2	Tsr2	TSR2 20S rRNA accumulation	chrX	Multiple_Complex
TC0X00003270.mm.2	Pdha1	pyruvate dehydrogenase E1 alpha 1	chrX	Multiple_Complex
TC0X00003401.mm.2	Gprasp2	G protein-coupled receptor associated sorting protein 2	chrX	Multiple_Complex
TC0Y00000156.mm.2	Gm20736	predicted gene, 20736	chrY	Coding
TC0Y00000161.mm.2	Sly	Sycp3 like Y-linked	chrY	Coding
TC0Y00000190.mm.2	Gm20888	predicted gene, 20888 [Source:MGI Symbol;Acc:MGI:5434244]; predicted gene, 20888	chrY	Coding
TC0Y00000194.mm.2	Gm20736	predicted gene, 20736	chrY	Multiple_Complex
TC0Y00000204.mm.2	Gm21760	predicted gene, 21760 [Source:MGI Symbol;Acc:MGI:5433924]	chrY	Coding
TC0Y00000548.mm.2	Sly	Sycp3 like Y-linked	chrY	Coding
TC1_GL456212_random00000013.mm.2	Sp110	Sp110 nuclear body protein	chr1_GL456212_random	Coding
TC1_GL456221_random00000019.mm.2	Csprs	component of Sp100-rs	chr1_GL456221_random	Multiple_Complex
TC1000000045.mm.2	Lrp11	low density lipoprotein receptor-related protein 11	chr10	Coding
TC1000000053.mm.2	Ppil4	peptidylprolyl isomerase (cyclophilin)-like 4	chr10	Multiple_Complex
TC1000000430.mm.2	Hace1	HECT domain and ankyrin repeat containing, E3 ubiquitin protein ligase 1	chr10	Multiple_Complex
TC1000000531.mm.2	P4ha1	procollagen-proline, 2-oxoglutarate 4-dioxygenase (proline 4-hydroxylase), alpha 1 polypeptide	chr10	Coding
TC1000000752.mm.2	Slc19a1	solute carrier family 19 (folate transporter), member 1	chr10	Multiple_Complex
TC1000000789.mm.2	Ilvbl	ilvB (bacterial acetolactate synthase)-like	chr10	Coding
TC1000000812.mm.2	Bsg	basigin	chr10	Multiple_Complex
TC1000000836.mm.2	Hmha1	histocompatibility (minor) HA-1	chr10	Multiple_Complex
TC1000000845.mm.2	Efna2	ephrin A2	chr10	Coding
TC1000000870.mm.2	Dot1l	DOT1-like, histone H3 methyltransferase (S. cerevisiae)	chr10	Multiple_Complex
TC1000001198.mm.2	Atp2b1	ATPase, Ca++ transporting, plasma membrane 1	chr10	Multiple_Complex
TC1000001493.mm.2	Gns	glucosamine (N-acetyl)-6-sulfatase	chr10	Multiple_Complex
TC1000001772.mm.2	Pex3	peroxisomal biogenesis factor 3	chr10	Multiple_Complex
TC1000001995.mm.2	Dse	dermatan sulfate epimerase	chr10	Coding
TC1000002234.mm.2	Slc29a3	solute carrier family 29 (nucleoside transporters), member 3	chr10	Multiple_Complex
TC1000002256.mm.2	Hk1	hexokinase 1	chr10	Multiple_Complex
TC1000002341.mm.2	Cdk1	cyclin-dependent kinase 1	chr10	Multiple_Complex
TC1000002438.mm.2	Pfkl	phosphofructokinase, liver, B-type	chr10	Multiple_Complex
TC1000002453.mm.2	Pdxk	pyridoxal (pyridoxine, vitamin B6) kinase	chr10	Multiple_Complex
TC1000002469.mm.2	Mier2	mesoderm induction early response 1, family member 2	chr10	Multiple_Complex
TC1000002477.mm.2	Polrmt	polymerase (RNA) mitochondrial (DNA directed)	chr10	Multiple_Complex
TC1000002500.mm.2	Uqcr11	ubiquinol-cytochrome c reductase, complex III subunit XI	chr10	Multiple_Complex
TC1000002510.mm.2	Mob3a	MOB kinase activator 3A	chr10	Multiple_Complex
TC1000002511.mm.2	Ap3d1	adaptor-related protein complex 3, delta 1 subunit	chr10	Multiple_Complex
TC1000002535.mm.2	Tjp3	tight junction protein 3	chr10	Coding
TC1000002846.mm.2	Nav3	neuron navigator 3	chr10	Multiple_Complex
TC1000002894.mm.2	Tbc1d15	TBC1 domain family, member 15	chr10	Multiple_Complex
TC1000003019.mm.2	Irak3	interleukin-1 receptor-associated kinase 3	chr10	Multiple_Complex
TC1000003093.mm.2	Tsfm	Ts translation elongation factor, mitochondrial	chr10	Multiple_Complex
TC1000003112.mm.2	Mars	methionine-tRNA synthetase	chr10	Multiple_Complex
TC1000003148.mm.2	Esyt1	extended synaptotagmin-like protein 1	chr10	Coding
TC1000003213.mm.2	Lilr4b	leukocyte immunoglobulin-like receptor, subfamily B, member 4B	chr10	Multiple_Complex
TC1100000537.mm.2	3010026O09Rik	RIKEN cDNA 3010026O09 gene	chr11	Multiple_Complex
TC1100000662.mm.2	Galnt10	UDP-N-acetyl-alpha-D-galactosamine:polypeptide N-acetylgalactosaminyltransferase 10	chr11	Multiple_Complex
TC1100000684.mm.2	4930438A08Rik	RIKEN cDNA 4930438A08 gene [Source:MGI Symbol;Acc:MGI:1921238]; RIKEN cDNA 4930438A08 gene	chr11	Coding
TC1100000929.mm.2	Gps2	G protein pathway suppressor 2	chr11	Multiple_Complex
TC1100000966.mm.2	Zfp3	zinc finger protein 3	chr11	Multiple_Complex
TC1100001219.mm.2	Ccl2	chemokine (C-C motif) ligand 2	chr11	Multiple_Complex
TC1100001400.mm.2	Cox11	cytochrome c oxidase assembly protein 11	chr11	Coding
TC1100001492.mm.2	Hoxb9	homeobox B9	chr11	Coding
TC1100001529.mm.2	Mrpl10	mitochondrial ribosomal protein L10	chr11	Multiple_Complex
TC1100001579.mm.2	Csf3	colony stimulating factor 3 (granulocyte)	chr11	Coding
TC1100001587.mm.2	Rara	retinoic acid receptor, alpha	chr11	Multiple_Complex
TC1100001638.mm.2	Naglu	alpha-N-acetylglucosaminidase (Sanfilippo disease IIIB)	chr11	Multiple_Complex
TC1100001670.mm.2	Dhx8	DEAH (Asp-Glu-Ala-His) box polypeptide 8	chr11	Multiple_Complex
TC1100001684.mm.2	BC030867	cDNA sequence BC030867	chr11	Multiple_Complex
TC1100001688.mm.2	Grn	granulin	chr11	Multiple_Complex
TC1100001730.mm.2	Itgb3	integrin beta 3	chr11	Multiple_Complex
TC1100002166.mm.2	Ddx56	DEAD (Asp-Glu-Ala-Asp) box polypeptide 56	chr11	Multiple_Complex
TC1100002638.mm.2	Gm12184	predicted gene 12184 [Source:MGI Symbol;Acc:MGI:3652174]; predicted gene 12184	chr11	Coding
TC1100002907.mm.2	Aldh3a2	aldehyde dehydrogenase family 3, subfamily A2	chr11	Multiple_Complex
TC1100003089.mm.2	0610010K14Rik; Rnasek	RIKEN cDNA 0610010K14 gene; ribonuclease, RNase K	chr11	Multiple_Complex
TC1100003110.mm.2	Camta2	calmodulin binding transcription activator 2	chr11	Multiple_Complex
TC1100003178.mm.2	Olfr392	olfactory receptor 392	chr11	Coding
TC1100003774.mm.2	Klhl11	kelch-like 11	chr11	Coding
TC1100003775.mm.2	Acly	ATP citrate lyase	chr11	Multiple_Complex
TC1100003872.mm.2	Plekhm1	pleckstrin homology domain containing, family M (with RUN domain) member 1	chr11	Multiple_Complex
TC1100004104.mm.2	Mrpl38	mitochondrial ribosomal protein L38	chr11	Multiple_Complex
TC1100004122.mm.2	Rhbdf2	rhomboid 5 homolog 2 (Drosophila)	chr11	Multiple_Complex
TC1100004267.mm.2	Trim16	tripartite motif-containing 16	chr11	Multiple_Complex
TC1200000013.mm.2	Dtnb	dystrobrevin, beta	chr12	Multiple_Complex
TC1200000155.mm.2	5730507C01Rik	RIKEN cDNA 5730507C01 gene	chr12	Coding
TC1200000258.mm.2	Sh3yl1	Sh3 domain YSC-like 1	chr12	Multiple_Complex
TC1200001028.mm.2	Otub2	OTU domain, ubiquitin aldehyde binding 2	chr12	Multiple_Complex
TC1200001523.mm.2	Gm10330; LOC100861601	predicted gene 10330 [Source:MGI Symbol;Acc:MGI:3642221]; PREDICTED: zinc finger protein 120-like (LOC100861601), mRNA.	chr12	Coding
TC1200001552.mm.2	Rsad2	radical S-adenosyl methionine domain containing 2	chr12	Multiple_Complex
TC1200001749.mm.2	Eapp	E2F-associated phosphoprotein	chr12	Multiple_Complex
TC1200001912.mm.2	Six1	sine oculis-related homeobox 1	chr12	Multiple_Complex
TC1200002002.mm.2	Erh	enhancer of rudimentary homolog (Drosophila)	chr12	Coding
TC1200002017.mm.2	Gm4787	predicted gene 4787	chr12	Coding
TC1200002079.mm.2	Abcd4	ATP-binding cassette, sub-family D (ALD), member 4	chr12	Multiple_Complex
TC1300000367.mm.2	Serpinb9d	serine (or cysteine) peptidase inhibitor, clade B, member 9d	chr13	Coding
TC1300000384.mm.2	Ripk1	receptor (TNFRSF)-interacting serine-threonine kinase 1	chr13	Multiple_Complex
TC1300000562.mm.2	Bicd2	bicaudal D homolog 2 (Drosophila)	chr13	Multiple_Complex
TC1300000563.mm.2	Ippk	inositol 1,3,4,5,6-pentakisphosphate 2-kinase	chr13	Multiple_Complex
TC1300000568.mm.2	Omd	osteomodulin	chr13	Coding
TC1300000572.mm.2	Iars	isoleucine-tRNA synthetase	chr13	Multiple_Complex
TC1300000586.mm.2	Fbxw17	F-box and WD-40 domain protein 17	chr13	Multiple_Complex
TC1300000781.mm.2	Cdk20	cyclin-dependent kinase 20	chr13	Multiple_Complex
TC1300000819.mm.2	Zfp455	zinc finger protein 455	chr13	Coding
TC1300000923.mm.2	Spata9	spermatogenesis associated 9	chr13	Multiple_Complex
TC1300001020.mm.2	Ssbp2	single-stranded DNA binding protein 2	chr13	Multiple_Complex
TC1300001205.mm.2	Depdc1b	DEP domain containing 1B	chr13	Multiple_Complex
TC1300001395.mm.2	Pfkp	phosphofructokinase, platelet	chr13	Multiple_Complex
TC1300001545.mm.2	LOC102641600; Gm11273	cytochrome c oxidase subunit 5B, mitochondrial; predicted gene 11273	chr13	Multiple_Complex
TC1300001737.mm.2	Exoc2	exocyst complex component 2	chr13	Coding
TC1300001812.mm.2	Nrn1	neuritin 1	chr13	Coding
TC1300002047.mm.2	Hk3	hexokinase 3	chr13	Coding
TC1300002053.mm.2	Mxd3	Max dimerization protein 3	chr13	Multiple_Complex
TC1300002093.mm.2	Hnrnpa0	heterogeneous nuclear ribonucleoprotein A0	chr13	Multiple_Complex
TC1300002146.mm.2	Ctsq	cathepsin Q	chr13	Multiple_Complex
TC1300002341.mm.2	Arsk	arylsulfatase K	chr13	Multiple_Complex
TC1300002531.mm.2	Naip5	NLR family, apoptosis inhibitory protein 5	chr13	Coding
TC1400000072.mm.2	Abhd6	abhydrolase domain containing 6	chr14	Coding
TC1400000299.mm.2	Actr8	ARP8 actin-related protein 8	chr14	Multiple_Complex
TC1400000464.mm.2	Gm8229; Gm3370	predicted gene 8229 [Source:MGI Symbol;Acc:MGI:3646979]; predicted gene 3370 [Source:MGI Symbol;Acc:MGI:3781548]; predicted gene 8229	chr14	Multiple_Complex
TC1400000575.mm.2	Pnp2	purine-nucleoside phosphorylase 2	chr14	Coding
TC1400000770.mm.2	Ngdn	neuroguidin, EIF4E binding protein	chr14	Multiple_Complex
TC1400000825.mm.2	Gm10094; Sap18; Mir3077	predicted gene 10094; Sin3-associated polypeptide 18; microRNA 3077	chr14	Multiple_Complex
TC1400000829.mm.2	Fgf9	fibroblast growth factor 9	chr14	Coding
TC1400001057.mm.2	Zc3h13	zinc finger CCCH type containing 13	chr14	Multiple_Complex
TC1400001064.mm.2	Kctd4	potassium channel tetramerisation domain containing 4	chr14	Multiple_Complex
TC1400001067.mm.2	Nufip1	nuclear fragile X mental retardation protein interacting protein 1	chr14	Coding
TC1400001102.mm.2	Mtrf1	mitochondrial translational release factor 1	chr14	Coding
TC1400001182.mm.2	Irg1	immunoresponsive gene 1	chr14	Coding
TC1400001183.mm.2	Cln5	ceroid-lipofuscinosis, neuronal 5	chr14	Multiple_Complex
TC1400001486.mm.2	Oxsm	3-oxoacyl-ACP synthase, mitochondrial	chr14	Coding
TC1400001537.mm.2	Anxa7	annexin A7	chr14	Multiple_Complex
TC1400001545.mm.2	Myoz1	myozenin 1	chr14	Coding
TC1400001579.mm.2	Polr3a	polymerase (RNA) III (DNA directed) polypeptide A	chr14	Coding
TC1400001659.mm.2	Prkcd	protein kinase C, delta	chr14	Multiple_Complex
TC1400001794.mm.2	Gm7945	predicted gene 7945 [Source:MGI Symbol;Acc:MGI:3646596]	chr14	Coding
TC1400001801.mm.2	Gm7970	predicted gene 7970 [Source:MGI Symbol;Acc:MGI:3644387]; predicted gene 7970	chr14	Coding
TC1400001803.mm.2	Gm3072	predicted gene 3072 [Source:MGI Symbol;Acc:MGI:3781249]	chr14	Coding
TC1400001821.mm.2	Gm3573	predicted gene 3573 [Source:MGI Symbol;Acc:MGI:3781750]	chr14	Coding
TC1400001860.mm.2	Gm17654	predicted gene, 17654 [Source:MGI Symbol;Acc:MGI:4937288]	chr14	Coding
TC1400001883.mm.2	Gm3371	predicted gene 3371 [Source:MGI Symbol;Acc:MGI:3781549]	chr14	Coding
TC1400002011.mm.2	Gm4181	predicted gene 4181 [Source:MGI Symbol;Acc:MGI:3782357]	chr14	Coding
TC1400002013.mm.2	Gm17079	predicted gene 17079 [Source:MGI Symbol;Acc:MGI:4937906]	chr14	Coding
TC1400002031.mm.2	Rab2b	RAB2B, member RAS oncogene family	chr14	Multiple_Complex
TC1400002067.mm.2	Slc7a8	solute carrier family 7 (cationic amino acid transporter, y+ system), member 8	chr14	Coding
TC1400002094.mm.2	Nedd8	neural precursor cell expressed, developmentally down-regulated gene 8	chr14	Coding
TC1400002106.mm.2	Sdr39u1	short chain dehydrogenase/reductase family 39U, member 1	chr14	Coding
TC1400002132.mm.2	Zmym5	zinc finger, MYM-type 5	chr14	Multiple_Complex
TC1400002336.mm.2	Slc39a14	solute carrier family 39 (zinc transporter), member 14	chr14	Multiple_Complex
TC1400002341.mm.2	Polr3d	polymerase (RNA) III (DNA directed) polypeptide D	chr14	Coding
TC1400002368.mm.2	Fndc3a	fibronectin type III domain containing 3A	chr14	Multiple_Complex
TC1400002392.mm.2	Itm2b	integral membrane protein 2B	chr14	Coding
TC1400002454.mm.2	Lacc1	laccase (multicopper oxidoreductase) domain containing 1	chr14	Multiple_Complex
TC1400002491.mm.2	Wbp4	WW domain binding protein 4	chr14	Multiple_Complex
TC1400002735.mm.2	Stk24	serine/threonine kinase 24	chr14	Multiple_Complex
TC1400002870.mm.2	Setdb2; Phf11c; Phf11d	SET domain, bifurcated 2; PHD finger protein 11C; PHD finger protein 11D	chr14	Multiple_Complex
TC1500000054.mm.2	2410089E03Rik	RIKEN cDNA 2410089E03 gene	chr15	Multiple_Complex
TC1500000371.mm.2	Utp23	UTP23, small subunit (SSU) processome component, homolog (yeast)	chr15	Coding
TC1500000420.mm.2	Trmt12	tRNA methyltranferase 12	chr15	Coding
TC1500000453.mm.2	Myc	myelocytomatosis oncogene	chr15	Coding
TC1500000489.mm.2	Wisp1	WNT1 inducible signaling pathway protein 1	chr15	Multiple_Complex
TC1500000558.mm.2	Zfp41	zinc finger protein 41	chr15	Multiple_Complex
TC1500000565.mm.2	Gsdmd	gasdermin D	chr15	Coding
TC1500000612.mm.2	Zfp7	zinc finger protein 7	chr15	Coding
TC1500000627.mm.2	Apol10a	apolipoprotein L 10A	chr15	Multiple_Complex
TC1500000719.mm.2	Xpnpep3	X-prolyl aminopeptidase (aminopeptidase P) 3, putative	chr15	Multiple_Complex
TC1500000960.mm.2	Pced1b	PC-esterase domain containing 1B	chr15	Coding
TC1500000969.mm.2	Pfkm	phosphofructokinase, muscle	chr15	Multiple_Complex
TC1500001259.mm.2	Acot10	acyl-CoA thioesterase 10	chr15	Coding
TC1500001684.mm.2	Trappc9	trafficking protein particle complex 9	chr15	Coding
TC1500001725.mm.2	2010109I03Rik	RIKEN cDNA 2010109I03 gene	chr15	Multiple_Complex
TC1500001828.mm.2	Csf2rb2; Mir7676-1; Mir7676-2	colony stimulating factor 2 receptor, beta 2, low-affinity (granulocyte-macrophage); microRNA 7676-1; microRNA 7676-2	chr15	Multiple_Complex
TC1500001883.mm.2	Josd1	Josephin domain containing 1	chr15	Multiple_Complex
TC1500001967.mm.2	Cyb5r3	cytochrome b5 reductase 3	chr15	Multiple_Complex
TC1500002212.mm.2	Nckap5l	NCK-associated protein 5-like	chr15	Multiple_Complex
TC1500002238.mm.2	Slc11a2	solute carrier family 11 (proton-coupled divalent metal ion transporters), member 2	chr15	Multiple_Complex
TC1500002301.mm.2	Calcoco1	calcium binding and coiled coil domain 1	chr15	Multiple_Complex
TC1500002333.mm.2	Sh3bp1	SH3-domain binding protein 1	chr15	Coding
TC1600000013.mm.2	Olfr15	olfactory receptor 15	chr16	Coding
TC1600000196.mm.2	Yars2	tyrosyl-tRNA synthetase 2 (mitochondrial)	chr16	Multiple_Complex
TC1600000507.mm.2	Stfa2l1	stefin A2 like 1	chr16	Coding
TC1600000510.mm.2	Gm5416	predicted gene 5416	chr16	Coding
TC1600000666.mm.2	Cd200r3	CD200 receptor 3	chr16	Multiple_Complex
TC1600001005.mm.2	Ifnar1	interferon (alpha and beta) receptor 1	chr16	Multiple_Complex
TC1600001143.mm.2	Ubald1	UBA-like domain containing 1	chr16	Multiple_Complex
TC1600001268.mm.2	Rpl31-ps12	ribosomal protein L31, pseudogene 1 2	chr16	Multiple_Complex
TC1600001340.mm.2	Parl	presenilin associated, rhomboid-like	chr16	Multiple_Complex
TC1600001471.mm.2	Xxylt1	xyloside xylosyltransferase 1	chr16	Multiple_Complex
TC1600001498.mm.2	Pigx	phosphatidylinositol glycan anchor biosynthesis, class X	chr16	Multiple_Complex
TC1600001501.mm.2	Fbxo45	F-box protein 45	chr16	Multiple_Complex
TC1600001575.mm.2	Stfa3	stefin A3	chr16	Coding
TC1600001606.mm.2	Timmdc1	translocase of inner mitochondrial membrane domain containing 1	chr16	Multiple_Complex
TC1600001651.mm.2	Slc35a5	solute carrier family 35, member A5	chr16	Multiple_Complex
TC1600001751.mm.2	Adgrg7	adhesion G protein-coupled receptor G7	chr16	Coding
TC1600002157.mm.2	Prdm15	PR domain containing 15	chr16	Multiple_Complex
TC1600002173.mm.2	Il10rb	interleukin 10 receptor, beta	chr16	Multiple_Complex
TC1700000270.mm.2	Zfp54	zinc finger protein 54	chr17	Coding
TC1700000391.mm.2	Jmjd8	jumonji domain containing 8	chr17	Multiple_Complex
TC1700000484.mm.2	Mapk14	mitogen-activated protein kinase 14	chr17	Multiple_Complex
TC1700000572.mm.2	Zfp952	zinc finger protein 952	chr17	Multiple_Complex
TC1700000577.mm.2	Olfr55	olfactory receptor 55	chr17	Coding
TC1700000647.mm.2	Nelfe	negative elongation factor complex member E, Rdbp	chr17	Multiple_Complex
TC1700000711.mm.2	Ppp1r10; Mir1894	protein phosphatase 1, regulatory subunit 10; microRNA 1894	chr17	Multiple_Complex
TC1700000751.mm.2	Znrd1as	Znrd1 antisense	chr17	Multiple_Complex
TC1700000777.mm.2	Olfr111	olfactory receptor 111	chr17	Coding
TC1700001003.mm.2	Uhrf1	ubiquitin-like, containing PHD and RING finger domains, 1	chr17	Multiple_Complex
TC1700001158.mm.2	Slc30a6	solute carrier family 30 (zinc transporter), member 6	chr17	Multiple_Complex
TC1700001227.mm.2	Gm11096	predicted gene 11096 [Source:MGI Symbol;Acc:MGI:3779332]	chr17	Coding
TC1700001679.mm.2	Rab40c	Rab40C, member RAS oncogene family	chr17	Multiple_Complex
TC1700001688.mm.2	Decr2	2-4-dienoyl-Coenzyme A reductase 2, peroxisomal	chr17	Multiple_Complex
TC1700001969.mm.2	Tcf19	transcription factor 19	chr17	Coding
TC1700002071.mm.2	H2-M2	histocompatibility 2, M region locus 2	chr17	Coding
TC1700002075.mm.2	Olfr114	olfactory receptor 114	chr17	Coding
TC1700002201.mm.2	Gm16494	predicted gene 16494 [Source:MGI Symbol;Acc:MGI:3641930]	chr17	Coding
TC1700002534.mm.2	Dpy30	dpy-30 homolog (C. elegans)	chr17	Coding
TC1700002559.mm.2	Sult6b1	sulfotransferase family, cytosolic, 6B, member 1	chr17	Multiple_Complex
TC1700002647.mm.2	Zfp36l2	zinc finger protein 36, C3H type-like 2	chr17	Coding
TC1700002686.mm.2	Mcfd2	multiple coagulation factor deficiency 2	chr17	Multiple_Complex
TC1800000047.mm.2	Rab18	RAB18, member RAS oncogene family	chr18	Multiple_Complex
TC1800000154.mm.2	Dsg1b	desmoglein 1 beta	chr18	Multiple_Complex
TC1800000374.mm.2	Pcdhb17	protocadherin beta 17	chr18	Coding
TC1800000700.mm.2	Impa2	inositol (myo)-1(or 4)-monophosphatase 2	chr18	Coding
TC1800000835.mm.2	Epg5	ectopic P-granules autophagy protein 5 homolog (C. elegans)	chr18	Multiple_Complex
TC1800000890.mm.2	Cyb5a	cytochrome b5 type A (microsomal)	chr18	Multiple_Complex
TC1800000944.mm.2	Arhgap12	Rho GTPase activating protein 12	chr18	Multiple_Complex
TC1800001279.mm.2	Spink11	serine peptidase inhibitor, Kazal type 11	chr18	Multiple_Complex
TC1800001457.mm.2	Gm19670	PREDICTED: predicted gene, 19670 (Gm19670), mRNA.	chr18	Coding
TC1800001505.mm.2	Afg3l2	AFG3-like AAA ATPase 2	chr18	Multiple_Complex
TC1900000019.mm.2	Unc93b1	unc-93 homolog B1 (C. elegans)	chr19	Multiple_Complex
TC1900000161.mm.2	Lrrn4cl	LRRN4 C-terminal like	chr19	Multiple_Complex
TC1900000171.mm.2	Ahnak; Mir6367	AHNAK nucleoprotein (desmoyokin); microRNA 6367	chr19	Multiple_Complex
TC1900000350.mm.2	Tmem2	transmembrane protein 2	chr19	Multiple_Complex
TC1900000560.mm.2	Hells	helicase, lymphoid specific	chr19	Multiple_Complex
TC1900000664.mm.2	Sfxn3	sideroflexin 3	chr19	Coding
TC1900000665.mm.2	Kazald1	Kazal-type serine peptidase inhibitor domain 1	chr19	Coding
TC1900000749.mm.2	Mxi1	MAX interactor 1, dimerization protein	chr19	Multiple_Complex
TC1900000763.mm.2	Pdcd4	programmed cell death 4	chr19	Multiple_Complex
TC1900000813.mm.2	Fam160b1	family with sequence similarity 160, member B1	chr19	Coding
TC1900001081.mm.2	Asrgl1	asparaginase like 1	chr19	Multiple_Complex
TC1900001107.mm.2	Tmem138	transmembrane protein 138	chr19	Multiple_Complex
TC1900001147.mm.2	Olfr1419	olfactory receptor 1419	chr19	Coding
TC1900001196.mm.2	Tle4	transducin-like enhancer of split 4, homolog of Drosophila E(spl)	chr19	Coding
TC1900001217.mm.2	Gcnt1	glucosaminyl (N-acetyl) transferase 1, core 2	chr19	Multiple_Complex
TC1900001346.mm.2	Ermp1	endoplasmic reticulum metallopeptidase 1	chr19	Multiple_Complex
TC1900001359.mm.2	Ppp1r2-ps3	protein phosphatase 1, regulatory (inhibitor) subunit 2, pseudogene 3	chr19	Multiple_Complex
TC1900001541.mm.2	Got1	glutamic-oxaloacetic transaminase 1, soluble	chr19	Multiple_Complex
TC1900001562.mm.2	Scd1	stearoyl-Coenzyme A desaturase 1	chr19	Multiple_Complex
TC1900001774.mm.2	Lipo1	lipase, member O1	chr19	Multiple_Complex
TSUnmapped00000001.mm.2	Plppr2	phospholipid phosphatase related 2		Coding
TSUnmapped00000043.mm.2	Rora	RAR-related orphan receptor alpha		Coding

## Sheet: Gene_expression_piMϕvsniMϕ_24h
Gene expression of piMϕ vs niMϕ at 24h
#%result_name=Analysis_27
#%array_type=Clariom_S_Mouse
#%annotation=Clariom_S_Mouse.r1.na36.mm10.a1.transcript.csv
#%comparison=PERSISTENTE vs NORMAL
ID	PERSISTENTE Avg (log2)	NORMAL Avg (log2)	Fold Change	P-val	FDR P-val	Gene Symbol	Description	Fold Change	Group	24_1.sst-rma-gene-full.chp Signal	24_2.sst-rma-gene-full.chp Signal	24_3.sst-rma-gene-full.chp Signal	24_7.sst-rma-gene-full.chp Signal	24_8.sst-rma-gene-full.chp Signal	24_9.sst-rma-gene-full.chp Signal
TC0500001992.mm.2	15.62	3.55	4312.15	2.58e-13	1.11e-09	Cd36	CD36 antigen	4312.15	Multiple_Complex	3.53	3.95	3.18	15.1	15.67	15.58
TC0300000902.mm.2	17.19	6.11	2171.35	2.1e-13	1.11e-09	Ctsk	cathepsin K	2171.35	Coding	6.12	6.09	5.38	17.4	17.2	17.15
TC1300000113.mm.2	15.5	4.54	1995.67	4.04e-13	1.11e-09	Inhba	inhibin beta-A	1995.67	Coding	4.07	4.54	5	15.54	15.5	15.5
TC1000001897.mm.2	15.21	4.41	1784.24	3.71e-12	4.58e-09	Arg1	arginase, liver	1784.24	Coding	4.37	4.43	5.07	14.51	15.2	15.4
TC1100000822.mm.2	13.52	3.21	1265.45	2.2e-14	4.88e-10	Pmp22	peripheral myelin protein 22	1265.45	Multiple_Complex	2.9	3.22	3.2	13.52	13.5	13.58
TC0X00002600.mm.2	14.94	5.07	936.32	1.17e-11	8.13e-09	Pet2	plasmacytoma expressed transcript 2	936.32	Coding	6.06	5.08	5.05	14.55	14.97	14.91
TC0X00001829.mm.2	14.87	5.1	874.28	5.1e-11	2.18e-08	Cybb	cytochrome b-245, beta polypeptide	874.28	Multiple_Complex	4.6	5.61	5.08	13.89	14.85	14.89
TC0300002629.mm.2	14.28	4.78	721.27	2.08e-12	3.07e-09	Olfml3	olfactomedin-like 3	721.27	Multiple_Complex	4.07	5.01	4.79	14.26	14.4	14.29
TC1400000459.mm.2	12.37	3.02	651.87	8.77e-07	2.77e-05	Ear12; Ear2; Ear3	eosinophil-associated, ribonuclease A family, member 12; eosinophil-associated, ribonuclease A family, member 2; eosinophil-associated, ribonuclease A family, member 3	651.87	Coding	3.06	2.99	3.48	8.97	12.36	12.38
TC0X00003405.mm.2	13.1	4.18	483.01	2.72e-12	3.55e-09	Gm15107; Gm15114; Gm15093; Gm15085	predicted gene 15107; predicted gene 15114; predicted gene 15093; predicted gene 15085	483.01	Multiple_Complex	3.76	4.66	4.16	13.11	13.09	13.1
TC1300000652.mm.2	12.48	3.89	384.41	2.04e-11	1.26e-08	Nsd1	nuclear receptor-binding SET-domain protein 1	384.41	Multiple_Complex	3.94	3.37	4.19	12.03	12.88	12.5
TC0600001639.mm.2	14.59	6.24	325.68	6.45e-11	2.51e-08	Mgst1	microsomal glutathione S-transferase 1	325.68	Multiple_Complex	6.3	6.18	6.99	13.92	14.58	14.77
TC1100003396.mm.2	12.66	4.58	270.59	9.22e-11	3.41e-08	Ccl5	chemokine (C-C motif) ligand 5	270.59	Multiple_Complex	5.36	4.35	4.57	12.33	12.61	13.09
TC0X00002247.mm.2	14.37	6.36	257	4.5e-13	1.11e-09	Xlr	X-linked lymphocyte-regulated	257	Coding	6.21	6.34	6.61	14.51	14.31	14.36
TC1400000745.mm.2	11.6	3.74	233.57	7.04e-12	5.89e-09	Mmp14	matrix metallopeptidase 14 (membrane-inserted)	233.57	Coding	3.34	4.19	3.71	11.6	11.61	11.53
TC1900001240.mm.2	11.41	3.63	220.35	2.46e-09	4.11e-07	Anxa1	annexin A1	220.35	Multiple_Complex	3.7	4.36	2.75	12.08	10.98	11.34
TC0200003303.mm.2	16.16	8.39	218.61	4.54e-08	3.19e-06	Lcn2	lipocalin 2	218.61	Multiple_Complex	10.49	8.5	8.27	16.16	16.17	16.02
TC0X00003406.mm.2	12.34	4.62	211.39	2.12e-13	1.11e-09	Gm15127	predicted gene 15127	211.39	Coding	4.68	4.62	4.55	12.2	12.33	12.35
TC0X00003408.mm.2	12.31	4.68	198.08	5.71e-13	1.27e-09	Ott; Gm15093; Gm15085	ovary testis transcribed; predicted gene 15093; predicted gene 15085	198.08	Coding	4.84	4.46	4.71	12.3	12.25	12.41
TC1100001267.mm.2	13.04	5.43	195.93	7.16e-12	5.89e-09	Wfdc21	WAP four-disulfide core domain 21	195.93	Coding	5.03	5.75	5.46	13.06	13.01	13.43
TC0300002023.mm.2	11.88	4.27	195.11	2.9e-10	7.86e-08	Tm4sf1	transmembrane 4 superfamily member 1	195.11	Coding	3.76	4.19	5.08	12.08	11.62	11.9
TC0X00003410.mm.2	12.44	4.87	190.53	8.03e-13	1.49e-09	Gm15091	predicted gene 15091	190.53	Coding	4.89	4.85	5.23	12.4	12.53	12.44
TC0X00001487.mm.2	12.53	4.96	189.23	4.25e-11	2.1e-08	Gm10439; Gm15085; Gm15093	predicted gene 10439; predicted gene 15085; predicted gene 15093	189.23	Coding	4.94	4.47	5.49	12.54	12.24	12.52
TC0X00003403.mm.2	11.83	4.28	188.08	4.18e-13	1.11e-09	Gm15128; Gm15107	predicted gene 15128; predicted gene 15107	188.08	Coding	4.28	4.13	4.42	11.8	11.84	11.99
TC0Y00000221.mm.2	14.94	7.5	174.65	2.27e-11	1.29e-08	Mid1	midline 1	174.65	Coding	8.05	7.43	7.54	14.51	15.1	14.96
TC0Y00000224.mm.2	14.94	7.5	174.65	2.27e-11	1.29e-08	Mid1	midline 1	174.65	NonCoding	8.05	7.43	7.54	14.51	15.1	14.96
TC0900001155.mm.2	11.83	4.5	160.48	7.11e-10	1.56e-07	Ctsh	cathepsin H	160.48	Multiple_Complex	5.61	4.45	4.55	11.83	12.53	11.83
TC0X00003404.mm.2	12.73	5.42	159.55	4.59e-12	5.06e-09	Gm15080; Ott; Gm15085	predicted gene 15080; ovary testis transcribed; predicted gene 15085	159.55	Coding	5.43	5.08	5.72	12.75	12.71	13
TC0100002916.mm.2	10.74	3.54	147.11	1.05e-09	2.1e-07	Cdh19	cadherin 19, type 2	147.11	Coding	2.69	4.02	3.62	11.28	10.69	10.4
TC0X00002365.mm.2	10.21	3.06	142.37	8.96e-12	6.42e-09	Gm1140	predicted gene 1140	142.37	Coding	3.4	3.02	2.83	10.39	10.24	9.93
TC0X00003409.mm.2	10.11	3.14	125.27	5.99e-12	5.79e-09	Gm15097	predicted gene 15097	125.27	Coding	3.45	3.15	2.8	10.18	10.1	10.06
TC0X00000605.mm.2	10.92	4.04	118.03	1.01e-10	3.66e-08	Gm1140; Gm14692	predicted gene 1140; predicted gene 14692	118.03	Coding	4.23	4.06	3.53	10.99	10.86	10.27
TC1500001197.mm.2	11.67	4.83	114.23	7.83e-08	4.71e-06	Il7r	interleukin 7 receptor	114.23	Multiple_Complex	3.47	4.94	5.96	12.39	11.65	11.69
TC0X00003407.mm.2	10.91	4.1	112.32	7.57e-13	1.49e-09	Luzp4	leucine zipper protein 4	112.32	Coding	4.13	4.1	4.1	10.9	11.04	10.8
TC0X00001710.mm.2	14.08	7.39	103.19	5.1e-11	2.18e-08	Mid1	midline 1	103.19	Multiple_Complex	7.43	7.36	6.74	13.67	14.23	14.1
TC0500000560.mm.2	10.27	3.65	98.29	4.65e-12	5.06e-09	Pcdh7	protocadherin 7	98.29	Coding	3.65	3.65	3.34	10.28	9.98	10.38
TC0500002882.mm.2	10.66	4.07	96.83	6.43e-12	5.89e-09	Hsd17b11	hydroxysteroid (17-beta) dehydrogenase 11	96.83	Multiple_Complex	4.06	3.97	4.17	10.96	10.64	10.41
TC1300000928.mm.2	9.14	2.56	96.01	1.94e-10	5.75e-08	Mctp1	multiple C2 domains, transmembrane 1	96.01	Multiple_Complex	2.15	3.06	2.52	8.98	9.13	9.64
TC1500001730.mm.2	13	6.43	95.5	5.15e-09	7.15e-07	Ly6c2	lymphocyte antigen 6 complex, locus C2	95.5	Coding	6.21	6.41	6.68	11.68	13.03	12.98
TC0X00000512.mm.2	11.79	5.24	93.67	4.7e-11	2.16e-08	3830403N18Rik	RIKEN cDNA 3830403N18 gene	93.67	Coding	5.67	4.85	5.21	12.1	11.76	11.81
TC1800001278.mm.2	10.86	4.32	93.63	4.48e-10	1.12e-07	Spinkl	serine protease inhibitor, Kazal type-like	93.63	Coding	4.25	4.93	3.9	11.28	10.6	10.82
TC0600001279.mm.2	10.64	4.1	93.03	6.36e-08	4.08e-06	Pparg	peroxisome proliferator activated receptor gamma	93.03	Coding	4.15	4.69	4.04	9.26	11.25	10.72
TC0500002756.mm.2	12.04	5.57	89.06	4.66e-10	1.13e-07	Cxcl10	chemokine (C-X-C motif) ligand 10	89.06	Multiple_Complex	5.64	5.49	6.46	11.91	12.47	12.04
TC0X00003019.mm.2	9.43	3.06	82.79	1.72e-12	2.73e-09	Nxf3	nuclear RNA export factor 3	82.79	Coding	3.07	2.86	3.04	9.28	9.42	9.44
TC1100001849.mm.2	9.54	3.17	82.67	4.98e-11	2.18e-08	Kcnj2	potassium inwardly-rectifying channel, subfamily J, member 2	82.67	Coding	3.17	2.98	3.17	10.24	9.4	9.57
TC0300002959.mm.2	13.68	7.35	80.8	1.92e-11	1.22e-08	Sgms2	sphingomyelin synthase 2	80.8	Multiple_Complex	7.67	7.04	7.34	13.49	13.77	13.7
TC0X00001084.mm.2	10.91	4.61	78.88	3.29e-08	2.49e-06	A630033H20Rik	RIKEN cDNA A630033H20 gene	78.88	Coding	3.94	5.9	4.5	10.91	10.9	10.98
TC0300002955.mm.2	8.87	2.61	76.69	1.33e-10	4.43e-08	Hadh	hydroxyacyl-Coenzyme A dehydrogenase	76.69	Multiple_Complex	2.61	2.61	2.59	8.32	8.92	9.28
TC1100000119.mm.2	9.17	2.96	73.94	1.46e-11	9.56e-09	Upp1	uridine phosphorylase 1	73.94	Multiple_Complex	2.9	3	2.97	9.21	9.14	8.68
TC1100002579.mm.2	13.61	7.47	70.32	4.48e-11	2.12e-08	Ublcp1	ubiquitin-like domain containing CTD phosphatase 1	70.32	Multiple_Complex	7.5	7.1	7.76	13.61	13.7	13.33
TC0400002275.mm.2	10.51	4.39	69.33	1.99e-09	3.56e-07	Atp6v0d2	ATPase, H+ transporting, lysosomal V0 subunit D2	69.33	Coding	4.67	4.37	4.17	9.47	10.49	10.53
TC0800001077.mm.2	12.67	6.74	60.79	5.97e-11	2.39e-08	Mmp2	matrix metallopeptidase 2	60.79	Coding	6.65	6.74	6.74	13.17	12.62	12.4
TC0X00002624.mm.2	8.66	2.98	51.41	3.91e-11	1.97e-08	Mageb18	melanoma antigen family B, 18	51.41	Coding	2.97	3.44	2.98	8.95	8.64	8.69
TC0100002324.mm.2	8.75	3.13	49.08	4.75e-10	1.13e-07	Mfsd6	major facilitator superfamily domain containing 6	49.08	Multiple_Complex	3.21	3.1	2.61	9.55	8.82	8.67
TC0200004713.mm.2	10.44	4.83	48.97	1.23e-09	2.4e-07	Jag1	jagged 1	48.97	Multiple_Complex	4.84	4.39	5.26	9.84	10.48	10.41
TC1400001868.mm.2	8.91	3.31	48.4	1.07e-05	0.0002	Ear1	eosinophil-associated, ribonuclease A family, member 1	48.4	Coding	3.32	3.56	3.26	6.33	8.89	8.94
TC0600002870.mm.2	10.22	4.63	48.08	3.91e-08	2.88e-06	Cntn3	contactin 3	48.08	Multiple_Complex	4.65	3.22	5.07	10.06	10.22	10.21
TC1300002204.mm.2	12.19	6.61	47.89	4.76e-11	2.16e-08	Ctsl	cathepsin L	47.89	Coding	6.59	6.77	6.5	12.57	11.99	12.16
TC0300001368.mm.2	9.1	3.68	42.86	2.86e-09	4.51e-07	Slc9b1	solute carrier family 9, subfamily B (NHA1, cation proton antiporter 1), member 1	42.86	Multiple_Complex	3.69	3.45	4.57	9	9.15	9.11
TC1300002188.mm.2	15.02	9.68	40.38	5.34e-11	2.24e-08	Ptch1	patched homolog 1	40.38	Multiple_Complex	9.64	9.72	10.12	14.9	15.11	15.03
TC0300002982.mm.2	8.71	3.39	39.95	2.16e-11	1.29e-08	Tet2	tet methylcytosine dioxygenase 2	39.95	Multiple_Complex	3.29	3.55	3.38	9.04	8.68	8.74
TC0800002339.mm.2	8.9	3.62	38.96	1.02e-07	5.74e-06	Psd3	pleckstrin and Sec7 domain containing 3	38.96	Multiple_Complex	3.61	4.97	3.62	8.36	8.9	8.91
TC0300002724.mm.2	11.38	6.1	38.84	2.57e-09	4.19e-07	Gstm2	glutathione S-transferase, mu 2	38.84	Multiple_Complex	5.55	6.06	6.71	11.44	11.38	11.2
TC0200004602.mm.2	13.13	7.86	38.8	2.31e-09	3.94e-07	Il1b	interleukin 1 beta	38.8	Multiple_Complex	8.42	7.29	7.85	13.41	13.12	13.02
TC0600000127.mm.2	9.56	4.28	38.79	4.02e-10	1.04e-07	Cav2	caveolin 2	38.79	Coding	4.32	4.2	4.82	9.2	9.67	9.57
TC1200000647.mm.2	11.21	5.98	37.59	1.23e-09	2.4e-07	Prkch	protein kinase C, eta	37.59	Coding	5.17	5.97	6.2	11.4	11.19	11.09
TC1300001861.mm.2	11.47	6.25	37.37	1.28e-10	4.37e-08	Nedd9	neural precursor cell expressed, developmentally down-regulated gene 9	37.37	Coding	5.63	6.21	6.28	11.31	11.47	11.47
TC1500002075.mm.2	12.92	7.74	36.24	1.31e-08	1.32e-06	Abcd2	ATP-binding cassette, sub-family D (ALD), member 2	36.24	Multiple_Complex	7.77	7.96	7.48	11.84	12.87	12.97
TC1000000301.mm.2	8.45	3.35	34.37	2.4e-09	4.06e-07	Frk	fyn-related kinase	34.37	Coding	3.3	2.87	3.95	8.43	8.64	8.34
TC0100002604.mm.2	9.3	4.2	34.21	1.08e-10	3.81e-08	Tuba4a	tubulin, alpha 4A	34.21	Coding	4.23	4.37	3.87	9.19	9.29	9.59
TC0300002822.mm.2	8.51	3.43	33.74	6.02e-11	2.39e-08	Snx7	sorting nexin 7	33.74	Multiple_Complex	3.81	3.33	3.43	8.51	8.5	8.61
TC0400002668.mm.2	9.92	4.95	31.26	1.24e-08	1.27e-06	AI427809	expressed sequence AI427809	31.26	Multiple_Complex	5.05	4.85	3.7	9.84	9.95	10.43
TC0700002928.mm.2	9.08	4.12	30.98	5.84e-09	7.72e-07	LOC105242925; Gm7221	zinc finger protein 431-like; predicted gene 7221	30.98	Coding	3.86	4.1	4.87	9.06	8.82	9.37
TC1300000028.mm.2	13.07	8.12	30.94	1.04e-09	2.09e-07	Klf6	Kruppel-like factor 6	30.94	Coding	7.7	8.11	8.57	13.09	13.21	12.86
TC0100001257.mm.2	13.31	8.51	27.82	5.23e-10	1.21e-07	Tnnt2	troponin T2, cardiac	27.82	Coding	8.08	8.54	8.72	13.64	13.16	13.29
TC1100003093.mm.2	9.49	4.73	26.94	7.07e-10	1.56e-07	Alox15	arachidonate 15-lipoxygenase	26.94	Multiple_Complex	4.7	4.44	5.13	9.62	9.23	9.51
TC1400001872.mm.2	8.38	3.77	24.46	3.38e-06	7.46e-05	Ear10	eosinophil-associated, ribonuclease A family, member 10	24.46	Coding	3.82	3.2	4.18	6.97	8.52	9.23
TC0300000811.mm.2	11.11	6.53	23.87	1.05e-10	3.75e-08	S100a8	S100 calcium binding protein A8 (calgranulin A)	23.87	Coding	6.77	6.51	6.35	11.11	11.19	11.04
TC0X00001817.mm.2	7.76	3.21	23.48	5.66e-08	3.73e-06	Fthl17d	ferritin, heavy polypeptide-like 17, member D	23.48	Coding	3.21	3.2	4.19	7.72	7.8	8.6
TC1500000439.mm.2	9.27	4.73	23.22	1.2e-07	6.39e-06	Trib1	tribbles homolog 1 (Drosophila)	23.22	Coding	5.03	4.42	4.74	8.28	9.7	9.33
TC1300000763.mm.2	13.34	8.82	23.02	1.51e-10	4.93e-08	Mir23b; Mir27b; Mir24-1; 2010111I01Rik	microRNA 23b; microRNA 27b; microRNA 24-1; RIKEN cDNA 2010111I01 gene	23.02	Multiple_Complex	8.53	8.81	8.83	13.75	13.37	13.31
TCX_GL456233_random00000002.mm.2	7.21	2.71	22.58	5.04e-10	1.19e-07	Tmlhe	trimethyllysine hydroxylase, epsilon	22.58	Coding	2.45	2.73	2.93	7.66	7.15	7.24
TC0100001999.mm.2	10.24	5.76	22.34	7.59e-09	9.01e-07	Stau2	staufen (RNA binding protein) homolog 2 (Drosophila)	22.34	Multiple_Complex	6.6	5.68	5.83	10.11	10.24	10.28
TC0800002113.mm.2	11.97	7.51	22.05	4.88e-08	3.36e-06	Mtus1	mitochondrial tumor suppressor 1	22.05	Multiple_Complex	8.46	7.55	7.46	11.47	11.94	12
TC0300001110.mm.2	13.37	8.94	21.47	1.15e-08	1.21e-06	AI504432	expressed sequence AI504432	21.47	NonCoding	9.41	8.94	8.8	12.67	13.33	13.41
TC1700002089.mm.2	7.69	3.29	21.21	6.69e-07	2.23e-05	Olfr132	olfactory receptor 132	21.21	Coding	3.31	2.9	3.63	9.61	7.69	7.69
TC1900000491.mm.2	8.72	4.34	20.82	5.19e-07	1.82e-05	Lipn	lipase, family member N	20.82	Coding	5.04	3.14	4.46	8.61	9.22	8.74
TC1900000500.mm.2	9.59	5.35	18.91	3.29e-09	4.9e-07	Ifit2	interferon-induced protein with tetratricopeptide repeats 2	18.91	Multiple_Complex	5.3	5.02	5.8	9.57	9.32	9.61
TC0700002087.mm.2	13.63	9.39	18.91	1.72e-09	3.19e-07	Tspan32	tetraspanin 32	18.91	Multiple_Complex	9.23	9.37	9.6	14.26	13.53	13.67
TC0300002139.mm.2	6.79	2.56	18.78	9.1e-11	3.41e-08	B3galnt1	UDP-GalNAc:betaGlcNAc beta 1,3-galactosaminyltransferase, polypeptide 1	18.78	Coding	2.55	2.69	2.57	6.79	6.94	6.73
TC1000001301.mm.2	8.36	4.15	18.46	3.41e-10	9.12e-08	Phlda1	pleckstrin homology-like domain, family A, member 1	18.46	Coding	4.15	4.35	4.09	8.35	8.36	8.77
TC1300002143.mm.2	8.69	4.56	17.55	1.56e-08	1.46e-06	Ctla2a	cytotoxic T lymphocyte-associated protein 2 alpha	17.55	Coding	4.44	4.69	4.55	9.74	8.64	8.74
TC0500000902.mm.2	7.44	3.31	17.51	4.8e-08	3.31e-06	Gm6502	predicted gene 6502 [Source:MGI Symbol;Acc:MGI:3779601]; predicted gene 6502	17.51	Coding	2.58	3.38	3.71	7.48	7.04	7.68
TC0600000588.mm.2	12.19	8.08	17.29	2.14e-08	1.82e-06	Npy	neuropeptide Y	17.29	Coding	8.12	8.03	8.88	12.39	11.94	12.21
TC0600000182.mm.2	9.26	5.15	17.24	2.48e-08	2e-06	Cped1	cadherin-like and PC-esterase domain containing 1	17.24	Multiple_Complex	5.21	5.1	4.01	9.25	9.32	9.22
TC0500003431.mm.2	11.43	7.33	17.2	1.82e-07	8.55e-06	Serpine1	serine (or cysteine) peptidase inhibitor, clade E, member 1	17.2	Coding	5.83	7.27	7.39	11.19	11.46	11.6
TC1300002210.mm.2	12.8	8.71	17.06	2.17e-10	6.17e-08	Hiatl1	hippocampus abundant transcript-like 1	17.06	Multiple_Complex	8.63	8.96	8.71	12.75	12.82	12.8
TC1900000896.mm.2	8.99	4.91	16.91	5.31e-09	7.25e-07	Gstp1	glutathione S-transferase, pi 1	16.91	Coding	4.31	4.95	5.18	8.99	9	8.81
TC0600001252.mm.2	9.35	5.28	16.83	4.3e-09	6.2e-07	Il17rc	interleukin 17 receptor C	16.83	Multiple_Complex	5.27	5.13	5.71	9.35	9.06	9.64
TC0400004205.mm.2	12.59	8.52	16.81	1.36e-09	2.58e-07	Gm13154	predicted gene 13154	16.81	Coding	8.52	8.07	8.52	12.19	12.59	12.6
TC0200002771.mm.2	8.3	4.25	16.56	4.19e-07	1.57e-05	4930591A17Rik	RIKEN cDNA 4930591A17 gene	16.56	Multiple_Complex	4.24	5.15	4.27	8.31	7.47	8.3
TC1000002725.mm.2	12.53	8.49	16.37	5.9e-10	1.34e-07	Socs2	suppressor of cytokine signaling 2	16.37	Multiple_Complex	8.05	8.46	8.52	12.37	12.52	12.68
TC1500001729.mm.2	13.23	9.21	16.2	4.41e-06	9.18e-05	Ly6c1	lymphocyte antigen 6 complex, locus C1	16.2	Coding	7.94	9.3	9.79	12.29	13.17	13.29
TC0100003240.mm.2	7.43	3.41	16.18	0.0009	0.0058	Prg4	proteoglycan 4 (megakaryocyte stimulating factor, articular superficial zone protein)	16.18	Coding	3.42	3.46	3.3	4.48	7.18	7.76
TC0300001159.mm.2	9.67	5.67	15.98	1.32e-08	1.32e-06	Slc25a24	solute carrier family 25 (mitochondrial carrier, phosphate carrier), member 24	15.98	Multiple_Complex	5.13	5.72	6.1	9.88	9.52	9.65
TC0500002889.mm.2	7.52	3.58	15.36	1.27e-07	6.58e-06	Gm10047	predicted gene 10047	15.36	Coding	4.01	3.46	3.58	6.82	8.01	7.6
TC1100001264.mm.2	15.08	11.16	15.11	9.99e-08	5.71e-06	Wfdc17	WAP four-disulfide core domain 17	15.11	Coding	11.17	10.99	11.31	14.24	15.13	15.45
TC0300002126.mm.2	7.96	4.06	14.91	1.55e-08	1.46e-06	Trim59	tripartite motif-containing 59	14.91	Multiple_Complex	4.52	3.88	4.04	7.98	7.59	8.31
TC0600000454.mm.2	11.17	7.27	14.88	5.93e-09	7.75e-07	Gstk1	glutathione S-transferase kappa 1	14.88	Coding	7.23	6.48	7.32	11.18	11.02	11.16
TC0700002224.mm.2	9.25	5.36	14.83	1.65e-10	5.16e-08	Vmn2r29	vomeronasal 2, receptor 29	14.83	Multiple_Complex	5.41	5.37	5.28	9.25	9.13	9.24
TC0600003237.mm.2	6.86	2.97	14.79	2e-05	0.0003	Olr1	oxidized low density lipoprotein (lectin-like) receptor 1	14.79	Coding	3.63	2.99	2.95	5.19	6.93	6.79
TC0200005112.mm.2	12.45	8.57	14.77	1.93e-10	5.75e-08	Slpi; Mir7678	secretory leukocyte peptidase inhibitor; microRNA 7678	14.77	Multiple_Complex	8.5	8.57	8.57	12.72	12.46	12.45
TC0400004104.mm.2	7.01	3.14	14.6	8.36e-09	9.62e-07	Ajap1	adherens junction associated protein 1	14.6	Coding	2.94	3.14	3.34	6.99	7.62	6.8
TC1500000389.mm.2	8.4	4.57	14.2	8.38e-08	4.96e-06	Nov	nephroblastoma overexpressed gene	14.2	Coding	5.12	4.55	4.59	8.44	8.87	7.86
TC0500000909.mm.2	6.67	2.89	13.72	5.77e-07	1.99e-05	Gm7647	predicted gene 7647	13.72	Coding	2.85	3.33	2.92	6.68	5.57	6.65
TC0200005290.mm.2	9.38	5.61	13.71	1.54e-05	0.0002	Zbp1	Z-DNA binding protein 1	13.71	Multiple_Complex	5.42	5.72	7.08	8.7	9.45	9.85
TC0300000866.mm.2	6.8	3.02	13.7	2.26e-10	6.36e-08	Tdrkh	tudor and KH domain containing protein	13.7	Multiple_Complex	3.02	3.02	2.99	6.81	6.79	7.04
TC1400001609.mm.2	13.93	10.16	13.65	4.28e-10	1.08e-07	Tmem254c; Tmem254a	transmembrane protein 254c; transmembrane protein 254a	13.65	Multiple_Complex	10.17	10.02	10.25	13.92	14.09	13.8
TC1400001613.mm.2	13.88	10.12	13.6	7.86e-10	1.69e-07	Tmem254b; Tmem254c; Tmem254a	transmembrane protein 254b; transmembrane protein 254c; transmembrane protein 254a	13.6	Multiple_Complex	10.11	10	10.12	13.86	14.15	13.67
TC1800001277.mm.2	7.72	3.96	13.6	2.73e-07	1.15e-05	Gm10267	predicted gene 10267	13.6	Coding	4.58	3.46	3.9	8.74	7.75	7.69
TC1400001605.mm.2	13.56	9.86	13.01	1.27e-09	2.43e-07	Tmem254c; Tmem254a	transmembrane protein 254c; transmembrane protein 254a	13.01	Multiple_Complex	9.94	9.69	9.87	13.54	13.84	13.36
TC0300000852.mm.2	15.36	11.66	13	6e-07	2.04e-05	S100a11	S100 calcium binding protein A11	13	Coding	10.41	11.55	11.79	14.64	15.37	15.36
TC1000001868.mm.2	6.59	2.9	12.96	1.86e-07	8.68e-06	Eya4	eyes absent 4 homolog (Drosophila)	12.96	Multiple_Complex	2.75	3.43	2.9	7.17	6.56	6.07
TC0X00003359.mm.2	9.21	5.52	12.87	3.11e-08	2.38e-06	Tlr8	toll-like receptor 8	12.87	Multiple_Complex	5.62	5.46	4.75	9.2	9.56	8.88
TC1300000589.mm.2	9.52	5.84	12.83	1.31e-07	6.69e-06	Gm904	predicted gene 904	12.83	Coding	5.35	5.76	6.59	9.46	9.51	9.58
TC0700000115.mm.2	7.07	3.4	12.71	1.01e-08	1.09e-06	Zscan4f	zinc finger and SCAN domain containing 4F	12.71	Coding	3.69	3.29	3.39	7.11	6.65	7.33
TC0100003599.mm.2	6.92	3.26	12.65	1.3e-07	6.68e-06	Ifi202b; Ifi205	interferon activated gene 202B; interferon activated gene 205	12.65	Coding	2.97	3.96	3.22	6.88	7.66	6.96
TC1900001619.mm.2	8.03	4.38	12.58	1.83e-08	1.64e-06	Pcgf6	polycomb group ring finger 6	12.58	Coding	4.39	3.58	4.36	8.07	7.99	8.57
TC0600002296.mm.2	9.35	5.73	12.32	1.2e-07	6.39e-06	Jazf1	JAZF zinc finger 1	12.32	Multiple_Complex	5.59	6.63	5.79	9.32	9.38	9.67
TC0100001381.mm.2	15.44	11.87	11.81	2.76e-09	4.38e-07	Rgs16	regulator of G-protein signaling 16	11.81	Coding	11.51	11.89	11.86	15.94	15.45	15.42
TC1900000897.mm.2	8.68	5.11	11.8	8.86e-08	5.16e-06	Gstp2	glutathione S-transferase, pi 2	11.8	Coding	4.46	5.41	5.16	8.66	8.69	8.19
TC0700001802.mm.2	6.5	2.95	11.69	4.43e-09	6.34e-07	Rabep2	rabaptin, RAB GTPase binding effector protein 2	11.69	Multiple_Complex	2.96	2.94	3.15	6.68	6.53	6.13
TSUnmapped00000045.mm.2	9.67	6.13	11.67	1.88e-08	1.66e-06	2010111I01Rik	RIKEN cDNA 2010111I01 gene	11.67	Coding	6.14	6.03	6.21	10.15	9.64	9.27
TC0600000047.mm.2	10.98	7.44	11.63	1.83e-07	8.59e-06	C1galt1	core 1 synthase, glycoprotein-N-acetylgalactosamine 3-beta-galactosyltransferase, 1	11.63	Multiple_Complex	8.18	7.13	7.4	11.41	10.8	10.96
TC1900000441.mm.2	9.69	6.21	11.16	3.35e-08	2.51e-06	Cd274	CD274 antigen	11.16	Multiple_Complex	5.84	6.17	6.67	9.45	9.91	9.7
TC0500001734.mm.2	7.88	4.4	11.13	8.46e-09	9.68e-07	Daglb	diacylglycerol lipase, beta	11.13	Multiple_Complex	4.72	4.42	4.03	8.17	7.89	7.83
TC1900000497.mm.2	8.52	5.05	11.12	2.37e-08	1.96e-06	Fas	Fas (TNF receptor superfamily member 6)	11.12	Coding	5.04	4.59	5.17	9.21	8.57	8.41
TC1400000418.mm.2	8.58	5.11	11.1	6.18e-07	2.09e-05	1700049E17Rik2	tandem duplication of RIKEN cDNA 1700049E17 gene, gene 2	11.1	Multiple_Complex	5.04	4.49	5.89	8.63	8.54	9.19
TC1100001222.mm.2	13.56	10.09	11.08	3.82e-07	1.47e-05	Ccl12	chemokine (C-C motif) ligand 12	11.08	Multiple_Complex	10.52	10.16	9.18	13.99	13.42	13.55
TC0500000899.mm.2	6.82	3.35	11.04	3.36e-08	2.51e-06	Gm6346	PREDICTED: predicted gene 6346 (Gm6346), mRNA.	11.04	Coding	3.31	3.1	3.78	6.81	6.82	6.36
TC0800000114.mm.2	10.02	6.57	10.98	6.48e-09	8.31e-07	F7	coagulation factor VII	10.98	Coding	6.32	6.94	6.53	10.02	10.03	9.88
TC0X00000102.mm.2	7.53	4.08	10.89	1.92e-06	4.85e-05	Fthl17e	ferritin, heavy polypeptide-like 17, member E	10.89	Coding	3.55	4.12	4.54	6.88	7.47	8.3
TC0500000850.mm.2	16.39	12.95	10.86	2.21e-09	3.86e-07	Cxcl2	chemokine (C-X-C motif) ligand 2	10.86	Coding	12.96	12.68	13.19	16.39	16.39	16.41
TC0X00000543.mm.2	6.56	3.13	10.73	4.1e-05	0.0005	4930550L24Rik	RIKEN cDNA 4930550L24 gene	10.73	Coding	3	3.25	4.82	6.57	6.87	6.2
TC1000001183.mm.2	15.81	12.41	10.58	1.52e-08	1.45e-06	Btg1	B cell translocation gene 1, anti-proliferative	10.58	Multiple_Complex	11.8	12.62	12.43	15.9	15.78	15.81
TC0X00002031.mm.2	7.43	4.05	10.4	3.29e-06	7.31e-05	Gm2964	predicted gene 2964 [Source:MGI Symbol;Acc:MGI:3781142]; predicted gene 2964	10.4	Coding	4.6	3.55	4.02	7.46	7.4	6.41
TC0X00002710.mm.2	7.59	4.22	10.33	1.91e-05	0.0003	Slc7a3	solute carrier family 7 (cationic amino acid transporter, y+ system), member 3	10.33	Multiple_Complex	5.62	3.83	4.23	8.24	7.34	7.56
TC0300003181.mm.2	14.43	11.07	10.27	1.12e-06	3.31e-05	Tnni3k	TNNI3 interacting kinase	10.27	Multiple_Complex	9.69	11.01	11.12	13.9	14.51	14.4
TC0600002233.mm.2	13.25	9.89	10.24	1.03e-08	1.1e-06	Tmem176b	transmembrane protein 176B	10.24	Multiple_Complex	9.31	9.94	9.84	13.7	13.28	13.21
TC0100000297.mm.2	8.32	4.97	10.2	2.35e-08	1.95e-06	Il1rl2	interleukin 1 receptor-like 2	10.2	Coding	5.52	4.78	4.96	8.33	8.59	8.31
TC1100000608.mm.2	12.11	8.77	10.15	1.42e-08	1.39e-06	2008-09-01	septin 8	10.15	Multiple_Complex	8.76	9.14	8.4	12.12	12.36	12.1
TC1900001137.mm.2	13.48	10.15	10.09	3.08e-09	4.69e-07	Ms4a6d	membrane-spanning 4-domains, subfamily A, member 6D	10.09	Multiple_Complex	10.29	10.14	10.02	13.69	13.26	13.49
TC0600002802.mm.2	8.84	5.51	10.08	3.35e-07	1.34e-05	Frmd4b	FERM domain containing 4B	10.08	Multiple_Complex	5.51	6.35	5.51	9.54	8.79	8.9
TC0200004154.mm.2	7.37	4.04	10.07	1.49e-08	1.43e-06	Tspan18	tetraspanin 18	10.07	Multiple_Complex	3.78	4.45	4	7.27	7.63	7.36
TC0500000843.mm.2	18.1	14.77	10.07	2.67e-08	2.11e-06	Pf4	platelet factor 4	10.07	Coding	14.18	14.81	15.03	17.99	18.11	18.16
TC1400002071.mm.2	8.11	4.8	9.94	1.27e-07	6.58e-06	Slc22a17	solute carrier family 22 (organic cation transporter), member 17	9.94	Coding	5.31	4.5	4.75	8.42	7.74	8.14
TC1500001198.mm.2	7.54	4.23	9.91	1.86e-06	4.73e-05	Spef2	sperm flagellar 2	9.91	Coding	4.13	4.32	5.26	7.57	7.07	7.51
TC1100003399.mm.2	11.41	8.11	9.81	7.71e-09	9.02e-07	Ccl6	chemokine (C-C motif) ligand 6	9.81	Multiple_Complex	7.99	8.1	8.38	11.9	11.43	11.39
TC0600001258.mm.2	12.57	9.28	9.78	5.97e-09	7.75e-07	Irak2	interleukin-1 receptor-associated kinase 2	9.78	Multiple_Complex	9.26	8.88	9.31	12.95	12.57	12.46
TC0600000570.mm.2	9.63	6.35	9.76	6.65e-08	4.22e-06	Tmem176a	transmembrane protein 176A	9.76	Coding	5.59	6.35	6.35	10.04	9.35	9.59
TC1400001031.mm.2	10.75	7.46	9.72	4.51e-06	9.29e-05	Rcbtb2	regulator of chromosome condensation (RCC1) and BTB (POZ) domain containing protein 2	9.72	Multiple_Complex	6.51	7.53	8.27	11.12	10.71	10.55
TC1400001103.mm.2	9.17	5.91	9.57	5.5e-08	3.66e-06	Kbtbd7	kelch repeat and BTB (POZ) domain containing 7	9.57	Multiple_Complex	5.58	6.26	5.91	8.73	9.28	9.16
TC1700001699.mm.2	14.44	11.2	9.44	2.94e-07	1.22e-05	Dusp1	dual specificity phosphatase 1	9.44	Multiple_Complex	9.96	11.22	11.19	14.39	14.66	14.45
TC0X00002236.mm.2	10.3	7.08	9.3	1.45e-08	1.41e-06	Fam122b	family with sequence similarity 122, member B	9.3	Multiple_Complex	7.09	7.51	7.07	10.16	10.27	10.58
TC1100003688.mm.2	9.06	5.85	9.27	9.89e-08	5.69e-06	Nr1d1	nuclear receptor subfamily 1, group D, member 1	9.27	Multiple_Complex	6.33	5.82	5.87	8.64	9.37	9.1
TC0700004631.mm.2	11.3	8.09	9.25	1.21e-06	3.49e-05	Pirb	paired Ig-like receptor B	9.25	Multiple_Complex	7	8.12	8.48	11.65	11.27	11.13
TC1400000477.mm.2	9.88	6.68	9.23	2.48e-07	1.08e-05	Ptger2	prostaglandin E receptor 2 (subtype EP2)	9.23	Coding	7.28	6.14	6.64	10	9.88	9.77
TC0700002769.mm.2	10.15	6.95	9.18	2.59e-07	1.11e-05	Zbtb32	zinc finger and BTB domain containing 32	9.18	Multiple_Complex	6.9	7.52	6.67	10.12	9.66	10.23
TC0700000458.mm.2	12.33	9.13	9.17	6.71e-08	4.23e-06	Blvrb	biliverdin reductase B (flavin reductase (NADPH))	9.17	Multiple_Complex	9.18	8.63	9.43	12.43	12.34	12.01
TC1500000160.mm.2	7.76	4.57	9.17	1.26e-08	1.28e-06	Myo10	myosin X	9.17	Multiple_Complex	4.59	4.57	4.47	7.78	8.44	7.75
TC0300002236.mm.2	14.64	11.45	9.16	2.75e-06	6.36e-05	Tlr2	toll-like receptor 2	9.16	Coding	12.42	11.39	11.02	14.65	14.63	14.35
TC1400000448.mm.2	7.76	4.58	9.06	2.72e-07	1.15e-05	Gm6526	predicted gene 6526 [Source:MGI Symbol;Acc:MGI:3648758]	9.06	Coding	4.26	4.57	4.58	6.88	7.74	7.77
TC0700002999.mm.2	14.87	11.7	9	7.85e-07	2.53e-05	Cd37	CD37 antigen	9	Multiple_Complex	10.31	11.81	11.6	14.87	14.9	14.84
TC1300002140.mm.2	9.86	6.7	8.95	2.25e-08	1.89e-06	4930486L24Rik	RIKEN cDNA 4930486L24 gene	8.95	Coding	6.68	7.18	6.51	9.9	9.86	9.83
TC1400000744.mm.2	12.93	9.77	8.95	3.29e-08	2.49e-06	Mrpl52	mitochondrial ribosomal protein L52	8.95	Multiple_Complex	9.96	9.77	9.13	12.96	12.85	12.94
TC0X00003075.mm.2	9.28	6.13	8.9	5.55e-07	1.92e-05	Tsc22d3	TSC22 domain family, member 3	8.9	Multiple_Complex	5.97	6.1	6.39	10.22	9.26	8.96
TC1500002318.mm.2	12.08	8.93	8.89	7.72e-09	9.02e-07	Itga5	integrin alpha 5 (fibronectin receptor alpha)	8.89	Coding	8.91	9.14	8.79	12.14	12.07	11.78
TC0200000551.mm.2	12.58	9.45	8.75	1.43e-09	2.68e-07	Ass1; Gm5424	argininosuccinate synthetase 1; argininosuccinate synthase pseudogene	8.75	Multiple_Complex	9.41	9.44	9.48	12.58	12.69	12.47
TC1000002224.mm.2	9.64	6.52	8.75	2.04e-05	0.0003	Ddit4	DNA-damage-inducible transcript 4	8.75	Coding	5.53	6.57	6.92	11.18	9.22	9.65
TC1300000607.mm.2	11.92	8.8	8.68	9.04e-07	2.82e-05	Gadd45g	growth arrest and DNA-damage-inducible 45 gamma	8.68	Multiple_Complex	8.41	8.77	8.85	10.92	11.97	11.86
TC1300002096.mm.2	13.37	10.26	8.64	2.72e-09	4.35e-07	Gkap1	G kinase anchoring protein 1	8.64	Coding	10.18	10.44	10.25	13.38	13.37	13.63
TC0700004321.mm.2	10.29	7.18	8.58	8.16e-08	4.86e-06	Sephs2	selenophosphate synthetase 2	8.58	Coding	7.19	7.69	7.18	10.31	9.85	10.27
TC0300003113.mm.2	11.98	8.9	8.49	7.71e-09	9.02e-07	Adgrl2	adhesion G protein-coupled receptor L2	8.49	Multiple_Complex	9.08	8.9	8.71	11.74	12.09	12
TC0700004002.mm.2	6.59	3.51	8.45	8.28e-07	2.66e-05	Gvin1	GTPase, very large interferon inducible 1	8.45	Coding	3.95	3.52	3.05	7.14	6.15	6.54
TC1000001204.mm.2	10.07	7.03	8.19	2.16e-07	9.73e-06	Galnt4	UDP-N-acetyl-alpha-D-galactosamine:polypeptide N-acetylgalactosaminyltransferase 4	8.19	Coding	7.04	7.8	7.03	10.19	9.95	10.07
TC1000001744.mm.2	6.1	3.09	8.08	3.26e-06	7.25e-05	Rab32	RAB32, member RAS oncogene family	8.08	Coding	3.03	2.76	3.58	5.83	7.28	6.13
TC1500002316.mm.2	9.22	6.22	7.98	1.91e-08	1.69e-06	Gpr84	G protein-coupled receptor 84	7.98	Coding	6.02	6.49	6.19	9.22	9.11	9.57
TC1300001573.mm.2	8.73	5.75	7.87	3.17e-08	2.41e-06	Prss16	protease, serine 16 (thymus)	7.87	Multiple_Complex	5.46	5.77	5.89	9.33	8.78	8.68
TC1000002541.mm.2	10.89	7.92	7.87	5.33e-09	7.25e-07	Nfic	nuclear factor I/C	7.87	Multiple_Complex	8.01	7.93	7.74	11	10.91	10.7
TC1800001048.mm.2	6.42	3.45	7.85	4.39e-08	3.12e-06	B4galt6	UDP-Gal:betaGlcNAc beta 1,4-galactosyltransferase, polypeptide 6	7.85	Coding	3.65	3.33	3.43	7.12	6.43	6.42
TC0300001109.mm.2	11.93	8.96	7.83	9.75e-09	1.08e-06	Kcna3	potassium voltage-gated channel, shaker-related subfamily, member 3	7.83	Coding	8.56	8.94	8.98	11.7	12	11.93
TC0X00000279.mm.2	7.59	4.63	7.79	4.53e-06	9.31e-05	Gm2799; Gmcl1l	predicted gene 2799; germ cell-less homolog 1 (Drosophila)-like	7.79	Coding	5.23	4.64	4.62	8.2	7.63	6.91
TC0900000047.mm.2	6.57	3.62	7.74	2.17e-06	5.32e-05	Mmp3	matrix metallopeptidase 3	7.74	Coding	3.59	4.01	3.3	7.75	6.35	6.63
TC0500000917.mm.2	6.18	3.24	7.69	2.33e-08	1.95e-06	Gm6348	PREDICTED: predicted gene 6348 (Gm6348), mRNA.	7.69	Coding	3.21	3.09	3.55	6.19	6.17	5.9
TC0700004171.mm.2	9.64	6.7	7.65	3.37e-07	1.34e-05	Syt17	synaptotagmin XVII	7.65	Coding	6.19	7.11	6.75	10.32	9.67	9.61
TC0500001401.mm.2	11.05	8.12	7.6	1.92e-08	1.69e-06	P2rx4	purinergic receptor P2X, ligand-gated ion channel 4	7.6	Multiple_Complex	8.14	8.38	8.1	11.54	11.07	11.02
TC0500001240.mm.2	7.66	4.73	7.59	3.05e-07	1.25e-05	Oasl1	2-5 oligoadenylate synthetase-like 1; 2'-5' oligoadenylate synthetase-like 1	7.59	Multiple_Complex	4.2	4.79	5.11	7.38	7.65	7.95
TC1700002438.mm.2	6.62	3.7	7.55	1.39e-06	3.84e-05	Ptprm	protein tyrosine phosphatase, receptor type, M	7.55	Multiple_Complex	3.7	3.44	3.72	7.34	6.58	5.98
TC1000001518.mm.2	7.57	4.66	7.53	2.18e-07	9.78e-06	Fam19a2	family with sequence similarity 19, member A2	7.53	Multiple_Complex	4.65	4.42	4.91	8.23	7.55	7.32
TC0300001255.mm.2	6.49	3.58	7.51	5.24e-08	3.57e-06	Sec24d	Sec24 related gene family, member D (S. cerevisiae)	7.51	Coding	3.9	3.21	3.61	6.5	6.62	6.32
TC1400000271.mm.2	10.81	7.91	7.49	1.01e-08	1.09e-06	Arhgef3	Rho guanine nucleotide exchange factor (GEF) 3	7.49	Multiple_Complex	7.85	7.9	7.91	10.82	11.05	10.55
TC1500001759.mm.2	6.45	3.55	7.45	1.03e-06	3.11e-05	Fam83h	family with sequence similarity 83, member H	7.45	Coding	4.08	3.12	3.51	6.5	6.77	6
TC0300000635.mm.2	11.28	8.38	7.44	1.15e-08	1.21e-06	Ctso	cathepsin O	7.44	Multiple_Complex	8.4	8.73	8.36	11.41	11.23	11.27
TC1300000612.mm.2	13.42	10.53	7.43	6.73e-09	8.31e-07	Syk	spleen tyrosine kinase	7.43	Multiple_Complex	10.44	10.54	10.62	13.6	13.43	13.24
TC0400001881.mm.2	13.98	11.09	7.42	1.34e-08	1.34e-06	Gm13251	predicted gene 13251	7.42	Multiple_Complex	10.93	11.06	11.36	13.99	14.09	13.84
TC0100001855.mm.2	11.56	8.67	7.42	6.59e-09	8.31e-07	Lpgat1	lysophosphatidylglycerol acyltransferase 1	7.42	Multiple_Complex	8.52	8.65	8.88	11.77	11.55	11.57
TC0200000833.mm.2	13.94	11.05	7.4	7.48e-09	8.92e-07	Fmnl2	formin-like 2	7.4	Multiple_Complex	11.05	11.32	11.05	13.86	13.93	14.06
TC0100003519.mm.2	7.47	4.59	7.37	1.27e-06	3.61e-05	Fcrlb	Fc receptor-like B	7.37	Coding	5.07	3.81	4.67	7.33	7.77	7.45
TC0900000100.mm.2	7.23	4.36	7.36	3.64e-07	1.42e-05	Sesn3	sestrin 3	7.36	Multiple_Complex	3.83	4.84	4.38	7.47	7.09	7.21
TC1300000691.mm.2	17.14	14.27	7.31	4.91e-08	3.37e-06	Tgfbi	transforming growth factor, beta induced	7.31	Coding	14.25	14.28	14.63	16.86	17.36	17.16
TC0200002987.mm.2	11.5	8.64	7.3	9.4e-09	1.04e-06	Trdmt1	tRNA aspartic acid methyltransferase 1	7.3	Multiple_Complex	8.64	8.63	8.22	11.5	11.37	11.51
TC0100001592.mm.2	9.51	6.65	7.27	3.92e-09	5.73e-07	F11r	F11 receptor	7.27	Multiple_Complex	6.74	6.66	6.53	9.6	9.42	9.51
TC1800000019.mm.2	10.47	7.61	7.23	6.81e-09	8.31e-07	Svil	supervillin	7.23	Multiple_Complex	7.62	7.42	7.79	10.46	10.51	10.42
TC0200004599.mm.2	14.84	11.98	7.22	4.47e-09	6.36e-07	Il1a	interleukin 1 alpha	7.22	Coding	12.14	11.98	11.99	15.05	14.83	14.84
TC1300000912.mm.2	12.78	9.93	7.22	6.58e-09	8.31e-07	Ell2	elongation factor RNA polymerase II 2	7.22	Coding	10.19	9.9	9.95	12.78	12.89	12.78
TC0100001871.mm.2	6.57	3.72	7.21	6.76e-08	4.24e-06	Lamb3	laminin, beta 3	7.21	Multiple_Complex	4.21	3.74	3.69	6.54	6.6	7
TC0X00001735.mm.2	6.8	3.95	7.2	1.16e-06	3.41e-05	Gm10921	predicted gene 10921	7.2	Coding	3.93	3.97	4.85	6.8	6.66	6.85
TC1300002184.mm.2	8.2	5.35	7.19	8.84e-06	0.0002	Fancc	Fanconi anemia, complementation group C	7.19	Multiple_Complex	6.12	5.32	5.06	7.46	8.23	8.17
TC1100004150.mm.2	8.4	5.56	7.19	4.69e-07	1.7e-05	Socs3	suppressor of cytokine signaling 3	7.19	Multiple_Complex	5.53	5.34	5.84	8.46	8.35	7.71
TC1300002197.mm.2	13	10.16	7.14	6.41e-08	4.1e-06	Zfp367	zinc finger protein 367	7.14	Multiple_Complex	10.01	10.3	10.16	12.62	13.31	13.02
TC1400002310.mm.2	11.38	8.55	7.09	2.1e-08	1.8e-06	Slc25a37	solute carrier family 25, member 37	7.09	Multiple_Complex	8.33	8.78	8.56	11.38	11.38	11.15
TC0400003822.mm.2	6.7	3.88	7.07	6.79e-09	8.31e-07	Cda	cytidine deaminase	7.07	Multiple_Complex	3.58	3.87	3.89	6.72	6.99	6.69
TC1300002201.mm.2	11.83	9.04	6.93	9.28e-07	2.88e-05	Aaed1	AhpC/TSA antioxidant enzyme domain containing 1	6.93	Coding	8.42	9.09	9.52	11.58	11.85	11.94
TC0200003302.mm.2	11.45	8.66	6.92	3.01e-08	2.34e-06	1110008P14Rik	RIKEN cDNA 1110008P14 gene	6.92	Multiple_Complex	8.64	8.44	8.94	11.45	11.23	11.45
TC1500001207.mm.2	13.48	10.69	6.9	6.79e-09	8.31e-07	Rai14	retinoic acid induced 14	6.9	Multiple_Complex	10.68	10.62	10.83	13.64	13.46	13.39
TC0700004172.mm.2	11.09	8.31	6.86	1.35e-08	1.34e-06	Itpripl2	inositol 1,4,5-triphosphate receptor interacting protein-like 2	6.86	Multiple_Complex	8.33	8.3	8.03	11.25	10.86	11.12
TSUnmapped00000049.mm.2	8.45	5.68	6.83	2.9e-07	1.2e-05	2010111I01Rik	RIKEN cDNA 2010111I01 gene	6.83	Coding	5.69	5.58	5.74	8.51	7.75	8.4
TC1500001658.mm.2	10.92	8.16	6.81	1e-08	1.09e-06	St3gal1	ST3 beta-galactoside alpha-2,3-sialyltransferase 1	6.81	Multiple_Complex	8.15	8.07	8.16	11.01	10.93	10.66
TC1300000157.mm.2	9.37	6.61	6.77	3.65e-07	1.42e-05	Aoah	acyloxyacyl hydrolase	6.77	Multiple_Complex	7.19	6.55	6.23	9.43	9.37	9.36
TC0300000809.mm.2	13.81	11.06	6.73	9.26e-08	5.37e-06	S100a6	S100 calcium binding protein A6 (calcyclin)	6.73	Coding	10.69	11.38	11.09	13.97	13.63	13.82
TC0200000060.mm.2	8.18	5.43	6.72	4.33e-08	3.12e-06	Usp6nl	USP6 N-terminal like	6.72	Multiple_Complex	5.44	5.64	5.21	8.18	8.19	7.84
TC0600003236.mm.2	6.79	4.04	6.71	5.24e-06	0.0001	Clec7a	C-type lectin domain family 7, member a	6.71	Multiple_Complex	4.7	3.99	4.08	6.37	6.72	7.51
TC0400004199.mm.2	12.15	9.41	6.7	3.08e-08	2.37e-06	Gm13212	predicted gene 13212	6.7	Multiple_Complex	9.43	9.39	9.72	12.13	12.18	11.9
TC1300002246.mm.2	7.38	4.65	6.62	1.18e-07	6.33e-06	Zfp429	zinc finger protein 429	6.62	Multiple_Complex	4.28	4.97	4.68	7.86	7.39	7.37
TC0700003552.mm.2	13.7	10.98	6.62	8.6e-09	9.74e-07	Mfge8	milk fat globule-EGF factor 8 protein	6.62	Coding	10.97	10.99	10.97	13.9	13.68	13.55
TC0300001161.mm.2	6.84	4.13	6.5	2.54e-06	5.98e-05	Vav3	vav 3 oncogene	6.5	Multiple_Complex	4.16	3.6	4.11	6.91	7.27	6.07
TC1300002098.mm.2	12.85	10.15	6.49	3.04e-08	2.35e-06	2210016F16Rik	RIKEN cDNA 2210016F16 gene	6.49	Coding	9.9	10.15	10.41	12.79	13.05	12.85
TC0100003029.mm.2	10.65	7.95	6.49	5.86e-07	2.01e-05	Cxcr4	chemokine (C-X-C motif) receptor 4	6.49	Coding	7.27	7.98	8.21	10.67	11.31	10.63
TC1000002398.mm.2	8.97	6.29	6.44	9.78e-07	2.98e-05	Prmt2; Mir678	protein arginine N-methyltransferase 2; microRNA 678	6.44	Multiple_Complex	5.74	6.56	6.33	9.13	8.98	8.46
TC0500003404.mm.2	9.65	6.97	6.43	1.28e-08	1.3e-06	Tmem120a	transmembrane protein 120A	6.43	Multiple_Complex	7.12	6.95	6.98	9.78	9.67	9.48
TC0600000714.mm.2	8.13	5.46	6.38	1.63e-07	7.84e-06	Herc3	hect domain and RLD 3	6.38	Multiple_Complex	5.1	5.45	5.84	8.11	7.98	8.34
TC0X00002648.mm.2	12.48	9.81	6.35	3.31e-07	1.33e-05	Maged1	melanoma antigen, family D, 1	6.35	Multiple_Complex	9.38	9.8	10.27	12.7	12.39	12.47
TC0600000718.mm.2	11.32	8.65	6.34	9.22e-07	2.86e-05	Tigd2	tigger transposable element derived 2	6.34	Multiple_Complex	7.92	8.62	8.68	11.71	10.81	11.36
TC0700000113.mm.2	6.47	3.81	6.33	1.73e-06	4.51e-05	Zscan4c	zinc finger and SCAN domain containing 4C	6.33	Coding	3.82	4.03	3.8	6.66	5.7	6.46
TC1400001032.mm.2	11.22	8.57	6.29	1.73e-07	8.23e-06	Lpar6	lysophosphatidic acid receptor 6	6.29	Multiple_Complex	8.32	8.98	8.53	11.2	10.96	11.25
TC0X00002470.mm.2	12.13	9.48	6.27	2.41e-07	1.06e-05	Mpp1	membrane protein, palmitoylated	6.27	Multiple_Complex	9.08	9.94	9.45	12.27	12.11	12.14
TC0700002223.mm.2	7.9	5.25	6.26	2.71e-06	6.28e-05	Zfp772	zinc finger protein 772	6.26	Coding	5.26	5.09	5.41	7.46	7.83	8.75
TC0500001017.mm.2	12.35	9.71	6.26	6.95e-08	4.33e-06	Nudt9	nudix (nucleoside diphosphate linked moiety X)-type motif 9	6.26	Multiple_Complex	9.72	9.48	9.92	12.88	12.38	12.33
TC1900001419.mm.2	14.94	12.3	6.24	9.98e-08	5.71e-06	Lipa	lysosomal acid lipase A	6.24	Coding	11.94	12.34	12.51	15.17	14.95	14.71
TC0700000753.mm.2	9.07	6.43	6.23	2.26e-07	1.01e-05	Zfp936	zinc finger protein 936	6.23	Coding	6.43	5.79	6.43	8.64	9.08	9.06
TC0700002056.mm.2	12.67	10.03	6.21	1.02e-07	5.74e-06	Tspan4	tetraspanin 4	6.21	Multiple_Complex	10.57	10.01	10.05	12.67	12.8	12.66
TC1300001654.mm.2	8.33	5.71	6.17	2.11e-07	9.59e-06	Lrrc16a	leucine rich repeat containing 16A	6.17	Multiple_Complex	5.73	5.3	6.04	8.25	8.73	8.35
TC0700001959.mm.2	14.46	11.84	6.15	1.54e-08	1.46e-06	Ptpre	protein tyrosine phosphatase, receptor type, E	6.15	Multiple_Complex	12.05	11.67	11.82	14.49	14.46	14.44
TC0600002504.mm.2	16.47	13.85	6.14	2.62e-07	1.12e-05	Tmsb10	thymosin, beta 10	6.14	Multiple_Complex	13.62	13.82	14.38	16.39	16.53	16.47
TC0700000861.mm.2	14.24	11.62	6.11	1.67e-07	8.01e-06	Dbp	D site albumin promoter binding protein	6.11	Multiple_Complex	11.2	11.65	12	14.35	14.24	14.21
TC1100004279.mm.2	6.07	3.46	6.09	2.11e-07	9.59e-06	Rab37	RAB37, member RAS oncogene family	6.09	Multiple_Complex	3.46	3.94	3.47	6.61	6.1	6.04
TC1300000792.mm.2	10.55	7.95	6.06	1.87e-08	1.66e-06	Zfp369	zinc finger protein 369	6.06	Multiple_Complex	7.94	8.14	7.81	10.61	10.43	10.56
TC1900001556.mm.2	5.76	3.17	6.05	2.1e-06	5.18e-05	Pkd2l1	polycystic kidney disease 2-like 1	6.05	Multiple_Complex	3.54	2.86	3.14	5.71	5.32	6.33
TSUnmapped00000029.mm.2	6.85	4.25	6.04	1.27e-06	3.61e-05	Psd3	pleckstrin and Sec7 domain containing 3	6.04	Coding	4.29	4.21	4.94	6.81	6.6	7.18
TC1100004159.mm.2	8.5	5.91	6.04	5.89e-06	0.0001	Lgals3bp	lectin, galactoside-binding, soluble, 3 binding protein	6.04	Multiple_Complex	5.46	6.42	5.88	8.51	9.7	8.5
TC0X00000582.mm.2	6.17	3.57	6.04	3.91e-07	1.49e-05	3830417A13Rik	RIKEN cDNA 3830417A13 gene	6.04	Coding	3.48	3.69	3.56	6.12	5.86	6.76
TC0100003210.mm.2	6.5	3.91	6.02	1.07e-07	5.94e-06	Rgs18	regulator of G-protein signaling 18	6.02	Coding	3.89	3.94	4.19	6.86	6.47	6.29
TC0400001890.mm.2	14.05	11.47	5.97	1.84e-08	1.64e-06	Gm13248	predicted gene 13248 [Source:MGI Symbol;Acc:MGI:3713585]; predicted gene 13248	5.97	Coding	11.54	11.48	11.37	14.06	13.85	14.2
TC0900001632.mm.2	8.19	5.62	5.97	2.53e-07	1.09e-05	1700048O20Rik	RIKEN cDNA 1700048O20 gene	5.97	Multiple_Complex	5.71	5.62	5.31	8.23	7.77	8.52
TC0X00000028.mm.2	6.87	4.3	5.96	2.53e-06	5.98e-05	Gm3750	predicted gene 3750	5.96	Coding	3.71	4.29	4.31	7.52	6.33	6.83
TC1600000179.mm.2	11.49	8.92	5.93	1.57e-08	1.46e-06	Abcc1	ATP-binding cassette, sub-family C (CFTR/MRP), member 1	5.93	Multiple_Complex	8.83	8.91	9.01	11.62	11.33	11.5
TC0300000990.mm.2	6.43	3.87	5.91	6.31e-06	0.0001	Tbx15	T-box 15	5.91	Multiple_Complex	3.79	4.64	3.27	6.45	6.4	6.93
TC0200003806.mm.2	8.81	6.26	5.87	9.21e-06	0.0002	Fkbp7	FK506 binding protein 7	5.87	Multiple_Complex	6.27	7.26	6.24	8.8	8.62	8.82
TC0500002325.mm.2	14.03	11.48	5.86	1.25e-08	1.28e-06	Tapt1	transmembrane anterior posterior transformation 1	5.86	Coding	11.47	11.65	11.4	14.03	14.05	14.03
TC0X00000012.mm.2	6.86	4.31	5.86	5.29e-07	1.85e-05	Gm3706; Gm3750	predicted gene 3706; predicted gene 3750	5.86	Coding	4.28	4.13	4.58	7.31	6.49	6.83
TC0200003355.mm.2	6.82	4.28	5.82	9.31e-07	2.88e-05	Traf1	TNF receptor-associated factor 1	5.82	Multiple_Complex	4.6	3.98	4.26	7.71	6.87	6.76
TC0Y00000217.mm.2	5.82	3.29	5.8	0.0001	0.0013	LOC380994; LOC100861881	similar to Sycp3 like Y-linked, mRNA (cDNA clone MGC:118285 IMAGE:6705131), complete cds.; PREDICTED: X-linked lymphocyte-regulated protein PM1-like (LOC100861881), mRNA.	5.8	Multiple_Complex	3.22	4.45	3.35	6.32	5.19	5.88
TC0800000020.mm.2	10.37	7.84	5.8	1.92e-06	4.87e-05	Mcemp1	mast cell expressed membrane protein 1	5.8	Coding	8.56	7.83	7.62	10.19	10.37	10.38
TC0900001473.mm.2	13.58	11.05	5.78	6.15e-08	3.97e-06	Prss46	protease, serine 46	5.78	Coding	10.54	11.01	11.09	13.44	13.76	13.56
TC1000003130.mm.2	11.24	8.72	5.73	1.7e-08	1.57e-06	Rbms2	RNA binding motif, single stranded interacting protein 2	5.73	Multiple_Complex	8.55	8.73	8.86	11.29	11.17	11.24
TC0300001124.mm.2	6.69	4.17	5.7	4.27e-07	1.59e-05	Gstm5	glutathione S-transferase, mu 5	5.7	Coding	4.2	3.26	4.15	6.65	6.72	6.69
TC0300001232.mm.2	5.46	2.95	5.7	7.67e-06	0.0001	Cnn3	calponin 3, acidic	5.7	Coding	2.89	2.59	3.51	5.25	6.43	5.49
TC1500000331.mm.2	9.92	7.42	5.69	4.47e-07	1.64e-05	Oxr1	oxidation resistance 1	5.69	Multiple_Complex	7.42	7	7.82	9.89	9.95	10.38
TC0X00002482.mm.2	16.24	13.73	5.68	1.09e-07	6.02e-06	Pls3	plastin 3 (T-isoform)	5.68	Multiple_Complex	13.35	13.9	13.76	16.23	16.25	15.98
TC0600003148.mm.2	14.76	12.26	5.67	8.82e-07	2.78e-05	Cd9	CD9 antigen	5.67	Multiple_Complex	12.3	12.21	12.91	14.96	14.75	14.57
TC1200000069.mm.2	9.55	7.05	5.66	2.74e-06	6.35e-05	Sdc1	syndecan 1	5.66	Multiple_Complex	7.04	7.05	6.88	8.68	9.48	9.65
TC0100001338.mm.2	11.86	9.36	5.66	9.51e-07	2.92e-05	Ptgs2	prostaglandin-endoperoxide synthase 2	5.66	Coding	9.01	9.31	9.82	12.08	11.89	11.54
TC0700002935.mm.2	6.51	4.02	5.61	3.49e-08	2.6e-06	Gm17768	predicted gene, 17768	5.61	Coding	4	3.89	4.25	6.52	6.61	6.39
TC1500001712.mm.2	6.8	4.31	5.6	1.94e-06	4.89e-05	Arc	activity regulated cytoskeletal-associated protein	5.6	Multiple_Complex	4.33	4.3	4.18	6.14	6.86	7.22
TC0Y00000551.mm.2	10.1	7.61	5.6	7.78e-07	2.52e-05	Gm21860	predicted gene, 21860 [Source:MGI Symbol;Acc:MGI:5434024]	5.6	Coding	7.6	8.06	7.2	10.24	9.86	10.12
TC0Y00000552.mm.2	10.1	7.61	5.6	7.78e-07	2.52e-05	Gm21748	predicted gene, 21748 [Source:MGI Symbol;Acc:MGI:5433912]	5.6	Coding	7.6	8.06	7.2	10.24	9.86	10.12
TC0700001816.mm.2	10.9	8.42	5.57	4.44e-07	1.64e-05	Ypel3	yippee-like 3 (Drosophila)	5.57	Multiple_Complex	7.59	8.41	8.44	11.08	10.9	10.71
TC0X00000289.mm.2	6.15	3.68	5.56	5.09e-07	1.8e-05	Gm2863	predicted gene 2863	5.56	Coding	3.98	3.67	3.38	6.46	6.17	5.81
TC0700003420.mm.2	6.08	3.62	5.53	5.1e-07	1.81e-05	Tjp1	tight junction protein 1	5.53	Multiple_Complex	4.05	3.28	3.58	6.06	5.91	6.32
TC1600001191.mm.2	9.14	6.68	5.5	3.45e-07	1.36e-05	Emp2	epithelial membrane protein 2	5.5	Coding	6.29	7.02	6.71	9.34	9.13	8.98
TC0500002785.mm.2	6.92	4.46	5.5	1.3e-06	3.66e-05	Gm10424	predicted gene 10424	5.5	Coding	4.5	4.69	4.08	6.93	6.37	7.1
TC1300002198.mm.2	13.41	10.95	5.49	1.01e-07	5.73e-06	Cdc14b	CDC14 cell division cycle 14B	5.49	Multiple_Complex	10.41	10.94	10.96	13.43	13.19	13.39
TC0X00001729.mm.2	6.06	3.6	5.49	0.0001	0.0013	Gm21951; Gm14346	predicted gene, 21951; predicted gene 14346	5.49	Coding	3.63	3.46	4.3	5.98	6.15	4.98
TC1000000892.mm.2	12.33	9.88	5.46	5.01e-07	1.8e-05	Pip5k1c	phosphatidylinositol-4-phosphate 5-kinase, type 1 gamma	5.46	Multiple_Complex	9.48	9.92	10.13	12.46	12.34	11.96
TC0X00000007.mm.2	6.76	4.32	5.42	1.3e-07	6.68e-06	Gm14345	predicted gene 14345	5.42	Coding	4.33	4.43	4.18	7.26	6.76	6.62
TC1300002013.mm.2	10.61	8.18	5.41	3.99e-07	1.52e-05	Nfil3	nuclear factor, interleukin 3, regulated	5.41	Coding	7.92	8.42	8.18	10.96	10.31	10.59
TC0100001475.mm.2	8	5.57	5.38	2.45e-05	0.0003	Dnm3os; Mir214; Mir199a-2	dynamin 3, opposite strand; microRNA 214; microRNA 199a-2	5.38	Multiple_Complex	5.61	5.5	5.58	9.07	7.9	7.41
TC0700004201.mm.2	10.03	7.6	5.38	9.74e-06	0.0002	Cdr2	cerebellar degeneration-related 2	5.38	Multiple_Complex	7.95	6.95	7.66	10.32	10.07	9.41
TC1800000956.mm.2	9.01	6.58	5.38	2.41e-07	1.06e-05	Mpp7	membrane protein, palmitoylated 7 (MAGUK p55 subfamily member 7)	5.38	Multiple_Complex	6.27	6.57	6.9	8.77	9.01	9.01
TC1300002161.mm.2	9.14	6.72	5.36	6.17e-08	3.97e-06	Gm3604	predicted gene 3604	5.36	Coding	6.96	6.71	6.74	8.94	9.16	9.25
TC0700004176.mm.2	12.7	10.28	5.35	2.12e-08	1.81e-06	Gde1	glycerophosphodiester phosphodiesterase 1	5.35	Multiple_Complex	10.18	10.28	10.3	12.86	12.56	12.69
TC1900001603.mm.2	13.09	10.67	5.35	4.06e-08	2.95e-06	Actr1a	ARP1 actin-related protein 1A, centractin alpha	5.35	Coding	10.68	10.67	10.62	13.1	13.08	12.79
TC0400001044.mm.2	6	3.58	5.34	1.95e-06	4.9e-05	Gm12794	predicted gene 12794	5.34	Coding	3.33	4.15	3.54	5.95	6.04	6.68
TC1900000504.mm.2	7.66	5.25	5.34	1.5e-06	4.07e-05	Ifit1	interferon-induced protein with tetratricopeptide repeats 1	5.34	Coding	5.19	4.85	5.78	7.93	7.51	7.64
TC1100000475.mm.2	10.48	8.07	5.32	2.42e-07	1.06e-05	Havcr2	hepatitis A virus cellular receptor 2	5.32	Coding	7.9	8.04	8.39	10.78	10.28	10.45
TC1300000715.mm.2	13.25	10.85	5.31	3.69e-08	2.72e-06	Rmi1	RMI1, RecQ mediated genome instability 1	5.31	Multiple_Complex	10.7	10.83	11.06	13.26	13.25	13.19
TC0600002763.mm.2	6.46	4.05	5.3	1.25e-07	6.53e-06	Magi1	membrane associated guanylate kinase, WW and PDZ domain containing 1	5.3	Multiple_Complex	4.16	4.05	4.02	6.78	6.44	6.19
TC1600000618.mm.2	9.42	7.02	5.28	3.49e-07	1.38e-05	Zbtb20; Mir568	zinc finger and BTB domain containing 20; microRNA 568	5.28	Multiple_Complex	6.89	7.02	7.02	9.79	9.44	9
TC0400004198.mm.2	13.61	11.21	5.26	1.76e-08	1.61e-06	Gm13139; Znf41-ps	predicted gene 13139; ZNF41, pseudogene	5.26	Multiple_Complex	11.15	11.21	11.28	13.52	13.61	13.69
TC0X00002272.mm.2	12.88	10.49	5.26	3.34e-08	2.51e-06	Rbmx	RNA binding motif protein, X chromosome	5.26	Multiple_Complex	10.61	10.5	10.33	12.76	13	12.89
TC0700000399.mm.2	15.86	13.47	5.24	5.91e-07	2.02e-05	Gm9844	predicted pseudogene 9844 [Source:MGI Symbol;Acc:MGI:3704288]	5.24	Multiple_Complex	13.08	13.46	13.89	15.76	16.06	15.84
TC0700000860.mm.2	6.82	4.43	5.23	2.41e-08	1.98e-06	Car11	carbonic anhydrase 11	5.23	Multiple_Complex	4.54	4.45	4.26	6.82	6.76	6.82
TC0700004003.mm.2	6.14	3.76	5.22	1.93e-06	4.89e-05	Gm18853	GTPase, very large interferon inducible 1 pseudogene	5.22	Multiple_Complex	3.71	3.81	4.3	6.48	5.8	6.15
TC1700001137.mm.2	6.7	4.31	5.22	2.55e-05	0.0003	Spdya; Mettl4-ps1	speedy/RINGO cell cycle regulator family, member A; methyltransferase like 4, pseudogene 1	5.22	Multiple_Complex	4.33	4.3	4.59	5.98	6.67	7.45
TC1300000594.mm.2	13.37	10.99	5.19	8.63e-08	5.06e-06	Spin1	spindlin 1	5.19	Coding	10.97	11.26	10.78	13.28	13.36	13.47
TC1500002037.mm.2	6.9	4.53	5.18	1.38e-07	6.99e-06	Hdac10	histone deacetylase 10	5.18	Multiple_Complex	4.58	4.51	4.23	6.52	6.94	6.87
TC1000001743.mm.2	6.47	4.1	5.17	1.03e-06	3.11e-05	Adgb	androglobin	5.17	Coding	4.07	3.72	4.55	6.45	6.49	6.22
TC0100000216.mm.2	12.48	10.11	5.17	5.65e-08	3.73e-06	Dst	dystonin	5.17	Multiple_Complex	10.3	9.96	10.09	12.62	12.48	12.33
TC0500000900.mm.2	5.18	2.81	5.16	9.86e-06	0.0002	Gm6351	predicted gene 6351 [Source:MGI Symbol;Acc:MGI:3647817]; predicted gene 6351	5.16	Coding	2.82	3.21	2.8	5.12	4.79	6.01
TC0500000918.mm.2	5.18	2.81	5.16	9.86e-06	0.0002	Gm7982	predicted gene 7982 [Source:MGI Symbol;Acc:MGI:3648891]; predicted gene 7982	5.16	Coding	2.82	3.21	2.8	5.12	4.79	6.01
TC1300002017.mm.2	11.36	8.99	5.16	8.24e-08	4.9e-06	Sptlc1	serine palmitoyltransferase, long chain base subunit 1	5.16	Coding	9.01	8.97	8.47	11.27	11.36	11.44
TC1300002126.mm.2	11.64	9.27	5.15	1.16e-07	6.29e-06	Zcchc6	zinc finger, CCHC domain containing 6	5.15	Multiple_Complex	8.67	9.26	9.29	11.69	11.61	11.63
TC1300002553.mm.2	11.32	8.95	5.15	2.54e-08	2.05e-06	Pik3r1	phosphatidylinositol 3-kinase, regulatory subunit, polypeptide 1 (p85 alpha)	5.15	Coding	8.95	8.93	9.03	11.25	11.32	11.53
TC1400000747.mm.2	11.08	8.72	5.15	1.38e-07	7e-06	Lrp10	low-density lipoprotein receptor-related protein 10	5.15	Coding	8.13	8.68	8.76	11.22	11.07	10.98
TC1300001374.mm.2	12.34	9.97	5.15	8.94e-08	5.19e-06	Net1	neuroepithelial cell transforming gene 1	5.15	Multiple_Complex	9.95	9.99	9.98	12.08	12.61	12.32
TC0X00000285.mm.2	7.49	5.13	5.12	1.92e-05	0.0003	Gm2825	predicted gene 2825	5.12	Coding	5.13	4.55	5.29	7.43	7.56	6.54
TC0300000367.mm.2	14.38	12.02	5.12	1.18e-07	6.33e-06	Mgst2	microsomal glutathione S-transferase 2	5.12	Multiple_Complex	11.83	12.02	12.24	14.39	14.12	14.38
TC0100003204.mm.2	15.49	13.13	5.11	1.67e-07	8.01e-06	Rgs2	regulator of G-protein signaling 2	5.11	Multiple_Complex	12.73	13.17	13.38	15.48	15.59	15.5
TC1300002697.mm.2	9.6	7.25	5.11	7.16e-08	4.43e-06	Snx18	sorting nexin 18	5.11	Multiple_Complex	6.97	7.47	7.27	9.59	9.74	9.61
TC0700002422.mm.2	11.73	9.37	5.11	2.15e-05	0.0003	C5ar1	complement component 5a receptor 1	5.11	Coding	8.7	9.36	10.07	11.75	11.7	11.39
TC1400002002.mm.2	6.55	4.2	5.08	3.55e-05	0.0004	Rnase2a	ribonuclease, RNase A family, 2A (liver, eosinophil-derived neurotoxin)	5.08	Coding	4.15	2.96	4.26	5.89	7.23	6.54
TC1000000760.mm.2	14.08	11.74	5.08	4.69e-06	9.57e-05	Pttg1ip	pituitary tumor-transforming 1 interacting protein	5.08	Multiple_Complex	11.62	11.78	12.46	14.11	14.32	13.8
TC1000002445.mm.2	10.53	8.19	5.07	3.03e-06	6.85e-05	Trappc10	trafficking protein particle complex 10	5.07	Coding	8.44	8.21	7.87	10.48	10.58	9.87
TC0400000382.mm.2	9.24	6.9	5.07	4.72e-08	3.27e-06	Galt	galactose-1-phosphate uridyl transferase	5.07	Multiple_Complex	6.84	6.9	6.9	9.22	9.52	9.1
TC1400000425.mm.2	7.91	5.57	5.06	6.21e-07	2.1e-05	Gm7995	predicted gene 7995 [Source:MGI Symbol;Acc:MGI:3779776]	5.06	Coding	6.05	5.61	5.53	7.9	7.77	8.29
TC0700002349.mm.2	8.89	6.56	5.03	7.87e-07	2.54e-05	Zfp329	zinc finger protein 329	5.03	Multiple_Complex	6.6	6.52	6.04	8.85	8.36	8.93
TC0700000755.mm.2	6.36	4.04	5	5.27e-07	1.85e-05	EU599041	expressed sequence EU599041	5	Coding	4.37	4.05	3.67	6.37	6.14	6.46
TC0600002315.mm.2	8.33	6.01	5	1.63e-05	0.0002	Fkbp14	FK506 binding protein 14	5	Multiple_Complex	5.97	6.45	5.78	9	7.79	8.27
TC0600000331.mm.2	13.72	11.4	5	3.7e-07	1.43e-05	Cald1	caldesmon 1	5	Multiple_Complex	11.03	11.41	11.77	13.71	13.79	13.73
TC1400000430.mm.2	7.41	5.09	4.99	2.17e-07	9.77e-06	Gm10378	predicted gene 10378 [Source:MGI Symbol;Acc:MGI:3704430]	4.99	Coding	5.38	5.09	5.08	7.39	7.09	7.46
TC0200003865.mm.2	5.7	3.39	4.97	2.64e-07	1.12e-05	Calcrl	calcitonin receptor-like	4.97	Multiple_Complex	3.39	3.86	3.39	5.63	5.7	5.71
TC1200001742.mm.2	12.17	9.86	4.96	0.0074	0.0313	Egln3	egl-9 family hypoxia-inducible factor 3	4.96	Coding	7.15	10.09	11.26	12.5	12.14	11.92
TC0300001446.mm.2	8.75	6.45	4.92	5.22e-06	0.0001	Gbp3	guanylate binding protein 3	4.92	Multiple_Complex	6.1	6.48	6.75	8.17	9.08	8.81
TC1900000645.mm.2	10.53	8.24	4.92	4.19e-06	8.83e-05	Scd3	stearoyl-coenzyme A desaturase 3	4.92	Coding	7.38	8.24	8.49	10.46	11.24	10.6
TC1000000891.mm.2	10.64	8.35	4.89	3.14e-08	2.4e-06	Apba3; Mir3057	amyloid beta (A4) precursor protein-binding, family A, member 3; microRNA 3057	4.89	Multiple_Complex	8.25	8.37	8.35	10.87	10.64	10.57
TC1600001742.mm.2	9.04	6.75	4.89	9.46e-07	2.92e-05	Nfkbiz	nuclear factor of kappa light polypeptide gene enhancer in B cells inhibitor, zeta	4.89	Multiple_Complex	7.06	6.42	6.77	9.72	8.98	9.1
TC1500001872.mm.2	13.03	10.74	4.88	2.68e-07	1.14e-05	Csnk1e	casein kinase 1, epsilon	4.88	Multiple_Complex	10.82	10.74	10.45	13.01	13.11	12.63
TC1200001768.mm.2	12.46	10.17	4.87	5.57e-08	3.69e-06	Nfkbia	nuclear factor of kappa light polypeptide gene enhancer in B cells inhibitor, alpha	4.87	Coding	10.15	10.19	10.37	12.34	12.56	12.47
TC0200005052.mm.2	13.67	11.39	4.86	6.38e-07	2.15e-05	Mafb	v-maf musculoaponeurotic fibrosarcoma oncogene family, protein B (avian)	4.86	Coding	10.63	11.33	11.45	13.87	13.66	13.49
TC0400004203.mm.2	10.58	8.31	4.84	1.98e-06	4.95e-05	Gm13150	predicted gene 13150 [Source:MGI Symbol;Acc:MGI:3651739]; predicted gene 13150	4.84	Multiple_Complex	8.33	7.69	8.53	10.25	10.86	10.61
TC0X00002261.mm.2	6.6	4.32	4.84	2.15e-07	9.71e-06	Gm773	predicted gene 773	4.84	Multiple_Complex	4.29	4.33	4.49	6.66	6.23	6.57
TC1500000982.mm.2	6.39	4.12	4.84	6.67e-07	2.23e-05	Cacnb3	calcium channel, voltage-dependent, beta 3 subunit	4.84	Coding	4.59	4.14	4.1	6.37	6.7	6.24
TC1500001799.mm.2	8.98	6.71	4.84	2.85e-07	1.19e-05	Rbfox2	RNA binding protein, fox-1 homolog (C. elegans) 2	4.84	Coding	6.57	6.8	6.72	8.97	8.68	9.31
TC0X00001725.mm.2	5.32	3.05	4.83	1.14e-07	6.2e-06	Gm14346; Gm2913; Gm14351; Gm3701	predicted gene 14346; predicted gene 2913; predicted gene 14351; predicted gene 3701	4.83	Coding	3.26	2.75	3.08	5.32	5.35	5.28
TC0700000005.mm.2	14.54	12.28	4.82	2.79e-07	1.17e-05	Myadm	myeloid-associated differentiation marker	4.82	Coding	12.02	12.29	12.5	14.56	14.66	14.27
TC1300002335.mm.2	11.16	8.9	4.79	1.26e-07	6.55e-06	Rhobtb3	Rho-related BTB domain containing 3	4.79	Multiple_Complex	9.08	8.93	8.55	11.15	11.12	11.24
TC0500002784.mm.2	5.89	3.63	4.78	2.42e-05	0.0003	A430089I19Rik	RIKEN cDNA A430089I19 gene	4.78	Coding	3.92	3.68	3.19	6.47	5.21	5.93
TC1400000420.mm.2	7.08	4.83	4.78	1.52e-05	0.0002	1700049E17Rik1	RIKEN cDNA 1700049E17 gene, gene 1	4.78	Coding	4.76	4.26	5.55	7.1	6.92	7.19
TC1400000421.mm.2	8.23	5.98	4.77	7.89e-08	4.74e-06	1700024B05Rik	RIKEN cDNA 1700024B05 gene [Source:MGI Symbol;Acc:MGI:1922768]; RIKEN cDNA 1700024B05 gene	4.77	Coding	6.12	5.97	5.86	8.03	8.25	8.32
TC0800001694.mm.2	9.51	7.26	4.76	4.82e-07	1.74e-05	Irs2	insulin receptor substrate 2	4.76	Coding	7.24	7.27	6.89	9.07	9.68	9.53
TC0500000906.mm.2	5.71	3.46	4.75	9.98e-07	3.04e-05	Gm6509	predicted gene 6509 [Source:MGI Symbol;Acc:MGI:3779602]; predicted gene 6509	4.75	Coding	3.39	3.59	3.45	6.02	5.24	5.75
TC5_GL456354_random00000001.mm.2	6.91	4.67	4.75	2.38e-05	0.0003	A430089I19Rik	RIKEN cDNA A430089I19 gene	4.75	Coding	4.82	4.66	4.09	6.89	5.99	6.94
TC1100000560.mm.2	5.63	3.38	4.74	2.25e-07	1e-05	Zfp354a	zinc finger protein 354A	4.74	Multiple_Complex	3.68	3.35	3.22	5.8	5.47	5.62
TC0X00000649.mm.2	7.56	5.31	4.74	1.39e-06	3.84e-05	Mtm1	X-linked myotubular myopathy gene 1	4.74	Multiple_Complex	4.91	5.31	5.32	7.59	7.01	7.78
TC1900000439.mm.2	12.02	9.78	4.73	2.79e-07	1.17e-05	Jak2	Janus kinase 2	4.73	Multiple_Complex	9.57	9.76	10.04	11.77	12.11	12.03
TC0300000752.mm.2	7.3	5.06	4.72	2.3e-06	5.56e-05	Thbs3	thrombospondin 3	4.72	Multiple_Complex	5.54	5.02	4.68	7.56	7.27	7.1
TC0X00002238.mm.2	11.59	9.35	4.72	4.49e-08	3.16e-06	Mospd1	motile sperm domain containing 1	4.72	Coding	9.31	9.55	9.36	11.6	11.59	11.69
TC1000000469.mm.2	14.55	12.32	4.71	1.49e-07	7.34e-06	Nus1	nuclear undecaprenyl pyrophosphate synthase 1 homolog (S. cerevisiae)	4.71	Multiple_Complex	12.34	12.53	12.06	14.84	14.5	14.57
TC0300002869.mm.2	7.03	4.8	4.71	1.53e-06	4.14e-05	Usp53	ubiquitin specific peptidase 53	4.71	Multiple_Complex	4.74	5.46	4.85	7.03	7.03	7.14
TC0600002070.mm.2	16.04	13.81	4.7	4.3e-08	3.11e-06	Mtpn	myotrophin	4.7	Multiple_Complex	13.76	13.94	13.8	16.06	15.95	16.04
TC1000002613.mm.2	5.03	2.8	4.69	7.09e-05	0.0008	Bpifc	BPI fold containing family C	4.69	Coding	3.34	2.77	2.83	5.1	4.12	4.96
TC0900002921.mm.2	7.07	4.84	4.68	2.03e-07	9.34e-06	Mras	muscle and microspikes RAS	4.68	Multiple_Complex	4.28	4.87	4.81	7.2	7.07	6.94
TC0500003238.mm.2	10.53	8.31	4.66	2.72e-07	1.15e-05	Clip1	CAP-GLY domain containing linker protein 1	4.66	Multiple_Complex	8.3	8.21	8.32	10.51	10.61	10.1
TC1500001690.mm.2	12.11	9.9	4.66	4.12e-07	1.55e-05	Ptk2	PTK2 protein tyrosine kinase 2	4.66	Multiple_Complex	9.55	9.9	10.22	12.22	12.04	12.1
TC0600001278.mm.2	5.65	3.43	4.65	0.0111	0.0436	Gm17482	predicted gene, 17482 [Source:MGI Symbol;Acc:MGI:4937116]	4.65	Coding	5.19	2.66	3.32	4.77	5.52	6.96
TC0500001548.mm.2	9.28	7.07	4.63	4.46e-07	1.64e-05	Gtf2ird2	GTF2I repeat domain containing 2	4.63	Multiple_Complex	6.77	7.1	7.23	9.31	9.44	8.96
TC1400001687.mm.2	11.81	9.6	4.63	1.05e-07	5.84e-06	Ankrd28	ankyrin repeat domain 28	4.63	Multiple_Complex	9.35	9.59	9.65	11.82	11.56	11.8
TC1200001602.mm.2	14.58	12.36	4.63	1.09e-07	6e-06	Prkar2b	protein kinase, cAMP dependent regulatory, type II beta	4.63	Coding	12.39	11.94	12.34	14.43	14.59	14.56
TC0700002320.mm.2	6.09	3.89	4.61	2.01e-06	4.98e-05	Zscan4b	zinc finger and SCAN domain containing 4B	4.61	Coding	4.21	3.6	3.87	6.08	5.62	6.1
TC0700002311.mm.2	6.55	4.35	4.59	7.37e-07	2.42e-05	Zik1	zinc finger protein interacting with K protein 1	4.59	Multiple_Complex	4.63	4.21	4.33	6.31	6.93	6.51
TC1300002530.mm.2	12.39	10.19	4.59	3.03e-07	1.24e-05	Naip2	NLR family, apoptosis inhibitory protein 2	4.59	Coding	9.92	10.18	10.2	11.96	12.37	12.4
TC0700002226.mm.2	10.08	7.88	4.58	8.55e-07	2.72e-05	Clcn4	chloride channel, voltage-sensitive 4	4.58	Multiple_Complex	7.82	7.93	8.39	10.08	10.4	10
TC1400001813.mm.2	7.13	4.93	4.57	6.01e-08	3.9e-06	Gm3543	predicted gene 3543 [Source:MGI Symbol;Acc:MGI:3781720]	4.57	Coding	4.71	4.94	4.93	6.97	7.23	7.14
TC0300001330.mm.2	5.21	3.02	4.55	2.98e-05	0.0004	Lef1	lymphoid enhancer binding factor 1	4.55	Multiple_Complex	3.78	2.86	3.05	5.17	5.26	4.72
[truncated: 2,606 more rows]

## Sheet: Expression_only_24h
Genes exclusively expressed at 24h in piMϕ vs niMϕ
[truncated: 811 more rows]

[truncated: 1 more sheets: Expression_both_times]
