# Supplementary material for: Transcriptome profiling of macrophages persistently infected with human respiratory syncytial virus and effect of recombinant Taenia solium calreticulin on immune-related genes
Source: Front Microbiol. 2024 Sep 4;15:1402589. doi: 10.3389/fmicb.2024.1402589 (PMC11408361; doi:10.3389/fmicb.2024.1402589)
Supplement: Supplementary file 6 [file Data_Sheet_2.XLSX]

## Sheet: DAVID_processes_6h
Deregulated biological processes predicted by DAVID software with gene expression data of piMϕ vs niMϕ at 6h
Category	Term	Count	%	PValue	Genes	List Total	Pop Hits	Pop Total	Fold Enrichment	Bonferroni	Benjamini	FDR
GOTERM_BP_DIRECT	GO:0002376.immune system process	117	4.40512	1.36828e-11	CD84, CLEC4N, CD81, LST1, INPPL1, RNF19B, IL1RAP, PRDM1, IFIT1, IFIT2, PYCARD, LGALS3, C1S2, ALCAM, SIT1, TRIM29, TRIM25, HERC6, ZBP1, GBP6, GBP5, MORC3, GBP7, RSAD2, CD300A, SP110, TAP1, ACOD1, WRNIP1, FCGR1, NAIP2, NAIP5, TYROBP, SLPI, PSPC1, FCGR4, TRIM14, TTLL12, CARD11, S100A8, CD274, PLD4, C3, INPP5D, CD300LB, FADD, ATG5, TRPM4, GSDMD, HEXIM1, IRGM1, EIF2AK2, SSC5D, ISG20, LACC1, TREML4, TO…	2336	532	19984	1.88141	9.07719e-08	9.07717e-08	8.97592e-08
GOTERM_BP_DIRECT	GO:0032731.positive regulation of interleukin-1 beta production	30	1.12952	3.7445e-10	APP, NLRP1A, LPL, AGER, TNF, HK1, PYCARD, PANX1, CLEC7A, CASP4, CASP1, CD36, JAK2, GSDMD, GBP5, SMAD3, IFI205, IFI203, STAT3, IFI202B, P2RX7, IL6, NAIP5, TYROBP, TLR8, TLR6, TRIM16, TMEM106A, TLR2, IFNAR1	2336	71	19984	3.6147	2.4841e-06	1.08591e-06	1.0738e-06
GOTERM_BP_DIRECT	GO:0006954.inflammatory response	90	3.38855	5.90314e-10	ECM1, IL1RN, NRROS, PIK3CD, TNFAIP3, IL1RAP, CXCL3, TNF, CXCL2, LIPA, HK1, SIGLECE, PYCARD, NDST1, CYSLTR1, IL18RAP, CCRL2, CASP4, C3AR1, OLR1, HAVCR2, CCR2, GBP5, PTGIR, ANXA1, IL18, CYBB, ACOD1, AP3B1, ASH1L, IL17RC, NAIP2, IL1A, HCK, NAIP5, IL1B, TLR9, TLR8, PPARG, ADAM8, TLR6, CD47, TLR3, S100A8, TLR2, CX3CR1, CCL12, PXK, NLRP1A, PTGER2, C5AR1, PLD4, FPR3, FPR2, PTGS2, LIAS, AGER, AIF1, PTGS1…	2336	395	19984	1.94919	3.91614e-06	1.08591e-06	1.0738e-06
GOTERM_BP_DIRECT	GO:0006629.lipid metabolic process	142	5.34639	6.54756e-10	IL1RN, DGKD, LPGAT1, HDLBP, GDE1, INPPL1, MSMO1, COMT, LIPA, LACTB, AKR7A5, FADS2, HPGDS, LIPC, LIPN, HADH, ENPP6, MECR, DGAT1, OXSM, ECH1, ACOT13, ACSL4, DGKZ, INPP4A, PLA2G15, CYP27A1, ALDH3A2, ACLY, ACAP1, ILVBL, SOAT2, DPEP2, PLBD1, FAR1, PLBD2, PLA1A, CDS1, MTMR1, ISYNA1, ABHD4, MGST3, INSIG1, ALOX15, LPL, MGST2, ABHD6, PLA2G5, PLD1, MTM1, C3, CYB5R3, RDH12, CYP11A1, INPP5D, CHST10, PSAP, PL…	2336	728	19984	1.66865	4.34364e-06	1.08591e-06	1.0738e-06
GOTERM_BP_DIRECT	GO:0032755.positive regulation of interleukin-6 production	38	1.43072	1.93384e-09	APP, UNC93B1, ZBTB20, LPL, IL1RAP, AGER, TNF, AIF1, HSPD1, PYCARD, IFIH1, IL1RL2, CLEC7A, BSG, PLCG2, CD36, CD74, XBP1, SYK, STAT3, LAPTM5, POU2F2, IL17RC, P2RX7, IL1A, IL6, TYROBP, NLRP10, ADORA2B, IL1B, NCL, TLR9, TLR8, TNFSF9, TLR6, TLR3, TMEM106A, TLR2	2336	112	19984	2.90252	1.2829e-05	2.56582e-06	2.5372e-06
GOTERM_BP_DIRECT	GO:0051607.defense response to virus	61	2.29669	2.13088e-08	RTP4, IFIT1, IFIT2, PYCARD, IFIH1, TAGAP, ITGAX, CASP1, TRIM25, OASL1, IFITM6, OASL2, APOBEC1, ZBP1, IFNAR2, RAB2B, GBP7, DTX3L, RSAD2, IFNGR2, DDX56, ACOD1, PARP9, OAS2, OAS3, DDIT4, TLR9, TLR8, TLR3, TLR2, IFNAR1, RNASEL, NLRP1A, UNC93B1, NT5C3, EXOSC5, FADD, ATG7, GBP2B, TRIM41, IFI205, IL10RB, RIOK3, STAT1, BNIP3, MX2, MX1, IFI203, EIF2AK2, ISG15, AGBL5, ISG20, MOV10, CXCL10, ITCH, IL6, TREML…	2336	247	19984	2.11272	0.000141352	2.35604e-05	2.32976e-05
GOTERM_BP_DIRECT	GO:0001774.microglial cell activation	17	0.64006	6.13774e-08	CX3CR1, APP, JUN, ITGAM, IFNGR2, C5AR1, TREM2, FPR2, TNF, AGER, AIF1, TLR9, CASP1, TLR6, JAK2, TLR3, TLR2	2336	31	19984	4.69134	0.000407095	5.81683e-05	5.75194e-05
GOTERM_BP_DIRECT	GO:0032760.positive regulation of tumor necrosis factor production	36	1.35542	1.79664e-07	H2-T23, APP, CD84, LRRK2, ZBTB20, LPL, PIK3R1, AGER, HSPD1, PYCARD, IFIH1, CLEC7A, CCL4, PLCG2, CCL2, RIPK1, FADD, CD36, JAK2, HAVCR2, CCR2, SYK, STAT3, IL18, CYBB, IL1A, IL6, TYROBP, OAS2, OAS3, NCL, TLR9, TLR3, TMEM106A, TLR2, PF4	2336	120	19984	2.56644	0.00119118	0.000148987	0.000147325
GOTERM_BP_DIRECT	GO:0042127.regulation of cell proliferation	52	1.95783	3.82647e-07	BMPR2, PID1, CD81, SERPINE1, SLC7A11, PRDM1, DUSP15, PKD2, NR3C1, SAT1, TNF, GLI3, PPP1R9B, NR3C2, HHEX, CCND3, JARID2, JUNB, HRAS, APOBEC1, ANXA1, RAPGEF2, JTB, CEBPA, SHC1, PTGER2, PTGS2, PTGS1, CHST11, PTK2B, E2F4, S100A11, EGLN3, JUN, JAG1, CADM4, STAT1, PTCH1, STAT3, OSGIN1, PRG4, PTK2, NFKBIA, CXCL10, IL6, FES, SPRY2, FAS, TNFSF9, DHCR7, NF2, PF4	2336	213	19984	2.08849	0.00253526	0.000282053	0.000278907
GOTERM_BP_DIRECT	GO:0045429.positive regulation of nitric oxide biosynthetic process	21	0.790663	6.33782e-07	APP, SMAD3, ITGB2, PKD2, SOD2, PTGS2, TNF, AIF1, RAET1B, ASS1, ICAM1, IL6, HRH1, CLEC7A, IL1B, PTK2B, CD36, TLR6, JAK2, ULBP1, TLR2	2336	52	19984	3.45482	0.00419568	0.000420451	0.000415761
GOTERM_BP_DIRECT	GO:0030335.positive regulation of cell migration	60	2.25904	1.16141e-06	TNFAIP6, ATP8A1, ITGB3, PIK3CD, IRS2, ITGAX, C3AR1, CTSH, CPNE3, JAK2, HRAS, MAP2K1, ABCC1, MMP2, DAPK3, MMP3, PRKCA, RHOD, TGFBR1, TIAM1, MMP14, IL1B, MYADM, ITGA5, CD274, GRN, CD151, ZFP703, LEF1, NEDD9, CXCR4, PIK3R1, PLD1, AGER, AIF1, FAM83H, MIEN1, CCL7, CLEC7A, CCL5, S1PR1, PTK2B, STX4A, SPAG9, CCR1, XBP1, SMAD3, MCAM, STAT3, SSH2, SOD2, PTK2, TJP1, CXCL10, TRIP6, CASS4, SPRY2, FERMT2, MYO1…	2336	269	19984	1.90813	0.00767519	0.000700436	0.000692623
GOTERM_BP_DIRECT	GO:0051092.positive regulation of NF-kappaB transcription factor activity	41	1.54367	1.78449e-06	CX3CR1, MTPN, APP, CD84, TRIM30A, TRIM30C, ITGB2, IL1RAP, AGER, TNF, ICAM1, PYCARD, IL18RAP, CLEC7A, IRAK2, PLCG2, TRIM25, RIPK1, CD36, IKBKG, PRKCH, RNF25, STAT3, IL18, EIF2AK2, IRAK3, TRAF1, CFLAR, TRAPPC9, IL1B, TRAF5, TLR9, ANKRD42, TRIM14, ADAM8, TLR6, RBCK1, RHEBL1, TLR3, CARD11, TLR2	2336	159	19984	2.20595	0.0117685	0.000986525	0.000975521
GOTERM_BP_DIRECT	GO:0045766.positive regulation of angiogenesis	41	1.54367	2.11428e-06	CX3CR1, ECM1, GRN, BTG1, HSPB6, ITGB3, ITGB2, SERPINE1, C5AR1, PIK3CD, EMC10, PIK3R6, HK2, C3, LGALS3, CYSLTR1, RRAS, CCL5, AKT3, ITGAX, C3AR1, PTK2B, CTSH, EMILIN2, CD34, XBP1, MIR23B, ANXA3, STAT3, MIR27B, GAB1, CYBB, EMP2, PRKCA, RHOB, MIR24-1, PDCL3, IL1A, STIM1, IL1B, TLR3	2336	160	19984	2.19217	0.0139282	0.00106423	0.00105236
GOTERM_BP_DIRECT	GO:0050729.positive regulation of inflammatory response	30	1.12952	2.24589e-06	APP, CEBPA, NLRP1A, SERPINE1, LPL, AGER, TNF, HSPD1, PYCARD, IL1RL1, CASP4, CASP1, RIPK1, JAK2, CCR2, ZBP1, ABCC1, IL18, PRKCA, NFKBIA, NLRP10, IL1B, PDCD4, TLR9, ADAM8, TLR6, CD47, TLR3, S100A8, TLR2	2336	100	19984	2.56644	0.0147888	0.00106423	0.00105236
GOTERM_BP_DIRECT	GO:0050727.regulation of inflammatory response	30	1.12952	3.4824e-06	GRN, AKNA, SETD6, ALOX15, AGER, TNF, USP18, PYCARD, UFL1, IL1RL2, SBNO2, ALDH2, CASP4, CASP1, JAK2, CCR2, ZBP1, NLRP4E, ANXA1, GPX4, FOXP1, NLRP14, BST1, LACC1, NLRP10, TLR9, PMP22, PIK3AP1, DAGLB, S100A8	2336	102	19984	2.51612	0.0228374	0.00154015	0.00152297
GOTERM_BP_DIRECT	GO:0000165.MAPK cascade	32	1.20482	4.53718e-06	CCL12, PPM1L, SHC1, LRRK2, TNF, ZFP36L2, ZFP36L1, ZFP36, MYC, CCL5, CCL2, PTK2B, CD36, BRAP, MAP2K1, MEF2C, SMAD3, RHBDD3, IL18, GAB1, ASH1L, MAPK14, PTK2, NFKB1, SETX, P2RX7, TAOK3, IL1B, PTPN6, NF2, TLR3, MAP3K11	2336	114	19984	2.40135	0.0296513	0.00188123	0.00186025
GOTERM_BP_DIRECT	GO:0052696.flavonoid glucuronidation	8	0.301205	8.56548e-06	UGT1A10, UGT1A1, UGT1A5, UGT1A2, UGT1A9, UGT1A6A, UGT1A6B, UGT1A7C	2336	9	19984	7.60426	0.0552393	0.00334255	0.00330527
GOTERM_BP_DIRECT	GO:0071346.cellular response to interferon-gamma	30	1.12952	2.0945e-05	CCL12, STXBP3, STXBP1, AIF1, STX11, RAB43, CCL7, CCL6, MYC, CCL5, CCL4, MRC1, CASP1, CCL2, FLNB, STX4A, GBP3, GBP6, GBP5, GBP2B, GBP7, STAT1, DAPK3, IRGM1, ACOD1, ASS1, GBP10, CD47, TLR3, TLR2	2336	111	19984	2.31211	0.129729	0.0077194	0.00763329
GOTERM_BP_DIRECT	GO:0043065.positive regulation of apoptotic process	73	2.74849	2.62473e-05	APP, GSK3B, UBE2Z, TNF, IFIT2, PYCARD, ING5, RASSF2, RPS6KA2, RASSF6, CASP1, ARL6IP5, EMILIN2, JAK2, PHLDA1, CTSD, HOXA5, ZBP1, ANXA1, PRMT2, DUSP1, SP110, MMP2, PRKCD, DAPK3, IL18, ANO6, WDR35, TGFBR1, RHOB, LATS2, MELK, IL1B, PPARG, RBCK1, NUPR1, TLR3, NSMAF, TNFRSF22, ZFP346, DCUN1D3, HTRA2, PTGS2, AGER, HSPD1, NEURL1A, INPP5D, SAP18, APBB2, RIPK1, FADD, ATG7, JUN, GADD45A, BNIP3, OSGIN1, EIF2…	2336	382	19984	1.63482	0.15981	0.00873411	0.00863668
GOTERM_BP_DIRECT	GO:0097352.autophagosome maturation	15	0.564759	2.63314e-05	UVRAG, SNAPIN, VPS33A, VPS4B, VPS4A, MCOLN1, CLN3, LIX1, CHMP1B, CHMP1A, UBQLN1, CHMP2A, EPG5, CHMP7, TECPR1	2336	36	19984	3.5645	0.160278	0.00873411	0.00863668
GOTERM_BP_DIRECT	GO:0090026.positive regulation of monocyte chemotaxis	13	0.489458	3.15413e-05	CCR1, CX3CR1, APP, SERPINE1, FPR3, ANO6, FPR2, AIF1, CXCL10, CCL5, CCL2, CCR2, LGMN	2336	28	19984	3.97187	0.188806	0.00996406	0.00985291
GOTERM_BP_DIRECT	GO:0001889.liver development	29	1.09187	4.02099e-05	UGT1A10, CEBPA, CEBPG, PKD2, UGT1A7C, HHEX, DBP, SLCO2B1, UGT1A9, JARID2, ATG7, HRAS, SEC63, JUN, XBP1, SMAD3, UGT1A1, HMGCS1, RHBDD3, ARG1, SRD5A1, CAD, SOD2, UGT1A6A, IGF2R, UGT1A6B, ASS1, RARA, ADA	2336	109	19984	2.27605	0.234141	0.0121251	0.0119899
GOTERM_BP_DIRECT	GO:0019882.antigen processing and presentation	16	0.60241	4.44482e-05	CD74, UNC93B1, H2-DMA, GBA, AP3D1, RAB27A, AP3B1, PSMB8, PSMB9, RAB32, H2-DMB2, H2-DMB1, PSAP, RAB35, H2-OA, RAB6A	2336	42	19984	3.25897	0.255376	0.0128204	0.0126774
GOTERM_BP_DIRECT	GO:0032930.positive regulation of superoxide anion generation	12	0.451807	5.03376e-05	APP, TYROBP, ITGAM, SYK, CLEC7A, HVCN1, GSTP1, PRKCD, ITGB2, IL18, FPR2, SOD1	2336	25	19984	4.1063	0.283909	0.0139141	0.0137589
GOTERM_BP_DIRECT	GO:0006749.glutathione metabolic process	20	0.753012	5.28267e-05	GSTK1, GSTM3, GSTM2, GSTM1, GPX4, GSTP2, GSTP1, IDH1, GSTT3, MGST1, SLC7A11, SOD2, SOD1, GSTZ1, HPGDS, HMGN5, ARL6IP5, MMACHC, GSTM7, GSTM5	2336	62	19984	2.75961	0.295637	0.0140181	0.0138617
GOTERM_BP_DIRECT	GO:0007159.leukocyte cell-cell adhesion	13	0.489458	7.16694e-05	ITGAM, SYK, ITGA4, ITGB2, F11R, L1CAM, ICAM1, NT5E, CCL5, OLR1, ITGA5, EZR, FERMT3	2336	30	19984	3.70708	0.378408	0.0182867	0.0180827
GOTERM_BP_DIRECT	GO:0006935.chemotaxis	33	1.24247	7.60737e-05	CX3CR1, CCL12, C5AR1, PIK3CD, CXCR4, FPR3, FPR2, CXCL3, CXCL2, CYSLTR1, CCL7, CCL6, CCL5, CCL4, CCRL2, S1PR1, C3AR1, CCL2, EAR1, PIP5K1C, EAR2, EAR3, CCR2, CMTM7, CCR1, XCR1, CXCL10, CNOT6, FES, RNASE2A, EAR10, S100A8, PF4	2336	136	19984	2.0758	0.396309	0.0186916	0.0184831
GOTERM_BP_DIRECT	GO:0006886.intracellular protein transport	59	2.22139	9.03979e-05	USP6NL, SNX10, RAB43, AP1G2, TOM1, BCAP29, ARFIP1, SEC61B, TNPO2, ARL5A, ARL11, TMED9, VPS33A, TBC1D2B, AP3B1, RHOB, RAB32, TBC1D1, TOM1L2, ARL4A, CTTN, TBC1D5, NAPA, STXBP3, UNC93B1, STXBP1, COPB1, STX18, USO1, DNAJC27, HDAC6, STX11, PSAP, STX6, RAB29, RFFL, RAB6A, STX2, STX4A, EVI5, SNX5, TBC1D15, TBC1D8B, BCAP31, CD74, SEC24B, ACD, SNAPIN, AP3D1, EXOC6B, LAPTM5, XPO7, SGSM1, MARCKS, RAB13, RAB…	2336	302	19984	1.6713	0.451038	0.0214178	0.0211789
GOTERM_BP_DIRECT	GO:0042270.protection from natural killer cell mediated cytotoxicity	9	0.338855	0.000103275	H2-T23, SERPINB9D, SERPINB9E, SERPINB9F, SERPINB9G, TAP1, SERPINB9, SERPINB9C, CLEC2D	2336	15	19984	5.13288	0.495991	0.023625	0.0233615
GOTERM_BP_DIRECT	GO:0043407.negative regulation of MAP kinase activity	17	0.64006	0.000114347	GSK3B, CD300A, DUSP1, GSTP2, GSTP1, PRKCD, GBA, INPPL1, IRAK3, HMGCR, SORL1, RGS2, IL1B, SPRY2, PTPN6, PPARG, SH2B3	2336	50	19984	2.90863	0.531689	0.025286	0.0250039
GOTERM_BP_DIRECT	GO:0032729.positive regulation of interferon-gamma production	24	0.903614	0.000118854	APP, CEBPG, IL18, ISG15, PTPN22, TNF, RAET1B, HSPD1, PYCARD, SLC7A5, CLEC7A, IL1B, BCL3, TLR9, TLR8, TNFSF9, FADD, JAK2, HRAS, ULBP1, TLR3, CCR2, IFNAR1, HAVCR2	2336	87	19984	2.35994	0.545486	0.0254348	0.0251511
GOTERM_BP_DIRECT	GO:0032496.response to lipopolysaccharide	41	1.54367	0.000148206	PTGER2, MGST1, ATP2A2, PTPN22, WDR83, PTGS2, LIAS, COMT, TNF, HSPD1, THBD, CNR2, NOCT, CASP1, PLCG2, JAK2, HNRNPA0, PTGIR, JUN, WFDC21, UGT1A1, STAT1, IL10RA, EIF2AK2, ACOD1, IRAK3, SOD2, MAPK14, WDR35, FOXP1, P2RX7, TJP1, NFKBIA, SLPI, MAPKAPK3, IL1B, PELI1, TRIB1, S100A8, TLR2, IFNAR1	2336	190	19984	1.84603	0.625914	0.0307249	0.0303821
GOTERM_BP_DIRECT	GO:0008360.regulation of cell shape	35	1.31777	0.000153507	CCL12, FBLIM1, LST1, RHOBTB3, F11R, ARHGAP35, ICAM1, FGD4, SLC9A3R1, CCL7, S100A13, CCL2, PLXNA1, PTK2B, ANXA7, PLXNC1, MYH10, ANXA1, MYO10, GM14137, DAPK3, TPM1, MSN, RHOD, PTK2, RHOB, HCK, IL6, DNMBP, FMNL2, FES, PLEKHO1, EZR, FERMT2, GAS7	2336	153	19984	1.95698	0.638843	0.0308595	0.0305153
GOTERM_BP_DIRECT	GO:0035556.intracellular signal transduction	79	2.9744	0.000179901	GSK3B, DGKD, CAB39L, LRRK2, ITSN1, CBLB, ZFP36, DEPTOR, RPS6KA2, RPS6KA1, AKT3, BLNK, JAK2, TNS3, JAK1, TNS1, VAV3, GUCY1A2, ARHGEF12, PRKCH, WSB2, SYK, DUSP1, NFAM1, PRKCD, DAPK3, IRAK3, PRKCA, GAB2, GMIP, DGKZ, TGFBR1, CIT, DOK1, TIAM1, DEPDC1B, PLCB3, LATS2, DEPDC1A, MELK, MAPKAPK3, PRKD3, NRG4, RASA2, ARHGEF3, SGK3, DEPDC5, PLCB2, CAB39, SHC1, TWF2, ADCY2, ADCY7, SOCS2, SOCS3, NUAK2, RAB40C, …	2336	447	19984	1.51192	0.696862	0.0351018	0.0347102
GOTERM_BP_DIRECT	GO:0060100.positive regulation of phagocytosis, engulfment	9	0.338855	0.000185384	FCGR1, C3, PLCG2, STAP1, TREM2, PPARG, ANO6, CD36, AGER	2336	16	19984	4.81207	0.707693	0.0351382	0.0347463
GOTERM_BP_DIRECT	GO:0010628.positive regulation of gene expression	99	3.72741	0.000194089	APP, PID1, FMR1, SERPINE1, MPL, PRDM1, TNF, ACTG2, HMGN5, FGF9, RPS6KA2, MYC, CREB3L2, TRIM24, HOXA5, MAP2K1, MEF2C, TYROBP, EZR, ATF3, PIK3R3, PIK3R1, AGER, IQGAP3, UBR5, PLCG2, STAP1, RIPK1, JAG1, SMAD3, EIF2AK3, MSN, NFATC2, RAB27A, INHBA, NFKB1, AHI1, IL6, RGCC, TADA3, MDM2, LCN2, TMEM119, CDK1, IL7R, GSK3B, CALCOCO1, BMPR2, ITGB3, PIK3CD, PTPN22, TREM2, PKD2, MECP2, ITGAX, BLNK, CTSH, KIF1B,…	2336	590	19984	1.43547	0.724099	0.0357664	0.0353674
GOTERM_BP_DIRECT	GO:0007265.Ras protein signal transduction	22	0.828313	0.000212606	BRAP, RB1, JUN, RALB, PLK2, IQGAP3, DGKZ, RASGRP3, DOK1, RABGEF1, DOK2, RIT1, MRAS, DOK3, RRAS, RASGEF1B, RAPGEF2, RGL1, HRAS, RALGDS, RGL2, RALGPS1	2336	79	19984	2.38235	0.755998	0.0381198	0.0376945
GOTERM_BP_DIRECT	GO:0070374.positive regulation of ERK1 and ERK2 cascade	48	1.80723	0.000252623	APP, CCL12, SHC1, ITGB3, ALOX15, C5AR1, CXCR4, FPR3, TREM2, PTPN22, FPR2, PLA2G5, HMGCR, DUSP15, AGER, DNAJC27, ICAM1, PYCARD, C3, CCL7, CCL6, CCL5, NPY, CCL4, CCL2, PTK2B, CD36, HRAS, HAVCR2, NELFE, CCR1, CD74, MAP2K1, JUN, ATP6AP1, PRKCA, INHBA, CFLAR, EPOR, ACTA2, IL1A, IL6, IL1B, RARA, SPRY2, RAPGEF2, FERMT2, TLR2	2336	240	19984	1.71096	0.8129	0.0441027	0.0436107
GOTERM_BP_DIRECT	GO:0052697.xenobiotic glucuronidation	8	0.301205	0.000266308	UGT1A10, UGT1A1, UGT1A5, UGT1A2, UGT1A9, UGT1A6A, UGT1A6B, UGT1A7C	2336	13	19984	5.26449	0.829142	0.0452996	0.0447943
GOTERM_BP_DIRECT	GO:0006865.amino acid transport	18	0.677711	0.00029544	SLC43A1, SLC1A2, SLC7A11, SLC7A1, MFSD12, SLC7A3, CLN3, SLC7A5, SLC7A6, SLC7A7, SLC7A8, MYC, SLC38A7, SFXN3, SLC17A5, SFXN1, SLC36A4, SLC38A4	2336	59	19984	2.60994	0.859175	0.0489988	0.0484522
GOTERM_BP_DIRECT	GO:0015031.protein transport	105	3.95331	0.000305626	DGKD, SYS1, ITSN1, RABGEF1, SCAMP4, EIF4ENIF1, ARL6IP5, TOM1, BCAP29, CCDC93, SEC63, ARRDC4, RAB2B, COG8, NUP210, COG6, VPS33A, ATG9A, TAP1, SCAMP1, TOM1L2, RAB37, RAB35, PREB, CALCRL, TSG101, LMAN2L, STXBP3, STXBP1, COPB1, PIK3R1, MTM1, SNX3, RAB11FIP1, S100A13, SNX7, RAB6A, ATG7, SNX5, GPM6B, XBP1, UEVLD, ARHGAP33, ATG16L1, PLEKHM1, CHMP2A, IFT27, CORO7, TTC26, MCFD2, GDI1, SNX10, BICD2, SERP1,…	2336	641	19984	1.40133	0.868379	0.0491187	0.0485708
GOTERM_BP_DIRECT	GO:0032722.positive regulation of chemokine production	17	0.64006	0.000310971	APP, CD74, IL18, EIF2AK2, LPL, TNF, AGER, AIF1, PYCARD, IL1RL1, IL6, ADORA2B, IL1B, TLR9, TLR3, HAVCR2, TLR2	2336	54	19984	2.69318	0.872967	0.0491187	0.0485708
GOTERM_BP_DIRECT	GO:0034599.cellular response to oxidative stress	23	0.865964	0.000329497	RWDD1, VKORC1L1, XBP1, SRXN1, LRRK2, PRKCD, SLC11A2, HTRA2, ATP2A2, FANCC, SLC7A11, SOD2, AIF1, ETV5, SETX, NR4A2, MSRA, ERMP1, LONP1, ATP13A2, STX2, STX4A, SLC25A24	2336	87	19984	2.26161	0.887662	0.0508345	0.0502674
GOTERM_BP_DIRECT	GO:0002315.marginal zone B cell differentiation	7	0.263554	0.00034927	LFNG, DOCK10, DOCK11, BCL3, TNFAIP3, PTK2B, CDH17	2336	10	19984	5.98836	0.901477	0.0526605	0.0520731
GOTERM_BP_DIRECT	GO:0009617.response to bacterium	55	2.07078	0.000377917	ABCD2, TRIM30A, TRF, HBA-A2, HBA-A1, IFIT1, MIR126A, PYCARD, BAIAP2L1, RGS1, CASP1, SCD1, CD36, HERC6, GBP6, GBP5, CD52, SP110, MIR27B, ACOD1, SERPINB9, FCGR1, OAS2, TNNT2, CD47, TLR2, SLFN4, LPL, USP18, SNX3, C3, SLC17A5, RAB29, CCL2, STAP1, GSTM3, IFI205, STAT1, BNIP3, MX2, FUCA2, IRGM1, ISG15, B3GALT5, CFLAR, IFI202B, MLH1, PSMB9, P2RX7, CXCL10, KLHL6, PMP22, LCN2, ADGRL2, MYO1F	2336	291	19984	1.61689	0.918534	0.0557133	0.0550919
GOTERM_BP_DIRECT	GO:0048661.positive regulation of smooth muscle cell proliferation	23	0.865964	0.000391549	HDAC4, GSK3B, JUN, CALCRL, SHC1, STAT1, ITGB3, MMP2, IL18, PRKCA, HMGCR, PTGS2, TNF, AGER, AIF1, PTK2, FOXP1, IL6, MYC, CCL5, RBPMS2, S1PR1, C3AR1	2336	88	19984	2.23591	0.925581	0.056429	0.0557996
GOTERM_BP_DIRECT	GO:0007049.cell cycle	106	3.99096	0.000399784	RB1, MDC1, TXNL4B, ZWILCH, GMNN, CCNF, HJURP, MKI67, RCBTB1, CDC20, RGS2, STK11, CCND3, RASSF2, CCND2, PIM1, CDK20, TIPIN, PRKCD, MTUS1, ANXA11, CDC25C, KLHL42, CD2AP, MELK, JTB, ERH, TSG101, CDCA3, CDCA8, SKA3, CCNB2, EVI5, NEK9, HACE1, DDIAS, GADD45A, SETDB2, KLHL22, ZWINT, NDC80, FBXO31, RGCC, SON, STAG3, UBE2S, MDM2, SPDYA, CDK1, LIN54, USP37, CKS1B, BABAM1, CHAF1B, ZFP385A, CHMP1B, CHMP1A, S…	2336	653	19984	1.38868	0.929539	0.056429	0.0557996
GOTERM_BP_DIRECT	GO:0032735.positive regulation of interleukin-12 production	15	0.564759	0.00041893	SYK, UNC93B1, LAPTM5, MAPK14, AGER, HSPD1, CLEC7A, TLR9, PLCG2, TNFSF9, LTB, CD36, TLR6, TLR3, TLR2	2336	45	19984	2.8516	0.937947	0.0578996	0.0572538
GOTERM_BP_DIRECT	GO:0006979.response to oxidative stress	32	1.20482	0.000462664	SLC23A2, APP, BTG1, SRXN1, PON2, LRRK2, ETFDH, SLC7A11, PTGS2, LIAS, PTGS1, PRDX4, JAK2, MAP2K1, ABCC1, GPX4, MMP2, IDH1, PRKCD, GAB1, SOD2, OXR1, ATOX1, NFKB1, SOD1, MMP14, NDUFS8, ALS2, MSRB2, NDUFS2, NCOA7, ERCC6	2336	143	19984	1.91436	0.95358	0.0623441	0.0616487
GOTERM_BP_DIRECT	GO:0006002.fructose 6-phosphate metabolic process	8	0.301205	0.000478908	HK3, PFKL, GNPDA1, TALDO1, PFKM, PFKP, HK2, HK1	2336	14	19984	4.88845	0.958324	0.0623441	0.0616487
GOTERM_BP_DIRECT	GO:0031647.regulation of protein stability	24	0.903614	0.000479281	CTSA, UBL4A, XBP1, CD81, LRRK2, HDAC8, APTX, NDC80, HDAC6, PYCARD, CENPE, DPM3, GNL3L, SUMO1, GIPC1, UBR5, LMNA, TADA3, TRIM24, USP40, NF2, IFT46, B4GALT5, GET4	2336	95	19984	2.16121	0.958427	0.0623441	0.0616487
GOTERM_BP_DIRECT	GO:0050728.negative regulation of inflammatory response	28	1.05422	0.000569577	RB1, GRN, CALCRL, TNFAIP6, TNFAIP3, GPS2, FPR3, RORA, FPR2, PLA2G5, AOAH, SIGLECE, RABGEF1, SOCS3, NT5E, ZFP36, CNR2, SLC39A8, TNFAIP8L2, CTLA2A, SMAD3, ACOD1, ASH1L, NR1D1, NFKB1, SOD1, PPARG, ADA	2336	120	19984	1.99612	0.977169	0.0719606	0.0711579
GOTERM_BP_DIRECT	GO:0006470.protein dephosphorylation	33	1.24247	0.000574904	PHLPP1, PPM1L, PPM1M, PTPRO, PDXP, PTPRM, PTPN22, DUSP18, DUSP15, PTPDC1, MTM1, CDC14B, STK11, PPP2R3D, PPP2R1A, LHPP, ILKAP, PTPN18, DUSP3, DUSP1, PPP2R5B, PPP2R5D, PPP2R3A, SSH2, DUSP8, CDC25C, PTPRE, PTP4A3, PDP2, UBLCP1, PTPN6, PTPN4, PHPT1	2336	151	19984	1.86959	0.977962	0.0719606	0.0711579
GOTERM_BP_DIRECT	GO:0001819.positive regulation of cytokine production	21	0.790663	0.0005939	SYK, CLEC4N, NFAM1, HILPDA, EIF2AK2, IRAK3, AGPAT1, TNF, SOD1, P2RX7, PANX1, IL1A, RGCC, S100A13, TLR9, CASP1, PELI1, CD36, TLR3, HAVCR2, TLR2	2336	79	19984	2.27406	0.980573	0.0720463	0.0712427
GOTERM_BP_DIRECT	GO:0010575.positive regulation of vascular endothelial growth factor production	11	0.414157	0.000597309	C3, IL1A, IL6, ADORA2B, IL1B, C5AR1, BSG, EIF2AK3, C3AR1, RORA, PTGS2	2336	27	19984	3.48529	0.981008	0.0720463	0.0712427
GOTERM_BP_DIRECT	GO:0045071.negative regulation of viral genome replication	17	0.64006	0.00074915	RNASEL, RSAD2, IFI205, MX2, IFI203, EIF2AK2, ISG15, TNF, IFIH1, ISG20, SLPI, OAS2, OAS3, CCL5, OASL1, IFITM6, OASL2	2336	58	19984	2.50744	0.993069	0.087154	0.0861819
GOTERM_BP_DIRECT	GO:0016477.cell migration	57	2.14608	0.000752986	GSK3B, DOCK5, SPEF1, ITGB3, USP33, ITGB2, PIK3CD, TNFAIP3, IRS2, LAMC1, PIK3C2A, PVR, ARHGAP35, PPP1R9B, SYDE2, TNS3, HOXA5, VAV3, ITGA4, MMP2, EMP2, GAB2, RHOD, CD2AP, RHOB, TIAM1, ARC, DEPDC1B, MMP14, FSCN1, CD47, CD151, SDC3, RHOBTB3, NEDD9, CXCR4, CLN3, RRAS, SH3BP1, KCNQ1OT1, S1PR1, IGFBP6, CLASP1, ZRANB1, LAMB3, LAMB2, NFATC2, CDC42BPB, CDC42BPA, L1CAM, SORL1, PTK2, FMNL2, PTK7, CASS4, SDC1…	2336	313	19984	1.5579	0.993243	0.087154	0.0861819
GOTERM_BP_DIRECT	GO:0043547.positive regulation of GTPase activity	39	1.46837	0.000761974	USP6NL, GSK3B, CCL12, RGS16, ASAP1, F11R, ARHGAP35, ICAM1, RASGRP3, DOCK10, DOCK11, CCL7, SH3BP1, CCL6, RGS1, RASGEF1B, CCL5, CCL4, S1PR1, CCL2, EVI5, RALGDS, HRAS, RALGPS1, MAP2K1, CAV2, ARAP3, ADAP1, NET1, SNX18, ALS2, RASA1, RGS10, RAPGEF2, PRTN3, RGL1, RGL2, FERMT2, LIMS1	2336	192	19984	1.73769	0.993634	0.087154	0.0861819
GOTERM_BP_DIRECT	GO:0030593.neutrophil chemotaxis	21	0.790663	0.000836383	VAV3, CCL12, ITGAM, SYK, C5AR1, ITGB2, PRKCA, CXCL3, CXCL2, CXCL10, LGALS3, PIKFYVE, CCL7, CCL6, IL1B, CCL5, CCL4, BSG, CCL2, S100A8, PF4	2336	81	19984	2.21791	0.996116	0.0940435	0.0929945
GOTERM_BP_DIRECT	GO:0009615.response to virus	24	0.903614	0.000887205	RSAD2, MX2, MX1, HMGA1, EIF2AK2, ISG15, IRAK3, IFIT1, TNF, IFIT2, IFIH1, ISG20, ACTA2, OAS2, OAS3, BCL3, TLR9, LCN2, TLR8, IFI27L2A, OASL1, TLR3, BCL2L1, OASL2	2336	99	19984	2.07389	0.997228	0.0951407	0.0940794
GOTERM_BP_DIRECT	GO:0050861.positive regulation of B cell receptor signaling pathway	6	0.225904	0.000894933	PRKCH, CD81, NFAM1, SLC39A10, STAP1, FOXP1	2336	8	19984	6.4161	0.997367	0.0951407	0.0940794
GOTERM_BP_DIRECT	GO:1901224.positive regulation of NIK/NF-kappaB signaling	19	0.715361	0.000898497	APP, IL18, LAPTM5, EIF2AK2, TREM2, GLRX, TNF, AGER, NR3C2, PTP4A3, IL1B, TRIP6, TLR9, PDCD4, RBCK1, TLR3, LIMS1, HAVCR2, TLR2	2336	70	19984	2.32202	0.997429	0.0951407	0.0940794
GOTERM_BP_DIRECT	GO:0032733.positive regulation of interleukin-10 production	14	0.527108	0.000903507	CD274, SYK, STAT3, TREM2, ISG15, HSPD1, PYCARD, IL6, CLEC7A, BCL3, TLR9, PLCG2, CD34, TLR2	2336	43	19984	2.78528	0.997513	0.0951407	0.0940794
GOTERM_BP_DIRECT	GO:0070098.chemokine-mediated signaling pathway	16	0.60241	0.00100293	CCR1, CX3CR1, CCL12, GPR35, CXCL3, CXCL2, CXCL10, CCL7, CCL6, CCL5, CCL4, CCRL2, CCL2, PTK2B, CCR2, PF4	2336	54	19984	2.53475	0.998715	0.103083	0.101934
GOTERM_BP_DIRECT	GO:0033198.response to ATP	10	0.376506	0.00101001	P2RX7, PANX1, NT5E, P2RX4, SELL, IL1B, P2RX1, PLCG2, CASP1, HSPD1	2336	24	19984	3.5645	0.998774	0.103083	0.101934
GOTERM_BP_DIRECT	GO:0032757.positive regulation of interleukin-8 production	17	0.64006	0.001118	CD74, SYK, SERPINE1, STAT3, IL18, TNF, PYCARD, IL6, NLRP10, CLEC7A, IL1B, TLR9, TLR8, RIPK1, FADD, TLR3, TLR2	2336	60	19984	2.42386	0.999401	0.111386	0.110144
GOTERM_BP_DIRECT	GO:0071407.cellular response to organic cyclic compound	20	0.753012	0.00112494	GSTM3, CEBPA, PLA2G4F, CCL12, STAT1, LRRK2, STAT3, IL18, SLC2A2, TNF, SMAD5, NFKB1, P2RX7, NFKBIA, IL1B, CCL5, ARL6IP5, CDK1, CCL2, PPARG	2336	77	19984	2.22202	0.999428	0.111386	0.110144
GOTERM_BP_DIRECT	GO:0060548.negative regulation of cell death	26	0.978916	0.00115579	MCFD2, SPEF1, ITGB3, VPS4B, VPS4A, HTRA2, TNFAIP3, MYC, CCL5, CHMP1B, CHMP1A, JAK2, ZBED6, ABCB1A, ATG7, ATG5, ABCC1, BNIP3, STAT3, CACYBP, DUS2, IMPACT, CHMP2A, CHMP7, RAD18, FERMT2	2336	113	19984	1.96836	0.999534	0.112757	0.1115
GOTERM_BP_DIRECT	GO:0021955.central nervous system neuron axonogenesis	7	0.263554	0.00124794	CHRNB2, PRKCA, B4GALT6, ATG7, PTK2, ARHGAP35, B4GALT5	2336	12	19984	4.9903	0.999747	0.118269	0.11695
GOTERM_BP_DIRECT	GO:0007042.lysosomal lumen acidification	7	0.263554	0.00124794	CLN3, GRN, SNAPIN, CCDC115, ATP6AP2, CLN6, CLN5	2336	12	19984	4.9903	0.999747	0.118269	0.11695
GOTERM_BP_DIRECT	GO:0018107.peptidyl-threonine phosphorylation	19	0.715361	0.00127843	GSK3B, MAP2K1, LRRK2, PRKCD, CAD, DYRK1A, PRKCA, CDC42BPB, CDC42BPA, TGFBR1, CIT, HK1, CLK1, STK11, AKT3, CDK1, CDK10, MAP3K10, TAF1	2336	72	19984	2.25752	0.999794	0.119452	0.11812
GOTERM_BP_DIRECT	GO:0043066.negative regulation of apoptotic process	103	3.87801	0.00135953	IL1RN, PRDM9, MPL, UBE2Z, NR3C1, TNF, LGALS3, CCND2, HMGN5, RPS6KA1, PIM1, NAIP2, NAIP5, NCL, NUPR1, GM7982, PSMD10, SHC1, PIK3R1, SOCS3, NUAK2, CHST11, MICAL1, RIPK1, ATG7, ATG5, JUN, XBP1, SMAD3, INTS1, RHBDD1, PLK2, EIF2AK3, EIF2AK2, SMAD5, PTK2, NFKB1, SETX, AHI1, IL6, SON, BCL3, MDM2, CDK1, ADA, BCL2L1, GSK3B, GM6351, HSPB6, SIX1, TREM2, GLI3, HK1, UFL1, ALDH2, CTSH, TIMP1, JAK2, HELLS, TSC2…	2336	654	19984	1.34731	0.99988	0.125266	0.123868
GOTERM_BP_DIRECT	GO:0006915.apoptotic process	103	3.87801	0.00142041	RB1, APP, NDUFA13, CAAP1, UBE2Z, TNF, IFIT2, PYCARD, STK11, RASSF6, PIM1, BCAP29, PHLDA1, ZBP1, MEF2C, SP110, APLP1, PRKCD, DAPK3, PRKCA, FBXO10, NAIP2, TIAM1, NAIP5, MELK, DDIT4, JTB, S100A8, DAP3, PSMD10, RTN3, CUL7, USP53, C5AR1, HTRA2, ZFP36L1, NUAK2, CHST11, INPP5D, RIPK1, FADD, ATG7, ATG5, TIA1, JUN, XBP1, DDIAS, RHBDD1, NFKB1, GADD45G, AIMP2, STK24, MDM2, LCN2, CDK1, XAF1, ADA, BCL2L1, ZFP…	2336	655	19984	1.34526	0.99992	0.129082	0.127642
GOTERM_BP_DIRECT	GO:0016126.sterol biosynthetic process	11	0.414157	0.00153154	CYB5R3, HMGCS1, INSIG1, SC5D, MSMO1, MVD, DHCR7, HMGCR, LBR, CYP51, FDFT1	2336	30	19984	3.13676	0.999962	0.1373	0.135769
GOTERM_BP_DIRECT	GO:0000281.mitotic cytokinesis	17	0.64006	0.0016298	CUL7, EXOC6B, CDCA8, CENPA, CIT, RHOB, SNX18, SON, RAB35, JTB, MITD1, STAMBP, STX2, MYH10, SPTBN1, EXOC2, BBS4	2336	62	19984	2.34567	0.99998	0.144161	0.142553
GOTERM_BP_DIRECT	GO:0032728.positive regulation of interferon-beta production	15	0.564759	0.00165519	TRAF3IP3, RIOK3, ZBTB20, ISG15, PTPN22, IFIH1, POLR3A, OAS2, OAS3, POLR3D, TLR9, TLR8, TLR3, IFNAR1, TLR2	2336	51	19984	2.51612	0.999983	0.14448	0.142869
GOTERM_BP_DIRECT	GO:0071345.cellular response to cytokine stimulus	14	0.527108	0.00179906	ABCA1, CSF3, PID1, ASAH2, ITGA4, STAT1, DDIAS, LEF1, STAT3, CXCR4, AKAP6, ATP5O, NFKB1, NFKBIA	2336	46	19984	2.60363	0.999994	0.149038	0.147375
GOTERM_BP_DIRECT	GO:0034351.negative regulation of glial cell apoptotic process	6	0.225904	0.00181973	CCL12, PRKCH, PRKCD, CCL2, TREM2, PRKCA	2336	9	19984	5.7032	0.999994	0.149038	0.147375
GOTERM_BP_DIRECT	GO:0071028.nuclear mRNA surveillance	6	0.225904	0.00181973	EXOSC7, EXOSC6, EXOSC5, EXOSC10, EXOSC8, DXO	2336	9	19984	5.7032	0.999994	0.149038	0.147375
GOTERM_BP_DIRECT	GO:0032264.IMP salvage	6	0.225904	0.00181973	PNP, GMPR2, AMPD2, AMPD3, HPRT, ADA	2336	9	19984	5.7032	0.999994	0.149038	0.147375
GOTERM_BP_DIRECT	GO:0044406.adhesion of symbiont to host	6	0.225904	0.00181973	GBP6, SCARB1, GBP2B, GBP7, ICAM1, GBP3	2336	9	19984	5.7032	0.999994	0.149038	0.147375
GOTERM_BP_DIRECT	GO:0031663.lipopolysaccharide-mediated signaling pathway	13	0.489458	0.00192289	CCL12, STAT1, IL18, TREM2, PTPN22, MAPK14, TNF, NFKBIA, IRAK2, IL1B, CCL5, PLCG2, CCL2	2336	41	19984	2.7125	0.999997	0.152803	0.151099
GOTERM_BP_DIRECT	GO:0050860.negative regulation of T cell receptor signaling pathway	10	0.376506	0.00194338	LGALS3, CEACAM1, DUSP3, LAPTM5, PTPN6, CBLB, PTPN22, EZR, PHPT1, DGKZ	2336	26	19984	3.29031	0.999998	0.152803	0.151099
GOTERM_BP_DIRECT	GO:0051726.regulation of cell cycle	52	1.95783	0.00199175	RB1, ZFP369, CCNF, PKD2, CDC14B, ING5, STK11, CCND3, CCND2, MYC, WDR6, KAT7, CCNL2, JUNB, HRAS, CAST, MAP2K1, DUSP1, PPP2R5B, ACTR8, DTL, BIRC3, USP16, TSG101, INO80D, ZFP703, TBRG1, PES1, DMD, WHAMM, E2F4, GADD45GIP1, ZFHX3, JUN, SMAD3, GADD45A, DDIAS, STAT3, INHBA, WDR12, GADD45G, RGCC, SON, YEATS2, JMY, TADA3, TACC3, MDM2, BAX, FBXL3, NF2, SIPA1	2336	291	19984	1.52869	0.999998	0.152803	0.151099
GOTERM_BP_DIRECT	GO:0032635.interleukin-6 production	12	0.451807	0.00200785	P2RX7, RABGEF1, IL18RAP, IL1B, IL18, PRG4, WDR83, ASH1L, CD36, TNF, TLR3, TLR2	2336	36	19984	2.8516	0.999998	0.152803	0.151099
GOTERM_BP_DIRECT	GO:0008285.negative regulation of cell proliferation	71	2.67319	0.00202053	RB1, APP, BTG1, INPPL1, CHD5, TNF, GLI3, FGFRL1, ING5, STK11, RPS6KA2, TRIM24, TIMP2, WDR6, CD37, JAK2, JARID2, HRAS, DIS3L2, MAP2K1, AGTPBP1, DUSP1, SIRT6, PRKCA, ETV3, IL1A, ADORA2B, IL1B, RARA, RAPGEF2, PPARG, NUPR1, TLR2, KANK2, HDAC4, CEBPA, TSG101, PTGS2, TOB1, TSPAN32, TBRG1, NEURL1A, IL1RL1, SLC9A3R1, PPP2R3D, LMNA, PTK2B, CSK, BRD7, SH2B3, FNIP2, FKTN, JUN, SMAD3, CAV2, PTCH1, STAT3, HMG…	2336	426	19984	1.4258	0.999999	0.152803	0.151099
GOTERM_BP_DIRECT	GO:0060907.positive regulation of macrophage cytokine production	11	0.414157	0.00202693	P2RX7, PANX1, PYCARD, CD74, CASP4, LAPTM5, PLCG2, CASP1, CD36, TLR3, TLR2	2336	31	19984	3.03557	0.999999	0.152803	0.151099
GOTERM_BP_DIRECT	GO:0050730.regulation of peptidyl-tyrosine phosphorylation	11	0.414157	0.00202693	PDCL3, BST1, APP, NCL, ITGB2, PPP2R5B, LONP1, TREM2, PTPN22, PRKCA, IFNAR1	2336	31	19984	3.03557	0.999999	0.152803	0.151099
GOTERM_BP_DIRECT	GO:0045577.regulation of B cell differentiation	7	0.263554	0.00208934	NFAM1, TLR9, FAS, PTPN6, ZFP36L2, CARD11, ZFP36L1	2336	13	19984	4.60643	0.999999	0.155738	0.154001
GOTERM_BP_DIRECT	GO:0043410.positive regulation of MAPK cascade	38	1.43072	0.00214153	APP, CD84, TRIM30A, SHC1, CD81, TRIM30C, LPAR2, IQGAP3, DNAJC27, TNF, NDST1, FGF9, PSAP, PLCG2, TIMP2, RIPK1, CD36, IGFBP6, JAK2, HRAS, SPAG9, CD74, MAP2K1, SYK, CAV2, PRKCD, LAPTM5, GAB1, EIF2AK2, TGFBR1, GADD45G, SOD1, P2RX7, IL6, NMNAT1, TLR9, CDK10, TMEM106A	2336	196	19984	1.65858	0.999999	0.157855	0.156094
GOTERM_BP_DIRECT	GO:0016310.phosphorylation	98	3.68976	0.00226852	DGKD, STK19, STK11, HYKK, PPIP5K2, RPS6KA2, STK16, RPS6KA1, AKT3, PIM1, CDK20, PDK3, SEPHS2, PRKACB, EPHB4, MAP2K1, PRKCH, PRKCD, DAPK3, DYRK1A, PRKCA, TNNI3K, CSNK1E, DGKZ, MELK, MAPKAPK3, PRKD3, IDNK, IPPK, AK8, NUAK2, STK35, GRK6, STK38L, RIPK1, PIP5K1C, NEK9, PLK2, NEK7, EIF2AK3, EIF2AK2, PTK2, CLK1, STK24, FES, TOLLIP, CDK1, ADCK5, MAP3K10, CDK10, MAP3K11, ATR, GSK3B, BMPR2, LRRK2, PIK3CD, P…	2336	627	19984	1.33711	1	0.165378	0.163533
GOTERM_BP_DIRECT	GO:0001913.T cell mediated cytotoxicity	9	0.338855	0.00241741	P2RX7, H2-T23, RAET1E, CTSH, SERPINB9, EMP2, HPRT, IL7R, STX11	2336	22	19984	3.49969	1	0.174316	0.172372
GOTERM_BP_DIRECT	GO:0009117.nucleotide metabolic process	10	0.376506	0.00261641	NT5C3B, GMPR2, NUDT18, AMPD2, AMPD3, ACPP, NT5C3, DNPH1, ADA, NME1	2336	27	19984	3.16844	1	0.186637	0.184556
GOTERM_BP_DIRECT	GO:0030316.osteoclast differentiation	14	0.527108	0.0027304	TRF, TREM2, SNX10, TMEM64, PIK3R1, GAB2, MAPK14, TNF, FOXP1, SBNO2, TYROBP, EFNA2, OSTM1, JUNB	2336	48	19984	2.49515	1	0.192697	0.190547
GOTERM_BP_DIRECT	GO:0006468.protein phosphorylation	101	3.80271	0.00281261	APP, STK19, RABGEF1, STK11, RPS6KA2, STK16, RPS6KA1, AKT3, PIM1, CDK20, TRIM24, PDK3, PRKACB, EPHB4, EIF2A, MAP2K1, MORC3, PRKCH, PRKCD, DAPK3, DYRK1A, PRKCA, TNNI3K, CSNK1E, PHKA2, RUNX3, MELK, MAPKAPK3, PRKD3, CD109, TRIB1, PXK, CDCA8, PIK3R1, IQGAP3, NUAK2, STK35, IRAK2, GRK6, 1810024B03RIK, STK38L, RIPK1, ST3GAL1, UVRAG, NEK9, PLK2, NEK7, EIF2AK3, EIF2AK2, PHKB, SMAD5, PTK2, CLK1, STK24, FES,…	2336	654	19984	1.32115	1	0.196409	0.194218
GOTERM_BP_DIRECT	GO:0071222.cellular response to lipopolysaccharide	52	1.95783	0.00286873	CD80, SERPINE1, TNFAIP3, CXCL3, TNF, CXCL2, PYCARD, ZFP36, MRC1, CASP1, CD36, JAK2, HAVCR2, GBP6, MEF2C, MIR23B, ARG1, ACOD1, HADHB, IL1A, GBP10, FCGR4, IL1B, NCL, RARA, TLR9, CX3CR1, CD274, GSTP1, MIR199A-2, SBNO2, CD300LB, CCL2, STAP1, ABCA1, XBP1, TRIM41, STAT1, IRGM1, NR1D1, MAPK14, RAET1B, NFKB1, ASS1, RAET1A, MIR24-1, RAET1C, CXCL10, IL6, PDCD4, PF4, NFKBIB	2336	296	19984	1.50287	1	0.198241	0.19603
GOTERM_BP_DIRECT	GO:1903428.positive regulation of reactive oxygen species biosynthetic process	8	0.301205	0.00290942	HDAC4, LCN2, PLCG2, RAB27A, CD36, TLR6, CLCN3, SLC5A3	2336	18	19984	3.80213	1	0.19898	0.196761
GOTERM_BP_DIRECT	GO:0034427.nuclear-transcribed mRNA catabolic process, exonucleolytic, 3'-5'	6	0.225904	0.00329018	EXOSC7, EXOSC6, EXOSC5, EXOSC8, EXOSC3, DIS3L2	2336	10	19984	5.13288	1	0.221218	0.21875
GOTERM_BP_DIRECT	GO:0032091.negative regulation of protein binding	20	0.753012	0.00330126	GSK3B, RALB, KDM1A, LRRK2, USP33, PLK2, DDX11, CTNNBIP1, DTNBP1, CSNK1E, SORL1, IFIT2, MECP2, EPB41L5, GNL3L, BAG2, SLPI, MYC, BAX, MITD1	2336	84	19984	2.03686	1	0.221218	0.21875
GOTERM_BP_DIRECT	GO:0060252.positive regulation of glial cell proliferation	10	0.376506	0.00346136	MECP2, UFL1, SLC7A5, IL6, PRKCH, IL1B, MYC, TNF, PTK2, ETV5	2336	28	19984	3.05528	1	0.227353	0.224817
GOTERM_BP_DIRECT	GO:0061025.membrane fusion	10	0.376506	0.00346136	HACE1, UBXN2B, MX2, MX1, MYOF, USO1, ANXA7, ADAM8, STX4A, BET1L	2336	28	19984	3.05528	1	0.227353	0.224817
GOTERM_BP_DIRECT	GO:0032715.negative regulation of interleukin-6 production	15	0.564759	0.00356567	CD84, TRIM30A, GBA, TNFAIP3, PRG4, IRAK3, PTPN22, TNF, RABGEF1, CD200R1, INPP5D, TLR9, PTPN6, CSK, HAVCR2	2336	55	19984	2.33313	1	0.231908	0.229321
GOTERM_BP_DIRECT	GO:1904646.cellular response to beta-amyloid	13	0.489458	0.00368568	APP, GSK3B, ABCC1, ITGA4, TREM2, FPR3, FPR2, AGER, ICAM1, CASP4, CD36, TLR6, LGMN	2336	44	19984	2.52755	1	0.237386	0.234738
GOTERM_BP_DIRECT	GO:0008219.cell death	12	0.451807	0.00402985	P2RX7, ALS2, ATP6AP1, BNIP3, PMP22, EMP1, MAP3K10, OLR1, EMP2, RIPK1, EMP3, MAP3K11	2336	39	19984	2.63224	1	0.257058	0.25419
GOTERM_BP_DIRECT	GO:0052695.cellular glucuronidation	8	0.301205	0.0041469	UGT1A10, UGT1A1, UGT1A5, UGT1A2, UGT1A9, UGT1A6A, UGT1A6B, UGT1A7C	2336	19	19984	3.60202	1	0.259534	0.256638
GOTERM_BP_DIRECT	GO:0045724.positive regulation of cilium assembly	8	0.301205	0.0041469	GSK3B, PPP1R35, MNS1, DZIP1, KCTD17, BBS4, ARHGAP35, TAPT1	2336	19	19984	3.60202	1	0.259534	0.256638
GOTERM_BP_DIRECT	GO:0006919.activation of cysteine-type endopeptidase activity involved in apoptotic process	19	0.715361	0.00442719	EGLN3, NLRP1A, SMAD3, STAT1, SLC11A2, ATP2A3, EIF2AK3, LAPTM5, RNF7, CFLAR, TNF, HSPD1, PYCARD, P2RX1, MYC, BAX, PPARG, JAK2, S100A8	2336	80	19984	2.03176	1	0.274271	0.271211
GOTERM_BP_DIRECT	GO:0008637.apoptotic mitochondrial changes	9	0.338855	0.00449208	PNP, JTB, BAX, NDUFS1, RNF7, SOD2, HK2, HSPD1, DAP3	2336	24	19984	3.20805	1	0.274271	0.271211
GOTERM_BP_DIRECT	GO:0071385.cellular response to glucocorticoid stimulus	10	0.376506	0.00450641	GSK3B, ZFP36, ANXA1, UGT1A1, GSTP1, NR3C1, UGT1A6A, ZFP36L2, UGT1A6B, ZFP36L1	2336	29	19984	2.94993	1	0.274271	0.271211
GOTERM_BP_DIRECT	GO:0017196.N-terminal peptidyl-methionine acetylation	5	0.188253	0.00485754	NAA30, NAA25, NAA35, NAA16, NAA15	2336	7	19984	6.11057	1	0.278174	0.275071
GOTERM_BP_DIRECT	GO:0072675.osteoclast fusion	5	0.188253	0.00485754	SBNO2, CD81, CD109, ADAM8, TCTA	2336	7	19984	6.11057	1	0.278174	0.275071
GOTERM_BP_DIRECT	GO:0018916.nitrobenzene metabolic process	5	0.188253	0.00485754	GSTM3, GSTM2, GSTM1, GSTM7, GSTM5	2336	7	19984	6.11057	1	0.278174	0.275071
GOTERM_BP_DIRECT	GO:0031468.nuclear envelope reassembly	7	0.263554	0.00495688	UBXN2B, CHMP1B, VPS4B, CHMP1A, VPS4A, CHMP2A, CHMP7	2336	15	19984	3.99224	1	0.278174	0.275071
GOTERM_BP_DIRECT	GO:0001775.cell activation	7	0.263554	0.00495688	SYK, CLEC7A, PLCG2, TIMP1, TLR6, TNF, TLR2	2336	15	19984	3.99224	1	0.278174	0.275071
GOTERM_BP_DIRECT	GO:0051122.hepoxilin biosynthetic process	7	0.263554	0.00495688	GSTM3, GSTM2, GSTM1, GSTP2, GSTP1, ALOX15, GSTM7	2336	15	19984	3.99224	1	0.278174	0.275071
GOTERM_BP_DIRECT	GO:0002755.MyD88-dependent toll-like receptor signaling pathway	7	0.263554	0.00495688	IRAK2, TLR9, TLR8, IRAK3, TLR6, HSPD1, TLR2	2336	15	19984	3.99224	1	0.278174	0.275071
GOTERM_BP_DIRECT	GO:0046777.protein autophosphorylation	36	1.35542	0.00496738	GSK3B, LRRK2, PRKX, CAMKK2, HK1, STK11, STK16, TRIM24, PIM1, RIPK1, CSK, JAK2, EPHB4, SYK, PRKCD, CAD, DAPK3, EIF2AK3, DYRK1A, EIF2AK2, IRAK3, PRKCA, MAPK14, PTK2, TGFBR1, CLK1, HCK, MELK, TAOK3, STK24, MAPKAPK3, FES, STK17B, MAP3K11, ATR, TAF1	2336	192	19984	1.60402	1	0.278174	0.275071
GOTERM_BP_DIRECT	GO:0042832.defense response to protozoan	12	0.451807	0.00498209	GBP6, IL6, GBP2B, GBP10, GBP7, ARG1, BCL3, CD37, HRAS, TSPAN32, PF4, GBP3	2336	40	19984	2.56644	1	0.278174	0.275071
GOTERM_BP_DIRECT	GO:0055085.transmembrane transport	73	2.74849	0.00499277	SLC25A1, ABCD4, SLC23A2, SLC44A3, SLC46A1, ABCD2, SLC44A1, SLC2A2, SLC35F1, SLC4A2, SLC7A11, SLC2A5, SLC2A6, PANX1, SLC22A15, SLC22A17, SLC22A18, SLCO2B1, SLC16A7, SLC39A8, SLC12A7, SLC39A1, SLC30A6, ABCC1, ABCC5, TAP1, SLC39A10, KCNAB1, ANO6, SLC39A14, SLC9B1, SLC7A5, SLC9A4, SLC7A6, SLC7A7, SLC7A8, SLCO4A1, SLC9A8, SLC25A12, SLC22A4, HVCN1, SLC43A1, KCNA3, CACNA1D, ABCB8, CLCN3, SLC7A1, SLC5A3,…	2336	457	19984	1.36652	1	0.278174	0.275071
GOTERM_BP_DIRECT	GO:0006914.autophagy	37	1.39307	0.00503178	CD84, TRIM30A, HDAC10, TRIM30C, LRRK2, PHF23, VPS4B, GBA, VPS4A, PTPN22, STK11, ATG4A-PS, CHMP1B, CHMP1A, UBQLN1, EPG5, ANXA7, ATG7, ATG5, UVRAG, GABARAPL1, XBP1, VPS33A, ATG9A, IRGM1, TM9SF1, TBC1D5, ATG16L1, TOLLIP, PLEKHM1, CHMP2A, PMP22, ATP13A2, ATG4A, CHMP7, S100A8, TECPR1	2336	199	19984	1.59059	1	0.278174	0.275071
GOTERM_BP_DIRECT	GO:0032956.regulation of actin cytoskeleton organization	19	0.715361	0.00508415	STAU2, ITGB3, PRKCD, RHOBTB3, TWF2, NEDD9, ARHGAP17, F11R, IQGAP3, RHOD, ARHGAP35, RHOB, IL1A, BST1, SH3BP1, FSCN1, CDK10, GPM6B, MYO1F	2336	81	19984	2.00668	1	0.278746	0.275637
GOTERM_BP_DIRECT	GO:0006694.steroid biosynthetic process	17	0.64006	0.00519059	HSD3B7, DHRS11, HMGCS1, SRD5A1, MSMO1, HMGCR, HSD17B7, HSD17B11, CYP51, CYP27A1, CYB5R3, CYP11A1, SC5D, MVD, DHCR7, LBR, FDFT1	2336	69	19984	2.1077	1	0.282249	0.2791
GOTERM_BP_DIRECT	GO:0032060.bleb assembly	6	0.225904	0.00545506	P2RX7, PMP22, EMP1, EMP2, ANO6, EMP3	2336	11	19984	4.66625	1	0.294218	0.290936
GOTERM_BP_DIRECT	GO:0007229.integrin-mediated signaling pathway	23	0.865964	0.00567402	VAV3, ITGAM, SYK, ITGA4, ITGB3, ITGB2, ISG15, GAB2, PTK2, ARHGAP35, TSPAN32, PRAM1, TYROBP, ITGAX, PTK2B, ADAM8, CD47, ITGA5, CDH17, FERMT2, ITGB3BP, FERMT3, LIMS1	2336	107	19984	1.83888	1	0.303106	0.299725
GOTERM_BP_DIRECT	GO:0045780.positive regulation of bone resorption	10	0.376506	0.00578135	CAR2, SYK, ATP6AP1, FCGR4, ITGB3, PLEKHM1, TRF, ADAM8, PRKCA, TMEM64	2336	30	19984	2.8516	1	0.303106	0.299725
GOTERM_BP_DIRECT	GO:0046032.ADP catabolic process	4	0.150602	0.00581564	NUDT9, NT5E, ENTPD1, AMPD3	2336	4	19984	8.55479	1	0.303106	0.299725
GOTERM_BP_DIRECT	GO:1901215.negative regulation of neuron death	19	0.715361	0.00581882	SLC23A2, APP, GSK3B, ABCC1, CSF3, LRRK2, GBA, STAT3, DTNBP1, ALG13, ENO2, SORL1, IL6, CD200R1, INPP5A, NMNAT1, CCL5, NPY, CD34	2336	82	19984	1.98221	1	0.303106	0.299725
GOTERM_BP_DIRECT	GO:0007286.spermatid development	36	1.35542	0.00586979	CEP57, TTC26, GM20888, GM10486, GM14525, GM10487, GM10488, GM10147, STK11, GM5935, GM5934, GM6121, BBS4, XLR, GM20736, GM10096, SLY, GM773, GM10230, ODF2, DDIAS, GM14632, GM10058, TTC21A, FNDC3A, GM14692, SMARCA2, GM4836, NUP210L, GM5169, 3830403N18RIK, GM21760, GM14819, GM1140, TUBA8, GM4297	2336	194	19984	1.58749	1	0.303106	0.299725
GOTERM_BP_DIRECT	GO:0032874.positive regulation of stress-activated MAPK cascade	9	0.338855	0.00593967	IL1A, TAOK3, CLEC7A, IL1B, ARL6IP5, EIF2AK2, IGFBP6, HMGCR, MID1	2336	25	19984	3.07973	1	0.303106	0.299725
GOTERM_BP_DIRECT	GO:0006164.purine nucleotide biosynthetic process	9	0.338855	0.00593967	PRPS1, ATIC, OAS2, IMPDH1, OAS3, ADSSL1, HPRT, GART, OASL2	2336	25	19984	3.07973	1	0.303106	0.299725
GOTERM_BP_DIRECT	GO:0048678.response to axon injury	12	0.451807	0.00610379	MAP2K1, TYROBP, P2RX4, ARG1, GIPR, BNIP3, PLCG2, BAX, TREM2, SOD2, AIF1, SOD1	2336	41	19984	2.50384	1	0.309104	0.305656
GOTERM_BP_DIRECT	GO:0045824.negative regulation of innate immune response	11	0.414157	0.00674475	CCR1, GRN, ZDHHC18, IFI205, IFI203, TNFAIP3, ACOD1, IRAK3, IFI202B, ATG5, HAVCR2	2336	36	19984	2.61396	1	0.338975	0.335194
GOTERM_BP_DIRECT	GO:0019722.calcium-mediated signaling	21	0.790663	0.00698017	CCR1, CX3CR1, APP, XCR1, SYK, LRRK2, EIF2AK3, CXCR4, CACNA1D, FPR3, FPR2, L1CAM, TNF, TPCN2, PPP1R9B, CCRL2, PLCG2, MCU, ADA, CCR2, TRPM4	2336	96	19984	1.87136	1	0.348169	0.344285
GOTERM_BP_DIRECT	GO:0071318.cellular response to ATP	7	0.263554	0.0071561	P2RX4, PDXP, CCL2, PTGS2, TAF1, TRPM4, SOD1	2336	16	19984	3.74272	1	0.35428	0.350328
GOTERM_BP_DIRECT	GO:0008089.anterograde axonal transport	10	0.376506	0.00731725	SNAPIN, FMR1, BLOC1S3, AP3D1, DTNBP1, KIF1B, AP3B1, SPG7, TERF2, SOD1	2336	31	19984	2.75961	1	0.359033	0.355028
GOTERM_BP_DIRECT	GO:0010634.positive regulation of epithelial cell migration	12	0.451807	0.00741446	EPB41L5, DOCK5, JUN, BMPR2, CAPN7, PLCG2, CTSH, IRS2, GAB2, HDAC6, CLASP1, PTK2	2336	42	19984	2.44423	1	0.359033	0.355028
GOTERM_BP_DIRECT	GO:0006695.cholesterol biosynthetic process	12	0.451807	0.00741446	IDI1, CYB5R3, HMGCS1, INSIG1, MSMO1, MVD, DHCR7, HMGCR, HSD17B7, LBR, CYP51, FDFT1	2336	42	19984	2.44423	1	0.359033	0.355028
GOTERM_BP_DIRECT	GO:0001525.angiogenesis	49	1.84488	0.00757355	ECM1, SERPINE1, RORA, EMC10, HS6ST1, FGF9, ANPEP, BSG, HOXA7, GLUL, EPHB4, CCR2, VAV3, EGFL7, ANXA2, SYK, MMP2, IL18, GAB1, PRKCA, TGFBR1, RHOB, MMP14, NCL, ADAM8, ITGA5, MFGE8, CCL12, CALCRL, SHC1, PRKX, PTGS2, PIK3R6, CALD1, S1PR1, PTK2B, CCL2, NUS1, XBP1, JUN, MCAM, C1GALT1, EIF2AK3, MAPK14, SMAD5, PTK2, PDCL3, TGFBI, NAA15	2336	289	19984	1.45047	1	0.364079	0.360018
GOTERM_BP_DIRECT	GO:0002224.toll-like receptor signaling pathway	9	0.338855	0.0077158	MAPKAPK3, UNC93B1, PLCG2, TLR9, TLR8, AP3B1, TLR6, TLR3, TLR2	2336	26	19984	2.96128	1	0.365619	0.36154
GOTERM_BP_DIRECT	GO:0006997.nucleus organization	9	0.338855	0.0077158	GOLM1, CHMP1B, VPS4B, CHMP1A, LMNA, VPS4A, CHMP2A, CHMP7, PLEC	2336	26	19984	2.96128	1	0.365619	0.36154
GOTERM_BP_DIRECT	GO:0070301.cellular response to hydrogen peroxide	18	0.677711	0.00778763	ANXA1, ARG1, PCGF2, BNIP3, PRKCD, TNFAIP3, HDAC6, RHOB, SETX, NET1, IL6, IMPACT, IL18RAP, LCN2, MDM2, RIPK1, ZFP277, ANKZF1	2336	78	19984	1.97418	1	0.366405	0.362318
GOTERM_BP_DIRECT	GO:0045732.positive regulation of protein catabolic process	20	0.753012	0.0082125	AMER1, GSK3B, NDUFA13, TRIM30A, HACE1, RHBDD3, RHBDD1, PLK2, MSN, TNFAIP3, CBLB, WWP2, PTTG1IP, PPP2R3A, TNF, SORL1, ITCH, EZR, ATG7, DTL	2336	91	19984	1.88017	1	0.379496	0.375263
GOTERM_BP_DIRECT	GO:0009410.response to xenobiotic stimulus	30	1.12952	0.00824545	HDAC4, PNP2, SLC1A2, MGST1, PTPRM, PNP, BLOC1S3, CASP1, HADH, ABCB1B, ATG5, DGCR2, APOBEC1, VAV3, ARNT2, JUN, XBP1, ABCC1, RHBDD3, SRD5A1, MMP2, CYBB, NFATC2, INHBA, SOD2, SOD1, P2RX7, HADHA, RASA1, LCN2	2336	157	19984	1.63467	1	0.379496	0.375263
GOTERM_BP_DIRECT	GO:0010934.macrophage cytokine production	11	0.414157	0.00829468	P2RX7, PANX1, PYCARD, IL1B, ATG9A, CASP4, CASP1, ASH1L, CD36, TLR3, TLR2	2336	37	19984	2.54332	1	0.379496	0.375263
GOTERM_BP_DIRECT	GO:0050870.positive regulation of T cell activation	11	0.414157	0.00829468	PYCARD, H2-DMB2, H2-DMA, H2-DMB1, CCL2, CD47, H2-OA, CARD11, ADA, CCR2, HSPD1	2336	37	19984	2.54332	1	0.379496	0.375263
GOTERM_BP_DIRECT	GO:0046761.viral budding from plasma membrane	6	0.225904	0.00846014	CHMP1B, VPS4B, CHMP1A, VPS4A, CHMP2A, CHMP7	2336	12	19984	4.2774	1	0.381046	0.376795
GOTERM_BP_DIRECT	GO:0060396.growth hormone receptor signaling pathway	5	0.188253	0.00882015	SOCS2, STAT3, PIK3R1, JAK2, PTK2	2336	8	19984	5.34675	1	0.381046	0.376795
GOTERM_BP_DIRECT	GO:0034162.toll-like receptor 9 signaling pathway	5	0.188253	0.00882015	UNC93B1, TLR9, EPG5, PIK3AP1, HAVCR2	2336	8	19984	5.34675	1	0.381046	0.376795
GOTERM_BP_DIRECT	GO:0034475.U4 snRNA 3'-end processing	5	0.188253	0.00882015	EXOSC7, EXOSC6, EXOSC5, EXOSC8, EXOSC3	2336	8	19984	5.34675	1	0.381046	0.376795
GOTERM_BP_DIRECT	GO:0032741.positive regulation of interleukin-18 production	5	0.188253	0.00882015	GSDMD, GBP5, TLR9, TNF, TLR2	2336	8	19984	5.34675	1	0.381046	0.376795
GOTERM_BP_DIRECT	GO:1901687.glutathione derivative biosynthetic process	5	0.188253	0.00882015	GSTM3, GSTM2, GSTM1, GSTP2, GSTP1	2336	8	19984	5.34675	1	0.381046	0.376795
GOTERM_BP_DIRECT	GO:0032730.positive regulation of interleukin-1 alpha production	5	0.188253	0.00882015	P2RX7, PANX1, NLRP10, S100A13, CASP1	2336	8	19984	5.34675	1	0.381046	0.376795
GOTERM_BP_DIRECT	GO:0070458.cellular detoxification of nitrogen compound	5	0.188253	0.00882015	GSTM3, GSTM2, GSTM1, GSTM7, GSTM5	2336	8	19984	5.34675	1	0.381046	0.376795
GOTERM_BP_DIRECT	GO:0045892.negative regulation of transcription, DNA-templated	100	3.76506	0.0088455	RB1, ZFP568, NDUFA13, HDAC10, KDM1A, GMNN, ZBTB20, NR3C1, TNF, BASP1, TRIM24, KAT8, KAT7, HOXA7, PIAS4, TLE4, RBFOX2, ZBTB38, FOXP1, DEPDC1A, PSPC1, KAT6B, GM7982, ATF3, RSL1, CTBP2, MAGED1, SHC1, HMBOX1, SBNO2, DEAF1, NACC1, HIVEP1, PATZ1, ZBED6, HEXIM1, JUN, PHC2, PTCH1, SETDB2, HMGA1, NR1D1, SMARCA2, NFKB1, GON4L, YEATS2, BCL3, BHLHE40, MDM2, NOSTRIN, MAP3K10, LRCH4, RCOR2, RCOR1, MXD3, GM6351…	2336	673	19984	1.27114	1	0.381046	0.376795
GOTERM_BP_DIRECT	GO:0030890.positive regulation of B cell proliferation	13	0.489458	0.00930384	VAV3, CHRNB2, CD74, MEF2C, CD81, NFATC2, SLC39A10, IRS2, BST1, TLR9, PELI1, CARD11, ADA	2336	49	19984	2.26964	1	0.398204	0.393762
GOTERM_BP_DIRECT	GO:0009968.negative regulation of signal transduction	14	0.527108	0.00946398	BRAP, RGS18, GSK3B, RGS19, RGS16, SOCS2, SOCS3, RGS2, RGS3, RGS1, INPP5D, DDIT4, RGS10, SOCS4	2336	55	19984	2.17758	1	0.402462	0.397972
GOTERM_BP_DIRECT	GO:0019221.cytokine-mediated signaling pathway	30	1.12952	0.00981355	LILRA6, CEBPA, CCL12, EBI3, MPL, IL1RAP, PIRB, IRAK2, CCL2, JAK2, JAK1, CCR2, IL13RA1, IFNAR2, IL10RB, STAT1, IL10RA, IFNGR2, STAT3, IRAK3, EPOR, CSF2RB2, IL1A, IL6, KLF6, IL1B, PTPN6, IL7R, IFNAR1, PF4	2336	159	19984	1.61411	1	0.409353	0.404787
GOTERM_BP_DIRECT	GO:2000377.regulation of reactive oxygen species metabolic process	9	0.338855	0.00986291	PID1, ALDH2, PDK3, RIPK1, BCO2, MPV17, TNF, PARL, ATG5	2336	27	19984	2.8516	1	0.409353	0.404787
GOTERM_BP_DIRECT	GO:0051091.positive regulation of sequence-specific DNA binding transcription factor activity	26	0.978916	0.00988647	HDAC4, APP, CSF3, TRIM30A, KDM1A, TRIM30C, TNF, PYCARD, CLEC7A, PLCG2, TRIM25, JAK2, TRIM41, TAF12, ANXA3, NFAM1, PPP2R5B, ARID5B, IL6, RGCC, IL1B, TRAF5, JMY, ANKRD42, TRIM14, PPARG	2336	132	19984	1.68504	1	0.409353	0.404787
GOTERM_BP_DIRECT	GO:0035563.positive regulation of chromatin binding	7	0.263554	0.00998185	HMBOX1, DTX3L, CTBP2, KDM1A, DDX11, GMNN, PARP9	2336	17	19984	3.52256	1	0.409353	0.404787
GOTERM_BP_DIRECT	GO:0071498.cellular response to fluid shear stress	7	0.263554	0.00998185	CAR2, XBP1, MEF2C, PTK2B, PTGS2, PKD2, PLEC	2336	17	19984	3.52256	1	0.409353	0.404787
GOTERM_BP_DIRECT	GO:0032088.negative regulation of NF-kappaB transcription factor activity	18	0.677711	0.0100683	PSMD10, PIAS4, PRMT2, SETD6, TNFAIP3, ACOD1, IRAK3, COMMD1, PYCARD, NFKBIA, UFL1, ITCH, IRAK2, BCL3, TLR9, PELI1, RBCK1, HAVCR2	2336	80	19984	1.92483	1	0.409353	0.404787
GOTERM_BP_DIRECT	GO:0008203.cholesterol metabolic process	24	0.903614	0.0102113	ABCA1, APP, CEBPA, HMGCS1, ABCA5, INSIG1, GBA, HDLBP, APOBR, MSMO1, HMGCR, CLN6, CYP51, CYP27A1, ARV1, LIPC, CYB5R3, CYP11A1, SOAT2, PMP22, MVD, DHCR7, LBR, FDFT1	2336	119	19984	1.72534	1	0.409353	0.404787
GOTERM_BP_DIRECT	GO:2000406.positive regulation of T cell migration	8	0.301205	0.0102546	PYCARD, CXCL10, APP, ITGA4, ITGB3, CCL5, ADAM8, AIF1	2336	22	19984	3.11083	1	0.409353	0.404787
GOTERM_BP_DIRECT	GO:1904262.negative regulation of TORC1 signaling	8	0.301205	0.0102546	RNF167, STK11, DEPTOR, SESN3, NPRL2, ALG13, DEPDC5, KPTN	2336	22	19984	3.11083	1	0.409353	0.404787
GOTERM_BP_DIRECT	GO:0006955.immune response	76	2.86145	0.0103763	H2-T24, H2-T23, IL1RN, CSF3, NRROS, CLEC4N, CD80, LST1, CBLB, CXCL3, TNF, CXCL2, CTSQ, PNP, CTSL, CTSK, CCRL2, CD36, JAK2, CCR2, H60B, IL18, SERPINB9, IL1A, SLPI, 4930486L24RIK, IL1B, TLR9, TLR8, TLR6, LTB, TLR3, TLR2, CX3CR1, CD274, CLEC4A3, CCL12, CLEC4A2, PNP2, H2-M2, H2-DMA, CEBPG, CXCR4, CST7, CCL7, NFIL3, SERPINB9D, CCL6, SERPINB9E, H2-DMB1, CCL5, SERPINB9F, CCL4, SERPINB9G, CCL2, SERPINB9C…	2336	494	19984	1.31612	1	0.409353	0.404787
GOTERM_BP_DIRECT	GO:0046330.positive regulation of JNK cascade	22	0.828313	0.0103977	APP, GADD45A, TRAF1, DUSP15, TNF, AGER, GADD45G, PYCARD, FGD4, IL1A, NAIP2, NAIP5, RASSF2, TAOK3, IL1B, TRAF5, PTK2B, MAP3K10, RIPK1, HRAS, MAP3K11, TLR3	2336	106	19984	1.77552	1	0.409353	0.404787
GOTERM_BP_DIRECT	GO:0006898.receptor-mediated endocytosis	17	0.64006	0.0104282	SCARB2, RNASEK, ITGAM, CD300A, ITGB2, FPR2, SORL1, FCGR1, GAK, RABGEF1, CLN3, CTTN, AP1G2, MICALL1, MRC1, SDC1, CD36	2336	74	19984	1.96529	1	0.409353	0.404787
GOTERM_BP_DIRECT	GO:0050766.positive regulation of phagocytosis	17	0.64006	0.0104282	RAB27A, TREM2, FPR3, PLA2G5, FPR2, TNF, PTK2, SOD1, PYCARD, C3, FCGR1, CLEC7A, LMAN2, IL1B, CD47, CD36, MFGE8	2336	74	19984	1.96529	1	0.409353	0.404787
GOTERM_BP_DIRECT	GO:0043433.negative regulation of sequence-specific DNA binding transcription factor activity	19	0.715361	0.010895	HDAC4, RB1, PRMT2, KDM1A, PTCH1, ZFP932, CEBPG, CTNNBIP1, WWP2, FOXS1, SUMO1, IRAK2, BHLHE40, RLIM, PIM1, MAP3K10, NUPR1, TRIB1, TAF1	2336	87	19984	1.86829	1	0.425161	0.420418
GOTERM_BP_DIRECT	GO:0043122.regulation of I-kappaB kinase/NF-kappaB signaling	10	0.376506	0.0113002	UFL1, CLEC7A, IL1B, TRAF5, PLCG2, WDR83, IKBKG, TRAF1, TNF, NFKBIB	2336	33	19984	2.59236	1	0.433326	0.428492
GOTERM_BP_DIRECT	GO:0032418.lysosome localization	10	0.376506	0.0113002	SPAG9, RNF167, SNAPIN, VPS33A, PLEKHM1, KXD1, KIF1B, BORCS8, HDAC6, BORCS5	2336	33	19984	2.59236	1	0.433326	0.428492
GOTERM_BP_DIRECT	GO:0010332.response to gamma radiation	10	0.376506	0.0113002	APOBEC1, PNP, CCL7, MYC, DCUN1D3, CCL2, BAX, ERCC6, SOD2, CXCL2	2336	33	19984	2.59236	1	0.433326	0.428492
GOTERM_BP_DIRECT	GO:0008361.regulation of cell size	9	0.338855	0.0124235	VAV3, MTPN, SLC9A3R1, MSN, E2F4, LAMTOR4, IL7R, IQGAP3, ARHGAP35	2336	28	19984	2.74976	1	0.466325	0.461123
GOTERM_BP_DIRECT	GO:1900017.positive regulation of cytokine production involved in inflammatory response	9	0.338855	0.0124235	GBP5, IL6, CLEC7A, STAT3, TARM1, ANKRD42, TLR6, IL17RC, TNF	2336	28	19984	2.74976	1	0.466325	0.461123
GOTERM_BP_DIRECT	GO:0090557.establishment of endothelial intestinal barrier	6	0.225904	0.0124419	TJP1, RAP2C, RAPGEF2, F11R, TJP3, ICAM1	2336	13	19984	3.94837	1	0.466325	0.461123
GOTERM_BP_DIRECT	GO:0039702.viral budding via host ESCRT complex	6	0.225904	0.0124419	CHMP1B, VPS4B, CHMP1A, VPS4A, CHMP2A, CHMP7	2336	13	19984	3.94837	1	0.466325	0.461123
GOTERM_BP_DIRECT	GO:0097191.extrinsic apoptotic signaling pathway	14	0.527108	0.0128109	GSK3B, NDUFA13, SMAD3, INHBA, TNF, P2RX7, CTTN, FAS, BAX, RIPK1, FADD, JAK2, TLR3, ZFP110	2336	57	19984	2.10118	1	0.468738	0.46351
GOTERM_BP_DIRECT	GO:0034767.positive regulation of ion transmembrane transport	4	0.150602	0.0132745	P2RX7, SLC9A3R2, SLC9A3R1, ANO6	2336	5	19984	6.84384	1	0.468738	0.46351
GOTERM_BP_DIRECT	GO:0070106.interleukin-27-mediated signaling pathway	4	0.150602	0.0132745	OAS2, STAT1, OASL1, OASL2	2336	5	19984	6.84384	1	0.468738	0.46351
GOTERM_BP_DIRECT	GO:0002282.microglial cell activation involved in immune response	4	0.150602	0.0132745	CX3CR1, GRN, TYROBP, TREM2	2336	5	19984	6.84384	1	0.468738	0.46351
GOTERM_BP_DIRECT	GO:0036016.cellular response to interleukin-3	4	0.150602	0.0132745	GSK3B, JAK2, SH2B3, JAK1	2336	5	19984	6.84384	1	0.468738	0.46351
GOTERM_BP_DIRECT	GO:0010574.regulation of vascular endothelial growth factor production	4	0.150602	0.0132745	IL6, CCL2, NDRG2, CCR2	2336	5	19984	6.84384	1	0.468738	0.46351
GOTERM_BP_DIRECT	GO:0071866.negative regulation of apoptotic process in bone marrow	4	0.150602	0.0132745	PLK2, LEF1, FLT3L, HSPD1	2336	5	19984	6.84384	1	0.468738	0.46351
GOTERM_BP_DIRECT	GO:0034123.positive regulation of toll-like receptor signaling pathway	4	0.150602	0.0132745	TLR9, PIK3AP1, TLR3, TLR2	2336	5	19984	6.84384	1	0.468738	0.46351
GOTERM_BP_DIRECT	GO:2000353.positive regulation of endothelial cell apoptotic process	8	0.301205	0.0132835	XBP1, CCL12, RGCC, ITGA4, PDCD4, CCL2, ANO6, AGER	2336	23	19984	2.97558	1	0.468738	0.46351
GOTERM_BP_DIRECT	GO:0043032.positive regulation of macrophage activation	8	0.301205	0.0132835	IL1RL1, CEBPA, KARS, TLR6, ULBP1, RAET1B, HSPD1, HAVCR2	2336	23	19984	2.97558	1	0.468738	0.46351
GOTERM_BP_DIRECT	GO:0030301.cholesterol transport	8	0.301205	0.0132835	ABCA1, SCARB1, ARV1, LIPC, ABCA5, VPS4B, OSBPL2, CD36	2336	23	19984	2.97558	1	0.468738	0.46351
GOTERM_BP_DIRECT	GO:2001171.positive regulation of ATP biosynthetic process	7	0.263554	0.0135181	MAP2K1, PID1, MYC, STAT3, TREM2, SLC25A12, BCL2L1	2336	18	19984	3.32686	1	0.469523	0.464285
GOTERM_BP_DIRECT	GO:0071816.tail-anchored membrane protein insertion into ER membrane	7	0.263554	0.0135181	UBL4A, CAML, MMGT1, EMC2, SGTA, EMC10, GET4	2336	18	19984	3.32686	1	0.469523	0.464285
GOTERM_BP_DIRECT	GO:0030595.leukocyte chemotaxis	7	0.263554	0.0135181	CCR1, CX3CR1, CNR2, CCL4, S1PR1, CXCL2, PF4	2336	18	19984	3.32686	1	0.469523	0.464285
GOTERM_BP_DIRECT	GO:0010043.response to zinc ion	10	0.376506	0.0138121	APOBEC1, P2RX7, CAR2, GSK3B, ARG1, HVCN1, HAAO, SOD2, ASS1, KHK	2336	34	19984	2.51612	1	0.474765	0.469469
GOTERM_BP_DIRECT	GO:0001782.B cell homeostasis	10	0.376506	0.0138121	DOCK10, DOCK11, CAML, MEF2C, TNFRSF13B, PIK3CD, BAX, IKBKG, IL7R, PIRB	2336	34	19984	2.51612	1	0.474765	0.469469
GOTERM_BP_DIRECT	GO:0006325.chromatin organization	54	2.03313	0.0140743	N6AMT1, RB1, PHF2, PRDM9, KDM1A, TONSL, CHD6, DPY30, CHD5, LAMC1, NR3C1, RCBTB1, BABAM1, ING5, HMGN5, UIMC1, SPIN1, KAT8, KAT7, HMG20A, JAK2, JARID2, HMGN1, PRMT7, DTX3L, GPX4, DAPK3, TET2, SIRT6, ASH1L, DNAJC2, MMS22L, KAT6B, KDM7A, HDAC4, USP16, UHRF1, HDAC8, HDAC6, HIRA, NSD1, METTL4, RNF20, 0610010K14RIK, SETDB2, EYA4, SMARCA5, SMARCA2, TDRD3, KANSL3, RCOR1, EZH1, FAM50A, PHF19	2336	336	19984	1.37488	1	0.481284	0.475916
GOTERM_BP_DIRECT	GO:0071447.cellular response to hydroperoxide	5	0.188253	0.0144205	DDIAS, PRKCD, CD36, OXR1, AIF1	2336	9	19984	4.75266	1	0.483737	0.478341
GOTERM_BP_DIRECT	GO:0097527.necroptotic signaling pathway	5	0.188253	0.0144205	FAS, RIPK1, FADD, TNF, TLR3	2336	9	19984	4.75266	1	0.483737	0.478341
GOTERM_BP_DIRECT	GO:0043928.exonucleolytic nuclear-transcribed mRNA catabolic process involved in deadenylation-dependent decay	5	0.188253	0.0144205	EXOSC7, CNOT6, EXOSC5, EXOSC8, EXOSC3	2336	9	19984	4.75266	1	0.483737	0.478341
GOTERM_BP_DIRECT	GO:0035458.cellular response to interferon-beta	15	0.564759	0.0144377	GBP6, GBP2B, NDUFA13, TRAF3IP3, GBP7, IFI205, STAT1, IFI203, HTRA2, IRGM1, ACOD1, IFI202B, IFIT1, TLR3, GBP3	2336	64	19984	2.00503	1	0.483737	0.478341
GOTERM_BP_DIRECT	GO:2000134.negative regulation of G1/S transition of mitotic cell cycle	12	0.451807	0.0149559	KANK2, RB1, CCL12, PRMT2, PPP2R3D, DCUN1D3, CDK2AP2, CCL2, RIPK1, INHBA, BRD7, PKD2	2336	46	19984	2.23169	1	0.495188	0.489664
GOTERM_BP_DIRECT	GO:0006665.sphingolipid metabolic process	13	0.489458	0.0149886	ASAH2, ST8SIA1, GBA, SGMS2, ARV1, SPTLC1, GM2A, ACER3, PSAP, SERINC1, B4GALT6, SERINC3, B4GALT5	2336	52	19984	2.1387	1	0.495188	0.489664
GOTERM_BP_DIRECT	GO:0016311.dephosphorylation	24	0.903614	0.0150034	MTMR1, PTPN18, DUSP3, DUSP1, PTPRO, PDXP, PTPRM, PTPN22, DUSP18, DUSP15, SSH2, DUSP8, PTPDC1, MTM1, CDC14B, PTPRE, NT5C3B, PTP4A3, PXYLP1, PTPN6, PTPN4, ACPP, TNS3, LHPP	2336	123	19984	1.66923	1	0.495188	0.489664
GOTERM_BP_DIRECT	GO:0001935.endothelial cell proliferation	9	0.338855	0.0154396	SCARB1, XBP1, MMP14, BMPR2, CAV2, NRARP, PRKX, CD34, TGFBR1	2336	29	19984	2.65494	1	0.502089	0.496488
GOTERM_BP_DIRECT	GO:0051453.regulation of intracellular pH	9	0.338855	0.0154396	CLN3, SLC4A8, CAR2, SLC9A4, SLC9A6, HVCN1, SLC9A8, SLC4A2, SLC9B1	2336	29	19984	2.65494	1	0.502089	0.496488
GOTERM_BP_DIRECT	GO:1902042.negative regulation of extrinsic apoptotic signaling pathway via death domain receptors	9	0.338855	0.0154396	GSK3B, SERPINE1, TMBIM1, TNFAIP3, CFLAR, RFFL, BCL2L1, TNFRSF22, ICAM1	2336	29	19984	2.65494	1	0.502089	0.496488
GOTERM_BP_DIRECT	GO:0007005.mitochondrion organization	22	0.828313	0.0156348	CEBPA, STOML2, CNTNAP1, AGTPBP1, MTX1, CAV2, LRRK2, VPS13C, GBA, HTRA2, SPG7, BCS1L, SOD2, RAB32, P2RX7, AFG3L2, MARCKS, RAB29, LONP1, TMEM126B, ATG7, PLEC	2336	110	19984	1.71096	1	0.503501	0.497885
GOTERM_BP_DIRECT	GO:0007030.Golgi organization	22	0.828313	0.0156348	DYNC2H1, USP6NL, RAB2B, COG8, CUL7, TMED9, HACE1, ATP8B2, LMAN2L, ATL3, UBXN2B, COG6, LRRK2, TANGO2, USO1, CIT, RAB43, GAK, LMAN2, RAB29, CORO7, CLASP1	2336	110	19984	1.71096	1	0.503501	0.497885
GOTERM_BP_DIRECT	GO:0051384.response to glucocorticoid	16	0.60241	0.0158552	IL1RN, MAP2K1, GOT1, ANXA3, DUSP1, PIK3R1, PTGS2, TNF, AIF1, CXCL2, ASS1, HSPD1, IL6, CTSL, SDC1, FAS	2336	71	19984	1.92784	1	0.508133	0.502465
GOTERM_BP_DIRECT	GO:0008152.metabolic process	33	1.24247	0.015979	PCX, LYZ2, GBA, LYZ1, PLOD3, TNFAIP3, DNPH1, HK2, PAPSS1, HK1, HK3, NDST1, ATIC, NAGLU, HLCS, ME2, FDFT1, MANBA, CAD, FUCA2, ALG13, GSTZ1, MAN1A, HADHA, PFKL, GLB1L, MAN2B2, KBTBD2, MAN2B1, MAN1B1, PFKM, GART, PFKP	2336	186	19984	1.51779	1	0.509637	0.503952
GOTERM_BP_DIRECT	GO:0001818.negative regulation of cytokine production	10	0.376506	0.016714	SRGN, TIA1, CEACAM1, RGCC, CLEC4A2, PPARG, ATP2B1, NDRG2, NFKB1, LGR4	2336	35	19984	2.44423	1	0.528952	0.523052
GOTERM_BP_DIRECT	GO:0051301.cell division	62	2.33434	0.0168266	RB1, USP37, ZWILCH, CCNF, CKS1B, BABAM1, CDC20, CCND3, CCND2, CHMP1B, CHMP1A, CDK20, DIS3L2, HELLS, TIPIN, DYNLT3, HAUS3, ANXA11, ACTR8, CDC25C, HAUS2, CIT, CD2AP, HAUS1, KLHL42, LATS2, CKS2, JTB, KIF2C, ITGB3BP, USP16, RALB, TSG101, CDCA3, VPS4B, VPS4A, CDCA8, NEDD9, SKA3, CCNB2, HAUS8, EVI5, CLASP1, CENPT, NEK9, SPAG5, SETDB2, KLHL22, CHFR, ZWINT, NDC80, CENPE, SNX18, WEE1, MIS18A, UBE2S, PPP2R…	2336	399	19984	1.32932	1	0.528952	0.523052
GOTERM_BP_DIRECT	GO:0031668.cellular response to extracellular stimulus	8	0.301205	0.0169035	NR4A2, P2RX7, GSDMD, ADORA2B, SLC1A2, AIF1, ARHGAP35, PLEC	2336	24	19984	2.8516	1	0.528952	0.523052
GOTERM_BP_DIRECT	GO:0043277.apoptotic cell clearance	8	0.301205	0.0169035	TYROBP, ITGB3, ALOX15, RARA, TREM2, CD36, MFGE8, CCR2	2336	24	19984	2.8516	1	0.528952	0.523052
GOTERM_BP_DIRECT	GO:0051289.protein homotetramerization	14	0.527108	0.0170016	GBP5, CRTC2, USP16, SHMT2, OSBPL2, ACOT13, PKD2L1, HPRT, MCOLN1, PKD2, SOD2, KCNJ2, ALDH9A1, TRPM4	2336	59	19984	2.02995	1	0.529523	0.523616
GOTERM_BP_DIRECT	GO:0032743.positive regulation of interleukin-2 production	11	0.414157	0.0173462	IL1A, STOML2, PNP, ANXA1, PNP2, CLEC7A, IL1B, PLCG2, CARD11, SPTBN1, CCR2	2336	41	19984	2.29519	1	0.533225	0.527277
GOTERM_BP_DIRECT	GO:0045671.negative regulation of osteoclast differentiation	11	0.414157	0.0173462	PIRA1, LILRA6, CEACAM1, MAFB, TNFAIP6, INPP5D, PIRA6, PIK3R1, TCTA, PIRB, CLEC2D	2336	41	19984	2.29519	1	0.533225	0.527277
GOTERM_BP_DIRECT	GO:0043409.negative regulation of MAPK cascade	12	0.451807	0.0175206	PSMD10, P2RX7, DOK1, DOK2, DUSP3, DUSP1, PRDM15, PTPN6, PRKCA, NF2, ASH1L, DUSP8	2336	47	19984	2.1842	1	0.533225	0.527277
GOTERM_BP_DIRECT	GO:0036258.multivesicular body assembly	6	0.225904	0.0175223	CHMP1B, VPS4B, CHMP1A, VPS4A, CHMP2A, CHMP7	2336	14	19984	3.66634	1	0.533225	0.527277
GOTERM_BP_DIRECT	GO:0097398.cellular response to interleukin-17	6	0.225904	0.0175223	CXCL10, SOCS3, IL6, IL1B, STAT3, NFKB1	2336	14	19984	3.66634	1	0.533225	0.527277
GOTERM_BP_DIRECT	GO:0046835.carbohydrate phosphorylation	7	0.263554	0.0178432	HK3, PFKL, PFKM, RBKS, HK2, KHK, HK1	2336	19	19984	3.15177	1	0.538054	0.532052
GOTERM_BP_DIRECT	GO:0008631.intrinsic apoptotic signaling pathway in response to oxidative stress	7	0.263554	0.0178432	MELK, STK24, ALDH2, ARL6IP5, RNF7, SOD2, JAK2	2336	19	19984	3.15177	1	0.538054	0.532052
GOTERM_BP_DIRECT	GO:0007264.small GTPase mediated signal transduction	21	0.790663	0.0184333	VAV3, DOCK5, GDI1, USO1, ITSN1, SH2D3C, RHOBTB3, RHOD, RHOB, ARHGAP33, DOCK10, DOCK11, TIAM1, RASGEF1B, RAPGEF2, RHEBL1, RGL1, HRAS, RALGDS, RGL2, RALGPS1	2336	105	19984	1.71096	1	0.552916	0.546749
GOTERM_BP_DIRECT	GO:0042981.regulation of apoptotic process	39	1.46837	0.0185162	GSK3B, CUL7, PHLPP1, NLRP1A, MAGED1, CAAP1, GLI3, PYCARD, RASSF2, IRAK2, MYC, CASP4, RASSF6, CASP1, TRIM24, FADD, TNFAIP8L2, CCNL2, JAK2, OSGIN1, IRAK3, TRAF1, CFLAR, FBXO10, IGF2R, CXCL10, NAIP2, IL6, NAIP5, SELL, TRAF5, BCL3, RARA, FAS, BAX, NF2, CARD11, BCL2L1, BIRC3	2336	231	19984	1.44432	1	0.552916	0.546749
GOTERM_BP_DIRECT	GO:0071356.cellular response to tumor necrosis factor	27	1.01657	0.0185861	HDAC4, CEBPA, CCL12, PID1, GBA, RORA, ZFP36L2, ZFP36L1, PYCARD, ZFP36, CCL7, CCL6, CCL5, CCL4, CCL2, RIPK1, GBP3, ACOD1, NR1D1, MAPK14, WDR35, NFKB1, ASS1, FOXP1, NFKBIA, IL6, BIRC3	2336	146	19984	1.58205	1	0.552916	0.546749
GOTERM_BP_DIRECT	GO:0006826.iron ion transport	9	0.338855	0.0189517	HEPHL1, MMGT1, SLC11A2, FTHL17E, FTHL17D, TRF, SFXN1, SLC39A14, FTHL17B	2336	30	19984	2.56644	1	0.558779	0.552546
GOTERM_BP_DIRECT	GO:0006401.RNA catabolic process	9	0.338855	0.0189517	ISG20, EXOSC7, EXOSC6, EXOSC5, EXOSC10, OAS2, EXOSC8, DIS3L, EXOSC3	2336	30	19984	2.56644	1	0.558779	0.552546
GOTERM_BP_DIRECT	GO:0043280.positive regulation of cysteine-type endopeptidase activity involved in apoptotic process	14	0.527108	0.0194506	BCAP31, APP, NDUFA13, SYK, HTRA2, TNF, WDR35, PYCARD, CLEC7A, MYC, CASP1, ARL6IP5, FAS, CTSD	2336	60	19984	1.99612	1	0.570952	0.564584
GOTERM_BP_DIRECT	GO:0034605.cellular response to heat	13	0.489458	0.0200308	CLPB, ST8SIA1, MYOF, HTRA2, ATP2A2, XYLT1, PTGS2, HSPD1, PDCL3, IL1A, SUMO1, TFEC, PMP22	2336	54	19984	2.05949	1	0.572424	0.566038
GOTERM_BP_DIRECT	GO:0045786.negative regulation of cell cycle	13	0.489458	0.0200308	RB1, CEBPA, GMNN, INHBA, PTGS2, RUNX3, RHOB, MIR214, RNF167, RPS6KA2, CHMP1A, TAF6, NUPR1	2336	54	19984	2.05949	1	0.572424	0.566038
GOTERM_BP_DIRECT	GO:0070372.regulation of ERK1 and ERK2 cascade	10	0.376506	0.0200371	TIAM1, CEACAM2, MAP2K1, CEACAM1, RRAS, SYK, IL1B, GSTP1, PTPN6, L1CAM	2336	36	19984	2.37633	1	0.572424	0.566038
GOTERM_BP_DIRECT	GO:0070584.mitochondrion morphogenesis	10	0.376506	0.0200371	PID1, POLG2, MUP9, BAX, MFF, MUP1, MUP2, BCL2L1, PLEC, MTM1	2336	36	19984	2.37633	1	0.572424	0.566038
GOTERM_BP_DIRECT	GO:0048870.cell motility	10	0.376506	0.0200371	MAP2K1, CTTN, MYO10, DST, CFL2, FSCN1, PLD1, CD34, TGFBR1, PLEC	2336	36	19984	2.37633	1	0.572424	0.566038
GOTERM_BP_DIRECT	GO:0000278.mitotic cell cycle	26	0.978916	0.0200463	APP, USP16, DCTN2, CETN4, CDCA8, SKA3, CDC14B, MYBL2, E2F4, DIS3L2, CENPT, MAP2K1, PLK2, SETDB2, CDC5L, TUBA4A, CHFR, CIT, CENPE, SNX18, WEE1, PPP2R2D, TADA3, JTB, PTPN6, TUBA8	2336	140	19984	1.58875	1	0.572424	0.566038
GOTERM_BP_DIRECT	GO:0043123.positive regulation of I-kappaB kinase/NF-kappaB signaling	27	1.01657	0.0201476	TRIM30A, CLEC4N, TRIM30C, TNF, CLEC7A, TIFA, CASP1, S100A13, TRIM25, RIPK1, FADD, CD36, IKBKG, CD74, CFLAR, JMJD8, IL1A, IL1B, TRAF5, TLR9, PELI1, TRIM14, TLR6, RBCK1, TLR3, TMEM106A, CARD11	2336	147	19984	1.57129	1	0.572424	0.566038
GOTERM_BP_DIRECT	GO:0010508.positive regulation of autophagy	18	0.677711	0.0201931	GSK3B, XBP1, MAP2K1, TRIM30A, TRIM30C, NPRL2, LRRK2, PLK2, IRGM1, PIK3C2A, AGER, UFL1, STK11, ATG16L1, TLR9, TRIM14, DEPDC5, ATG7	2336	86	19984	1.79054	1	0.572424	0.566038
GOTERM_BP_DIRECT	GO:0007040.lysosome organization	12	0.451807	0.0203986	ABCA1, CLN3, GRN, SNAPIN, NAGLU, LRRK2, GBA, AP3B1, ACPP, TPCN2, CLN6, CLN5	2336	48	19984	2.1387	1	0.572424	0.566038
GOTERM_BP_DIRECT	GO:0042594.response to starvation	11	0.414157	0.0204499	GNPAT, ZFP36, UGT1A1, OXCT1, TBC1D5, CAD, ADSSL1, PPARG, GPT, ATG7, LRP11	2336	42	19984	2.24054	1	0.572424	0.566038
GOTERM_BP_DIRECT	GO:0007259.JAK-STAT cascade	11	0.414157	0.0204499	CSF2RB2, IFNAR2, SOCS2, PIAS4, SOCS3, STAT1, STAT3, JAK2, PKD2, AGER, JAK1	2336	42	19984	2.24054	1	0.572424	0.566038
GOTERM_BP_DIRECT	GO:0065003.macromolecular complex assembly	23	0.865964	0.021147	CD74, NUP210, H2-DMA, GMNN, DNAJB12, PDE4DIP, LAMC1, SPG7, AIMP2, TIAM1, AFG3L2, PPP2R1A, CDK1, TSPAN4, MDM2, LONP1, 1110017D15RIK, APBA1, DMD, IKBKG, NUPR1, STX4A, PF4	2336	120	19984	1.63967	1	0.579076	0.572617
GOTERM_BP_DIRECT	GO:0070542.response to fatty acid	8	0.301205	0.0211672	GNPAT, GIPR, TBXAS1, SCD3, SCD1, CD36, PTGS2, TLR2	2336	25	19984	2.73753	1	0.579076	0.572617
GOTERM_BP_DIRECT	GO:0043162.ubiquitin-dependent protein catabolic process via the multivesicular body sorting pathway	8	0.301205	0.0211672	TSG101, CHMP1B, VPS4B, CHMP1A, VPS4A, CHMP2A, CHMP7, HDAC6	2336	25	19984	2.73753	1	0.579076	0.572617
GOTERM_BP_DIRECT	GO:0045737.positive regulation of cyclin-dependent protein serine/threonine kinase activity	8	0.301205	0.0211672	PSMD10, CCND3, RGCC, CCND2, PIM1, SPDYA, CDK5RAP1, PKD2	2336	25	19984	2.73753	1	0.579076	0.572617
GOTERM_BP_DIRECT	GO:0051603.proteolysis involved in cellular protein catabolic process	15	0.564759	0.0212113	CTLA2B, CTLA2A, PSMB10, PSMB8, PSMB9, CTSQ, CTSO, 4930486L24RIK, PSMB3, CTSL, CTSK, MDM2, LONP1, CTSH, LGMN	2336	67	19984	1.91525	1	0.579076	0.572617
GOTERM_BP_DIRECT	GO:0070936.protein K48-linked ubiquitination	15	0.564759	0.0212113	UBE2H, HACE1, DTX3L, TNFAIP3, UBE2E2, UBE2D1, RNF146, ITCH, KBTBD6, UBE2R2, UBR5, TTC3, PELI1, RFFL, KBTBD7	2336	67	19984	1.91525	1	0.579076	0.572617
GOTERM_BP_DIRECT	GO:0010745.negative regulation of macrophage derived foam cell differentiation	5	0.188253	0.0218407	NFKBIA, ABCA5, ITGB3, PPARG, HBP1	2336	10	19984	4.2774	1	0.584238	0.577721
GOTERM_BP_DIRECT	GO:0032263.GMP salvage	5	0.188253	0.0218407	PNP, IMPDH1, AMPD2, HPRT, ADA	2336	10	19984	4.2774	1	0.584238	0.577721
GOTERM_BP_DIRECT	GO:1905274.regulation of modification of postsynaptic actin cytoskeleton	5	0.188253	0.0218407	TIAM1, MARCKS, ITSN1, MYH10, PTK2	2336	10	19984	4.2774	1	0.584238	0.577721
GOTERM_BP_DIRECT	GO:0071864.positive regulation of cell proliferation in bone marrow	5	0.188253	0.0218407	IL6, MEF2C, SHC1, LEF1, FLT3L	2336	10	19984	4.2774	1	0.584238	0.577721
GOTERM_BP_DIRECT	GO:0045657.positive regulation of monocyte differentiation	5	0.188253	0.0218407	CD74, JUN, FES, CTNNBIP1, ZFP36L1	2336	10	19984	4.2774	1	0.584238	0.577721
GOTERM_BP_DIRECT	GO:0016192.vesicle-mediated transport	46	1.73193	0.0219844	NAPA, RTN3, MCFD2, GDI1, STXBP3, COPB1, STXBP1, STX18, USO1, VPS4A, RHOBTB3, STX11, RABGEF1, RAB44, AP1G2, CHMP1A, STX6, RAB29, BCAP29, KIF1B, RAB6A, STX2, ARL5A, YKT6, STX4A, TBC1D8B, SPAG9, BCAP31, ARL11, RAB2B, CAML, TRAPPC1, YIPF1, TRAPPC10, VPS33A, AP3D1, RAB27A, AP3B1, SYT17, RAB32, AHI1, ARL4A, RAB35, IFT27, KXD1, PREB	2336	285	19984	1.38077	1	0.58572	0.579187
GOTERM_BP_DIRECT	GO:0006897.endocytosis	35	1.31777	0.0222205	APP, DGKD, USP33, LRRK2, EQTN, ITSN1, INPPL1, SNX10, PIK3C2A, RABGEF1, CLN3, MICALL1, MRC1, OLR1, PIP5K1C, HRAS, SNX5, CAV2, APLP1, APOBR, TBC1D2B, CSNK1E, SCAMP1, SORL1, NME1, SNX18, CLCN5, ARC, RABEP2, CTTN, NCL, NOSTRIN, SIGLEC1, LRP10, LRP11	2336	205	19984	1.46057	1	0.58723	0.58068
GOTERM_BP_DIRECT	GO:0042147.retrograde transport, endosome to Golgi	16	0.60241	0.0226847	SPAG9, TMEM87B, RHOBTB3, BET1L, CLN5, PIKFYVE, VPS50, TBC1D5, STX6, RAB29, DENND5A, RAB6A, YKT6, EVI5, SNX5, PLEKHJ1	2336	74	19984	1.84969	1	0.58723	0.58068
GOTERM_BP_DIRECT	GO:0032869.cellular response to insulin stimulus	22	0.828313	0.0227534	APOBEC1, RB1, XBP1, GOT1, SRD5A1, STAT1, GSTP1, INSIG1, IRS2, GPT, PIK3R1, CFLAR, SORBS1, SLC39A14, ZFP36L1, CEACAM2, CEACAM1, MYC, RAB13, AKT3, CCL2, PPARG	2336	114	19984	1.65093	1	0.58723	0.58068
GOTERM_BP_DIRECT	GO:0031334.positive regulation of protein complex assembly	13	0.489458	0.0229797	GSK3B, SYK, MMP3, PPP2R5B, TNF, MPP7, LGALS3, GNL3L, SUMO1, CLEC7A, FAS, BAX, FNIP2	2336	55	19984	2.02204	1	0.58723	0.58068
GOTERM_BP_DIRECT	GO:0045921.positive regulation of exocytosis	9	0.338855	0.0229984	RAB2B, ANXA2, ATP6AP1, STXBP1, RAB27A, GLRX, PRKCA, CLASP1, EXOC2	2336	31	19984	2.48365	1	0.58723	0.58068
GOTERM_BP_DIRECT	GO:0022408.negative regulation of cell-cell adhesion	7	0.263554	0.0230283	EPB41L5, JAG1, LEF1, NF2, PIK3R1, JAK2, PTK2	2336	20	19984	2.99418	1	0.58723	0.58068
GOTERM_BP_DIRECT	GO:0071985.multivesicular body sorting pathway	7	0.263554	0.0230283	CHMP1B, VPS4B, CHMP1A, VPS4A, CHMP2A, RAB27A, CHMP7	2336	20	19984	2.99418	1	0.58723	0.58068
GOTERM_BP_DIRECT	GO:0019886.antigen processing and presentation of exogenous peptide antigen via MHC class II	7	0.263554	0.0230283	CD74, H2-DMB2, PIKFYVE, UNC93B1, H2-DMA, H2-DMB1, H2-OA	2336	20	19984	2.99418	1	0.58723	0.58068
GOTERM_BP_DIRECT	GO:0001516.prostaglandin biosynthetic process	7	0.263554	0.0230283	CD74, PLA2G4F, HPGDS, TBXAS1, PTGS2, DAGLB, PTGS1	2336	20	19984	2.99418	1	0.58723	0.58068
GOTERM_BP_DIRECT	GO:0072659.protein localization to plasma membrane	30	1.12952	0.0233257	CD81, STXBP1, F11R, PIGW, TNF, TSPAN32, PRAM1, SLC9A3R2, CLN3, SLC9A3R1, RAB40C, BSG, ARL6IP5, PRKG2, SPTBN1, PPIL2, ANXA2, PTCH1, RHBDF2, ATP1B3, EMP2, EFR3B, GAK, CACNB3, TTC8, TSPAN17, RAB13, MYADM, RAPGEF2, EZR	2336	170	19984	1.50967	1	0.58723	0.58068
GOTERM_BP_DIRECT	GO:0045087.innate immune response	99	3.72741	0.0234851	APP, CD84, CLEC4N, SLA, IL1RAP, PRDM1, IFIT1, IFIT2, PYCARD, LGALS3, C1S2, TRIM29, TRIM25, HERC6, ZBP1, RAB2B, MORC3, WFDC21, RSAD2, SP110, ATG9A, CYBB, ACOD1, WRNIP1, FCGR1, NAIP2, NAIP5, SLPI, PSPC1, TRIM14, TTLL12, S100A8, PLD4, C3, CLEC7A, FADD, WFDC17, GSDMD, HEXIM1, IRGM1, EIF2AK2, SSC5D, PTK2, ISG20, LACC1, TREML4, FES, TOLLIP, TARM1, LCN2, SERINC3, BPIFC, TRIM30A, TRIM30C, PIK3CD, TREM2, …	2336	691	19984	1.22565	1	0.58723	0.58068
GOTERM_BP_DIRECT	GO:0043124.negative regulation of I-kappaB kinase/NF-kappaB signaling	12	0.451807	0.0236103	PYCARD, STAT1, RIOK3, GSTP1, TNFAIP3, TRIM59, RIPK1, TREM2, SLC39A8, RORA, ASH1L, NR1D1	2336	49	19984	2.09505	1	0.58723	0.58068
GOTERM_BP_DIRECT	GO:1903543.positive regulation of exosomal secretion	6	0.225904	0.023805	TSG101, VPS4B, VPS4A, CHMP2A, SDC1, ATP13A2	2336	15	19984	3.42192	1	0.58723	0.58068
GOTERM_BP_DIRECT	GO:0045651.positive regulation of macrophage differentiation	6	0.225904	0.023805	RB1, RIPK1, PRKCA, FADD, TRIB1, PF4	2336	15	19984	3.42192	1	0.58723	0.58068
GOTERM_BP_DIRECT	GO:0019076.viral release from host cell	6	0.225904	0.023805	TSG101, PCX, CAV2, VPS4A, CHMP2A, TRIM25	2336	15	19984	3.42192	1	0.58723	0.58068
GOTERM_BP_DIRECT	GO:0042119.neutrophil activation	6	0.225904	0.023805	ANXA1, IL18RAP, FCGR4, CCL5, PRKCD, IL18	2336	15	19984	3.42192	1	0.58723	0.58068
GOTERM_BP_DIRECT	GO:0043518.negative regulation of DNA damage response, signal transduction by p53 class mediator	6	0.225904	0.023805	PSMD10, CD74, KDM1A, DYRK1A, MDM2, PTTG1IP	2336	15	19984	3.42192	1	0.58723	0.58068
GOTERM_BP_DIRECT	GO:0032717.negative regulation of interleukin-8 production	6	0.225904	0.023805	ANXA1, BCL3, TLR9, SSC5D, PTPN22, TLR6	2336	15	19984	3.42192	1	0.58723	0.58068
GOTERM_BP_DIRECT	GO:0071396.cellular response to lipid	6	0.225904	0.023805	SYK, MUP9, PLCG2, TREM2, MUP1, MUP2	2336	15	19984	3.42192	1	0.58723	0.58068
GOTERM_BP_DIRECT	GO:0002548.monocyte chemotaxis	10	0.376506	0.0238114	LGALS3, CCL12, ANXA1, CCL7, CCL6, CCL5, PTPRO, CCL4, CCL2, CCR2	2336	37	19984	2.31211	1	0.58723	0.58068
GOTERM_BP_DIRECT	GO:0010706.ganglioside biosynthetic process via lactosylceramide	4	0.150602	0.024255	B4GALT6, ST3GAL1, B4GALT5, ST3GAL3	2336	6	19984	5.7032	1	0.587254	0.580703
GOTERM_BP_DIRECT	GO:0071322.cellular response to carbohydrate stimulus	4	0.150602	0.024255	RPS6KA2, MYC, PRKCA, NFKB1	2336	6	19984	5.7032	1	0.587254	0.580703
GOTERM_BP_DIRECT	GO:0014005.microglia development	4	0.150602	0.024255	APP, ITGAM, NRROS, TLR2	2336	6	19984	5.7032	1	0.587254	0.580703
GOTERM_BP_DIRECT	GO:0009168.purine ribonucleoside monophosphate biosynthetic process	4	0.150602	0.024255	ADSSL1, AMPD2, AMPD3, ADA	2336	6	19984	5.7032	1	0.587254	0.580703
GOTERM_BP_DIRECT	GO:0071421.manganese ion transmembrane transport	4	0.150602	0.024255	HRH1, SLC39A8, SLC39A14, TMEM165	2336	6	19984	5.7032	1	0.587254	0.580703
GOTERM_BP_DIRECT	GO:0001778.plasma membrane repair	8	0.301205	0.026123	CHMP1B, VPS4B, MYOF, CHMP1A, VPS4A, CHMP2A, CHMP7, MYH10	2336	26	19984	2.63224	1	0.630182	0.623153
GOTERM_BP_DIRECT	GO:0000122.negative regulation of transcription from RNA polymerase II promoter	137	5.15813	0.0262522	RB1, ZFP568, APP, ZFP169, HDAC10, MAGEB18, KDM1A, ZBTB20, PRDM1, NR3C1, TNF, IKZF5, CCND3, ZFP36, FGF9, TRIM29, MYC, ZFP282, HOXA7, MYOZ1, ZFP37, PIAS4, TLE4, MEF2C, CTNNBIP1, ZBTB32, ARID5B, RUNX3, FOXP1, ZFP41, IFI27, RFX5, MAGEB2, EZR, ATF3, PSMD10, RSL1, DLX1, TSG101, MAGED1, ZFP626, HMBOX1, DEAF1, MIER2, ZFP180, HIVEP1, ZBED6, HEXIM1, JUN, ZFHX3, XBP1, SMAD3, GADD45A, PTCH1, ZBTB10, NFATC2, …	2336	995	19984	1.1779	1	0.631004	0.623965
GOTERM_BP_DIRECT	GO:0071347.cellular response to interleukin-1	17	0.64006	0.0265823	CCL12, SERPINE1, ACOD1, RORA, NR1D1, CXCL2, NFKB1, PYCARD, IL6, CCL7, CCL6, MYC, CCL5, CCL4, CCL2, CD47, RBMX	2336	82	19984	1.77355	1	0.634341	0.627265
GOTERM_BP_DIRECT	GO:0001938.positive regulation of endothelial cell proliferation	17	0.64006	0.0265823	EGFL7, ECM1, JUN, BMPR2, CAV2, ARG1, ITGB3, PIK3CD, EMC10, NRARP, PRKCA, TGFBR1, PDCL3, POLD4, ADORA2B, AKT3, CCL2	2336	82	19984	1.77355	1	0.634341	0.627265
GOTERM_BP_DIRECT	GO:0097190.apoptotic signaling pathway	15	0.564759	0.0268975	NDUFA13, ITGAM, PCGF2, DAPK3, TNF, P2RX7, ING5, TYROBP, P2RX4, IFI27, CD5, FAS, BAX, FADD, IFI27L2A	2336	69	19984	1.85974	1	0.638668	0.631543
GOTERM_BP_DIRECT	GO:0006631.fatty acid metabolic process	35	1.31777	0.0269561	ECHS1, ALOX15, LPL, DBI, PLA2G5, AOAH, PTGS2, LIPA, PTGS1, C3, FADS2, ACOXL, HPGDS, LIPC, ACADL, PRKAR2B, SCD3, CD36, SCD1, HADH, DECR2, CYB5A, MECR, OXSM, ECH1, ACSL4, ACADSB, PLA2G15, ALDH3A2, HADHB, GNPAT, HADHA, ILVBL, TBXAS1, PPARG	2336	208	19984	1.43951	1	0.638668	0.631543
GOTERM_BP_DIRECT	GO:0006635.fatty acid beta-oxidation	12	0.451807	0.027175	ABCD4, HADHB, HADHA, ACOXL, ABCD2, ECHS1, AUH, ECH1, ECHDC1, HADH, ACAT3, ACAT2	2336	50	19984	2.05315	1	0.641562	0.634406
GOTERM_BP_DIRECT	GO:0006974.cellular response to DNA damage stimulus	76	2.86145	0.027693	DCLRE1B, MDC1, HDAC10, FMR1, TONSL, CDC14B, BABAM1, UFL1, STK11, CHAF1B, HERC2, MYC, ZFP385A, UIMC1, REV3L, KAT7, IKBKG, VAV3, GEN1, TIPIN, DTX3L, ZBTB38, DDX11, UBE2E2, RAD23A, SIRT6, WRNIP1, ACTR8, PARP9, WDR76, FOXP1, MSH6, MMS22L, MSH5, DTL, PIF1, USP16, INO80D, UHRF1, FBXO45, FAAP20, POLD3, POLD4, OARD1, UBR5, ASCC3, FNIP2, NHEJ1, UVRAG, EGLN3, POLN, GADD45A, DDIAS, ERCC6L2, EYA4, CDC5L, NFA…	2336	517	19984	1.25757	1	0.650277	0.643023
GOTERM_BP_DIRECT	GO:0036211.protein modification process	11	0.414157	0.0278382	UEVLD, LIPT2, TSG101, TTLL4, HLCS, ST3GAL6, MAN2B1, AP3B1, TTLL12, TTL, PCMTD1	2336	44	19984	2.1387	1	0.650277	0.643023
GOTERM_BP_DIRECT	GO:0016236.macroautophagy	11	0.414157	0.0278382	CLN3, GABARAPL1, HDAC10, ATG16L1, TBC1D5, NBR1, UBQLN1, PIK3C2A, ATG7, TECPR1, ATG5	2336	44	19984	2.1387	1	0.650277	0.643023
GOTERM_BP_DIRECT	GO:0051017.actin filament bundle assembly	10	0.376506	0.0280654	MARCKS, BAIAP2L1, CALD1, FSCN1, PLS3, EZR, MYH10, AIF1, RHOD, GAS7	2336	38	19984	2.25126	1	0.653284	0.645997
GOTERM_BP_DIRECT	GO:0010595.positive regulation of endothelial cell migration	14	0.527108	0.028388	GRN, BMPR2, ANXA3, ITGB3, PIK3CD, EMC10, PRKCA, RHOB, FOXP1, RRAS, ADORA2B, BSG, LCN2, PTK2B	2336	63	19984	1.90107	1	0.658482	0.651137
GOTERM_BP_DIRECT	GO:0045944.positive regulation of transcription from RNA polymerase II promoter	168	6.3253	0.0290903	RB1, APP, CRTC2, CSF3, PRDM9, PID1, KDM1A, CD81, CCNC, RORA, NR3C1, TNF, NR3C2, ZMIZ1, MYC, CREB3L2, STK16, RPS6KA1, KAT8, HOXA1, KAT7, HOXA7, JUNB, HOXA5, MEF2C, MAMSTR, ZBTB38, LMO2, SOX12, FOXP1, HOXB9, KAT6B, NCL, RFX5, PREB, RBCK1, ZFP212, HOXB7, ATF3, DLX1, AKNA, CTBP2, PRDM15, PIK3R1, SBNO2, DEAF1, HIVEP1, CAMTA2, RIPK1, FADD, PATZ1, JUN, ZFHX3, XBP1, AKIRIN1, JAG1, SMAD3, HMGA1, SMARCA5, …	2336	1245	19984	1.15438	1	0.664204	0.656795
GOTERM_BP_DIRECT	GO:0034067.protein localization to Golgi apparatus	7	0.263554	0.0291353	GAK, GBP5, SYS1, ATG9A, RAB6A, SORL1, BICD2	2336	21	19984	2.8516	1	0.664204	0.656795
GOTERM_BP_DIRECT	GO:0019395.fatty acid oxidation	7	0.263554	0.0291353	MIR214, GCDH, ALOX15, PPARG, CD36, MAPK14, MIR199A-2	2336	21	19984	2.8516	1	0.664204	0.656795
GOTERM_BP_DIRECT	GO:0046325.negative regulation of glucose import	7	0.263554	0.0291353	AHI1, PID1, STXBP3, MYC, SIRT6, PRKCA, TNF	2336	21	19984	2.8516	1	0.664204	0.656795
GOTERM_BP_DIRECT	GO:0048245.eosinophil chemotaxis	7	0.263554	0.0291353	LGALS3, CCL12, HRH1, CCL7, CCL5, CCL4, CCL2	2336	21	19984	2.8516	1	0.664204	0.656795
GOTERM_BP_DIRECT	GO:0043507.positive regulation of JUN kinase activity	13	0.489458	0.0298162	IL1RN, SYK, TNF, AGER, FGD4, TIAM1, TAOK3, IL1B, TLR9, PTK2B, MAP3K10, TLR6, MAP3K11	2336	57	19984	1.95109	1	0.677399	0.669843
GOTERM_BP_DIRECT	GO:0043087.regulation of GTPase activity	18	0.677711	0.0303791	VAV3, ARHGAP9, CBLB, RASAL2, RASAL3, ADAP1, IQGAP3, RASGRP3, SOD1, ARHGAP12, PYCARD, TIAM1, ALS2, RASA2, PLXNA1, PLXNC1, EVI5, TBC1D15	2336	90	19984	1.71096	1	0.678632	0.671062
GOTERM_BP_DIRECT	GO:0042110.T cell activation	12	0.451807	0.0311114	IL6, CD84, SMAD3, TREML2, RAB29, PELI1, CBLB, TNFAIP8L2, CARD11, ADA, HSPD1, IFNAR1	2336	51	19984	2.01289	1	0.678632	0.671062
GOTERM_BP_DIRECT	GO:0006513.protein monoubiquitination	12	0.451807	0.0311114	NEURL1A, ITCH, TSG101, TRIM41, UBE2R2, KLHL22, TRIM25, FANCC, KBTBD8, FAAP20, DTL, RAD18	2336	51	19984	2.01289	1	0.678632	0.671062
GOTERM_BP_DIRECT	GO:0016125.sterol metabolic process	5	0.188253	0.0312039	ARV1, EBPL, HSD17B7, LIPA, CYP51	2336	11	19984	3.88854	1	0.678632	0.671062
GOTERM_BP_DIRECT	GO:1903826.arginine transmembrane transport	5	0.188253	0.0312039	CLN3, SLC25A15, SLC7A1, SLC7A3, SLC38A4	2336	11	19984	3.88854	1	0.678632	0.671062
GOTERM_BP_DIRECT	GO:0032933.SREBP signaling pathway	5	0.188253	0.0312039	INSIG1, EIF2AK3, ARHGEF10L, HMGCR, EIF2A	2336	11	19984	3.88854	1	0.678632	0.671062
GOTERM_BP_DIRECT	GO:0006825.copper ion transport	5	0.188253	0.0312039	HEPHL1, SLC31A1, MMGT1, SLC11A2, ATOX1	2336	11	19984	3.88854	1	0.678632	0.671062
GOTERM_BP_DIRECT	GO:0032611.interleukin-1 beta production	6	0.225904	0.0313727	P2RX7, PANX1, PYCARD, IL1B, CASP4, CASP1	2336	16	19984	3.20805	1	0.678632	0.671062
GOTERM_BP_DIRECT	GO:0010744.positive regulation of macrophage derived foam cell differentiation	6	0.225904	0.0313727	PRKCH, IL18, LPL, PLA2G5, CD36, PF4	2336	16	19984	3.20805	1	0.678632	0.671062
GOTERM_BP_DIRECT	GO:1902774.late endosome to lysosome transport	6	0.225904	0.0313727	SNAPIN, CHMP1B, CHMP1A, PLEKHM1, CHMP2A, CHMP7	2336	16	19984	3.20805	1	0.678632	0.671062
GOTERM_BP_DIRECT	GO:0048143.astrocyte activation	6	0.225904	0.0313727	APP, IL1B, C5AR1, TREM2, FPR2, AGER	2336	16	19984	3.20805	1	0.678632	0.671062
GOTERM_BP_DIRECT	GO:0010955.negative regulation of protein processing	6	0.225904	0.0313727	CTLA2A, TMEM98, IL1R2, LRRK2, FMR1, MDM2	2336	16	19984	3.20805	1	0.678632	0.671062
GOTERM_BP_DIRECT	GO:0051247.positive regulation of protein metabolic process	8	0.301205	0.0318141	NFKBIA, MTPN, APP, UHRF1, NR1H2, GBA, PTK2B, INHBA	2336	27	19984	2.53475	1	0.678632	0.671062
GOTERM_BP_DIRECT	GO:0046580.negative regulation of Ras protein signal transduction	8	0.301205	0.0318141	RABGEF1, RASA1, RASA2, TIMP2, SPRY2, STAMBP, RASAL3, DGKZ	2336	27	19984	2.53475	1	0.678632	0.671062
GOTERM_BP_DIRECT	GO:0050850.positive regulation of calcium-mediated signaling	8	0.301205	0.0318141	P2RX4, SYK, CLEC7A, CCL4, PLCG2, TREM2, L1CAM, ADA	2336	27	19984	2.53475	1	0.678632	0.671062
GOTERM_BP_DIRECT	GO:0032727.positive regulation of interferon-alpha production	8	0.301205	0.0318141	IFIH1, TRAF3IP3, STAT1, TLR9, TLR8, PTPN22, TLR3, HSPD1	2336	27	19984	2.53475	1	0.678632	0.671062
GOTERM_BP_DIRECT	GO:0072657.protein localization to membrane	8	0.301205	0.0318141	RAB32, CLN3, TIAM1, TM9SF1, AP3D1, RAB29, AGER, FERMT2	2336	27	19984	2.53475	1	0.678632	0.671062
GOTERM_BP_DIRECT	GO:0090148.membrane fission	8	0.301205	0.0318141	CHMP1B, VPS4B, CHMP1A, VPS4A, CHMP2A, EXOC6B, CHMP7, EXOC2	2336	27	19984	2.53475	1	0.678632	0.671062
GOTERM_BP_DIRECT	GO:0042267.natural killer cell mediated cytotoxicity	8	0.301205	0.0318141	RAET1D, H60B, CEBPG, IL18, RNF19B, PTPN6, ULBP1, STX11	2336	27	19984	2.53475	1	0.678632	0.671062
GOTERM_BP_DIRECT	GO:0090263.positive regulation of canonical Wnt signaling pathway	21	0.790663	0.0319193	AMER1, JRK, SMAD3, TMEM198B, LRRK2, DAPK3, ATP6AP2, PRDM15, NRARP, CSNK1E, PPP2R3A, NFKB1, RNF146, HHEX, FGF9, PTK7, UBR5, FAM53B, TBL1X, LGR4, TRPM4	2336	111	19984	1.61847	1	0.678693	0.671123
GOTERM_BP_DIRECT	GO:0006511.ubiquitin-dependent protein catabolic process	43	1.61898	0.0324974	CUL7, USP37, USP16, UHRF1, USP33, UBE2D1, RNF19B, FBXO45, UBE2L6, RNF7, UBE2Z, USP18, HDAC6, HERC3, UBQLN1, TRIM25, RFFL, HERC6, GET4, RNF20, UBL4A, UBE2H, XBP1, HACE1, DTX3L, RNF26, WWP2, FBXO10, CHFR, RNF146, RNF167, ITCH, SPSB1, UBE2R2, UBE2S, TOLLIP, TTC3, MDM2, RLIM, USP40, TRIP12, DTL, TAF1	2336	270	19984	1.36243	1	0.686585	0.678927
GOTERM_BP_DIRECT	GO:0001934.positive regulation of protein phosphorylation	43	1.61898	0.0324974	APP, BMPR2, RALB, LRRK2, FMR1, PIK3R3, CXCR4, CDCA8, AKAP6, FPR3, TREM2, FPR2, PIK3R1, AGER, IQGAP3, TNF, AIF1, CAMKK2, C3, CLN3, CCND3, CCND2, FGF9, RIPK1, HRAS, CD74, XBP1, ANXA2, DTNBP1, PLAUR, IRGM1, PRKCA, INHBA, PTK2, MOB3A, P2RX7, RASA1, IL1B, TMEM119, CDK2AP1, FAS, FLT3L, EIF4G3	2336	270	19984	1.36243	1	0.686585	0.678927
GOTERM_BP_DIRECT	GO:0051085.chaperone mediated protein folding requiring cofactor	9	0.338855	0.0328369	CD74, H2-DMB2, DNAJC7, H2-DMA, H2-DMB1, DNAJB4, DNAJB12, HSPE1, HSPA13	2336	33	19984	2.33313	1	0.689366	0.681677
GOTERM_BP_DIRECT	GO:0010875.positive regulation of cholesterol efflux	9	0.338855	0.0328369	NFKBIA, ABCA1, NR1H2, PTCH1, GPS2, TREM2, PPARG, ZDHHC8, PLTP	2336	33	19984	2.33313	1	0.689366	0.681677
GOTERM_BP_DIRECT	GO:0009636.response to toxic substance	18	0.677711	0.0334343	ARNT2, PON3, PON2, GSTP1, EPHX1, EIF2AK2, SLC7A11, WDR35, ARHGAP33, CCL5, CCL4, MDM2, SDC1, FAS, BAX, ERCC6, NUPR1, TLR2	2336	91	19984	1.69216	1	0.699695	0.691891
GOTERM_BP_DIRECT	GO:0018105.peptidyl-serine phosphorylation	31	1.16717	0.0347138	GSK3B, CAB39, LRRK2, PRKX, HK1, RPS6KA2, RPS6KA1, AKT3, STK38L, PDK3, MORC3, PRKCH, SYK, PLK2, PRKCD, NEK7, EIF2AK3, DYRK1A, PRKCA, CSNK1E, MAPK14, TGFBR1, CLK1, LATS2, MAPKAPK3, CDK1, BAX, MAP3K10, SGK3, ATR, TAF1	2336	183	19984	1.44917	1	0.717046	0.709048
GOTERM_BP_DIRECT	GO:0008217.regulation of blood pressure	17	0.64006	0.035964	ARHGEF12, ATP2B1, SOD2, PTGS2, SOD1, PTGS1, ACTA2, P2RX4, CYP4F18, P2RX1, GNA11, NPY, ANPEP, SCNN1A, C3AR1, PPARG, CD34	2336	85	19984	1.71096	1	0.717046	0.709048
GOTERM_BP_DIRECT	GO:0043525.positive regulation of neuron apoptotic process	17	0.64006	0.035964	HDAC4, APP, GSK3B, GRN, JUN, IL18, NR3C1, TNF, AGER, IL1B, CASP1, LCN2, FAS, BAX, MYBL2, NUPR1, MAP3K11	2336	85	19984	1.71096	1	0.717046	0.709048
GOTERM_BP_DIRECT	GO:0043687.post-translational protein modification	7	0.263554	0.0362155	HLCS, RHBDD1, PRKCD, PRKCA, JAK2, TTL, ATG5	2336	22	19984	2.72198	1	0.717046	0.709048
GOTERM_BP_DIRECT	GO:0046849.bone remodeling	7	0.263554	0.0362155	DOCK5, GSK3B, IL6, EFNA2, RASSF2, SNX10, LGR4	2336	22	19984	2.72198	1	0.717046	0.709048
GOTERM_BP_DIRECT	GO:0072593.reactive oxygen species metabolic process	11	0.414157	0.0369491	P2RX7, NDUFA13, CYB5R4, PRDX4, BNIP3, LRRK2, DDIT4, ATPIF1, NDUFS1, MPV17, SOD1	2336	46	19984	2.04571	1	0.717046	0.709048
GOTERM_BP_DIRECT	GO:1901998.toxin transport	11	0.414157	0.0369491	RAB43, CD274, CRTC2, BNIP3, TCP1, RAB29, CASP1, CCT8, CCT7, ANTXR2, ANTXR1	2336	46	19984	2.04571	1	0.717046	0.709048
GOTERM_BP_DIRECT	GO:0007519.skeletal muscle tissue development	15	0.564759	0.0374259	SVIL, MEF2C, MBNL1, SIX1, CFLAR, MAPK14, HDAC6, FOXP1, MYLPF, NEURL1A, CFL2, FLNB, DMD, MYOZ1, PLEC	2336	72	19984	1.78225	1	0.717046	0.709048
GOTERM_BP_DIRECT	GO:1990858.cellular response to lectin	3	0.112952	0.0377549	SYK, MYC, PLCG2	2336	3	19984	8.55479	1	0.717046	0.709048
GOTERM_BP_DIRECT	GO:2001190.positive regulation of T cell activation via T cell receptor contact with antigen bound to MHC molecule on antigen presenting cell	3	0.112952	0.0377549	H2-DMB2, CD81, H2-DMB1	2336	3	19984	8.55479	1	0.717046	0.709048
GOTERM_BP_DIRECT	GO:0097296.activation of cysteine-type endopeptidase activity involved in apoptotic signaling pathway	3	0.112952	0.0377549	SMAD3, BAX, JAK2	2336	3	19984	8.55479	1	0.717046	0.709048
GOTERM_BP_DIRECT	GO:0001754.eye photoreceptor cell differentiation	3	0.112952	0.0377549	AGTPBP1, STAT3, PPP2R3A	2336	3	19984	8.55479	1	0.717046	0.709048
GOTERM_BP_DIRECT	GO:1904669.ATP export	3	0.112952	0.0377549	P2RX7, SLC17A9, CD47	2336	3	19984	8.55479	1	0.717046	0.709048
GOTERM_BP_DIRECT	GO:0043242.negative regulation of protein complex disassembly	3	0.112952	0.0377549	IRAK3, TNF, HDAC6	2336	3	19984	8.55479	1	0.717046	0.709048
GOTERM_BP_DIRECT	GO:0098838.reduced folate transmembrane transport	3	0.112952	0.0377549	SLC46A1, ABCC5, SLC19A1	2336	3	19984	8.55479	1	0.717046	0.709048
GOTERM_BP_DIRECT	GO:0097338.response to clozapine	3	0.112952	0.0377549	PRKAR2B, PRKACB, PPP1R9B	2336	3	19984	8.55479	1	0.717046	0.709048
GOTERM_BP_DIRECT	GO:1905521.regulation of macrophage migration	3	0.112952	0.0377549	CD81, CD9, CCR2	2336	3	19984	8.55479	1	0.717046	0.709048
GOTERM_BP_DIRECT	GO:0090265.positive regulation of immune complex clearance by monocytes and macrophages	3	0.112952	0.0377549	CCL2, PLA2G5, CCR2	2336	3	19984	8.55479	1	0.717046	0.709048
GOTERM_BP_DIRECT	GO:1900408.negative regulation of cellular response to oxidative stress	3	0.112952	0.0377549	NCOA7, SCLY, OXR1	2336	3	19984	8.55479	1	0.717046	0.709048
GOTERM_BP_DIRECT	GO:2001234.negative regulation of apoptotic signaling pathway	10	0.376506	0.0381155	NR4A2, IGBP1, CX3CR1, RB1, ASAH2, PCGF2, TMBIM1, BAX, TNF, GRINA	2336	40	19984	2.1387	1	0.717046	0.709048
GOTERM_BP_DIRECT	GO:0007080.mitotic metaphase plate congression	10	0.376506	0.0381155	CENPE, DCTN2, CHMP1B, VPS4B, CHMP1A, VPS4A, CHMP2A, CDCA8, KIF2C, CHMP7	2336	40	19984	2.1387	1	0.717046	0.709048
GOTERM_BP_DIRECT	GO:0045648.positive regulation of erythrocyte differentiation	8	0.301205	0.0382776	KDM1A, STAT1, INPP5D, STAT3, KAT7, ISG15, INHBA, MAPK14	2336	28	19984	2.44423	1	0.717046	0.709048
GOTERM_BP_DIRECT	GO:0031507.heterochromatin assembly	8	0.301205	0.0382776	MECP2, RB1, HELLS, H1F0, LMNA, SMARCA5, SPTY2D1, EZH1	2336	28	19984	2.44423	1	0.717046	0.709048
GOTERM_BP_DIRECT	GO:0022409.positive regulation of cell-cell adhesion	8	0.301205	0.0382776	MAGI1, FUT7, MYO10, KIF26B, LEF1, CCL2, CD47, L1CAM	2336	28	19984	2.44423	1	0.717046	0.709048
GOTERM_BP_DIRECT	GO:0032436.positive regulation of proteasomal ubiquitin-dependent protein catabolic process	16	0.60241	0.0386577	PSMD10, GSK3B, LRRK2, PLK2, GBA, RNF19B, RAD23A, CSNK1E, CHFR, FAM122A, SUMO1, MDM2, TRIB1, ATG7, SOCS4, TAF1	2336	79	19984	1.73262	1	0.717046	0.709048
GOTERM_BP_DIRECT	GO:0070527.platelet aggregation	9	0.338855	0.0386906	STXBP3, ITGB3, STXBP1, MPL, PTPN6, SLC7A11, PIP5K1C, TSPAN32, FERMT3	2336	34	19984	2.2645	1	0.717046	0.709048
GOTERM_BP_DIRECT	GO:0045672.positive regulation of osteoclast differentiation	9	0.338855	0.0386906	CCR1, CAR2, GSK3B, ITGB3, CCL5, NEDD9, TREM2, TMEM64, TNF	2336	34	19984	2.2645	1	0.717046	0.709048
GOTERM_BP_DIRECT	GO:0050830.defense response to Gram-positive bacterium	32	1.20482	0.0387052	H2-T23, APP, LYZ2, LYZ1, C5AR1, PLD1, TNF, PYCARD, NPY, CASP4, CD36, EAR1, SCD1, EAR2, EAR3, HAVCR2, GBP3, GSDMD, GBP6, GBP2B, GBP7, IL18, SSC5D, P2RX7, HCK, GBP10, RNASE2A, IL1B, IL7R, EAR10, MYO1F, TLR2	2336	192	19984	1.4258	1	0.717046	0.709048
GOTERM_BP_DIRECT	GO:0045794.negative regulation of cell volume	4	0.150602	0.0388031	P2RX7, PRKG2, ANO6, CLCN3	2336	7	19984	4.88845	1	0.717046	0.709048
GOTERM_BP_DIRECT	GO:1905039.carboxylic acid transmembrane transport	4	0.150602	0.0388031	SLC23A2, ABCC1, ABCB1A, ABCB1B	2336	7	19984	4.88845	1	0.717046	0.709048
GOTERM_BP_DIRECT	GO:0071038.nuclear polyadenylation-dependent tRNA catabolic process	4	0.150602	0.0388031	EXOSC7, EXOSC10, EXOSC8, EXOSC3	2336	7	19984	4.88845	1	0.717046	0.709048
GOTERM_BP_DIRECT	GO:1903753.negative regulation of p38MAPK cascade	4	0.150602	0.0388031	DUSP1, TREM2, PTPN22, EZR	2336	7	19984	4.88845	1	0.717046	0.709048
GOTERM_BP_DIRECT	GO:0071035.nuclear polyadenylation-dependent rRNA catabolic process	4	0.150602	0.0388031	EXOSC7, EXOSC10, EXOSC8, EXOSC3	2336	7	19984	4.88845	1	0.717046	0.709048
GOTERM_BP_DIRECT	GO:1903575.cornified envelope assembly	4	0.150602	0.0388031	MAFB, PSAP, STX2, STX4A	2336	7	19984	4.88845	1	0.717046	0.709048
GOTERM_BP_DIRECT	GO:0031622.positive regulation of fever generation	4	0.150602	0.0388031	IL1B, CCL5, PTGS2, TNF	2336	7	19984	4.88845	1	0.717046	0.709048
GOTERM_BP_DIRECT	GO:0045428.regulation of nitric oxide biosynthetic process	4	0.150602	0.0388031	CX3CR1, PTK2B, CD47, JAK2	2336	7	19984	4.88845	1	0.717046	0.709048
GOTERM_BP_DIRECT	GO:0034080.CENP-A containing nucleosome assembly	4	0.150602	0.0388031	MIS18A, HJURP, CENPA, ITGB3BP	2336	7	19984	4.88845	1	0.717046	0.709048
GOTERM_BP_DIRECT	GO:0071051.polyadenylation-dependent snoRNA 3'-end processing	4	0.150602	0.0388031	EXOSC6, EXOSC5, EXOSC10, EXOSC3	2336	7	19984	4.88845	1	0.717046	0.709048
GOTERM_BP_DIRECT	GO:0045639.positive regulation of myeloid cell differentiation	4	0.150602	0.0388031	CSF3, JAG1, FES, HOXA5	2336	7	19984	4.88845	1	0.717046	0.709048
GOTERM_BP_DIRECT	GO:0033004.negative regulation of mast cell activation	4	0.150602	0.0388031	MILR1, RABGEF1, CD84, CNR2	2336	7	19984	4.88845	1	0.717046	0.709048
GOTERM_BP_DIRECT	GO:1903223.positive regulation of oxidative stress-induced neuron death	4	0.150602	0.0388031	APP, ITGAM, TLR6, TNF	2336	7	19984	4.88845	1	0.717046	0.709048
GOTERM_BP_DIRECT	GO:0019065.receptor-mediated endocytosis of virus by host cell	4	0.150602	0.0388031	PIKFYVE, RNASEK, CAV2, TPCN2	2336	7	19984	4.88845	1	0.717046	0.709048
GOTERM_BP_DIRECT	GO:0042307.positive regulation of protein import into nucleus	12	0.451807	0.0401682	XBP1, IL6, PRKCD, UBR5, CDK1, NUTF2, PTPN22, PIK3R1, MAPK14, JAK2, PTGS2, GLI3	2336	53	19984	1.93693	1	0.74021	0.731953
GOTERM_BP_DIRECT	GO:0061760.antifungal innate immune response	6	0.225904	0.0402856	CX3CR1, CLEC4A3, CLEC4A2, CLEC7A, CLEC4N, PLCG2	2336	17	19984	3.01934	1	0.740317	0.732059
GOTERM_BP_DIRECT	GO:0006260.DNA replication	22	0.828313	0.0408756	GINS2, PRIM2, PIF1, POLN, RMI1, DDX11, DONSON, WRNIP1, TBRG1, POLD3, DNAJC2, POLD4, ING5, CHAF1B, CDC45, POLG2, ORC3, NFIC, ORC2, REV3L, KAT7, DTL	2336	121	19984	1.55542	1	0.749085	0.740729
GOTERM_BP_DIRECT	GO:0009060.aerobic respiration	15	0.564759	0.0415134	NDUFA13, NDUFB7, NDUFA10, NDUFB3, NDUFC1, UQCR10, MTFR1L, MUP1, UQCRH, MUP2, NDUFS8, NDUFS7, MUP9, NDUFS2, NDUFS1	2336	73	19984	1.75783	1	0.758677	0.750214
GOTERM_BP_DIRECT	GO:0007015.actin filament organization	26	0.978916	0.0425389	INPPL1, RHOBTB3, TRF, ARHGAP17, ARHGAP12, PPP1R9B, SH3BP1, CFL2, CASP4, PTK2B, WHAMM, TMSB10, TMOD1, MARCKSL1, TPM1, EMP2, RHOD, CD2AP, RHOB, MYO1D, MARCKS, FSCN1, CORO7, KPTN, MYO1F, PLEC	2336	150	19984	1.48283	1	0.760535	0.752052
GOTERM_BP_DIRECT	GO:1904996.positive regulation of leukocyte adhesion to vascular endothelial cell	5	0.188253	0.0425758	IL6, FUT7, ITGB2, TNF, ICAM1	2336	12	19984	3.5645	1	0.760535	0.752052
GOTERM_BP_DIRECT	GO:0051036.regulation of endosome size	5	0.188253	0.0425758	SNAPIN, ALS2, KXD1, BORCS8, BORCS5	2336	12	19984	3.5645	1	0.760535	0.752052
GOTERM_BP_DIRECT	GO:0030953.astral microtubule organization	5	0.188253	0.0425758	TACC3, PDE4DIP, TACC2, EZR, CLASP1	2336	12	19984	3.5645	1	0.760535	0.752052
GOTERM_BP_DIRECT	GO:0032495.response to muramyl dipeptide	5	0.188253	0.0425758	NFKBIA, JAG1, NLRP1A, TNFAIP3, MAPK14	2336	12	19984	3.5645	1	0.760535	0.752052
GOTERM_BP_DIRECT	GO:0045647.negative regulation of erythrocyte differentiation	5	0.188253	0.0425758	ZFP36, MAFB, LMO2, HOXA5, ZFP36L1	2336	12	19984	3.5645	1	0.760535	0.752052
GOTERM_BP_DIRECT	GO:1900227.positive regulation of NLRP3 inflammasome complex assembly	5	0.188253	0.0425758	GBP5, NEK7, PLCG2, CD36, TLR6	2336	12	19984	3.5645	1	0.760535	0.752052
GOTERM_BP_DIRECT	GO:0033197.response to vitamin E	5	0.188253	0.0425758	HMGCS1, ARG1, FKBP1B, EIF2AK2, ADA	2336	12	19984	3.5645	1	0.760535	0.752052
GOTERM_BP_DIRECT	GO:0001558.regulation of cell growth	13	0.489458	0.0426468	RB1, GSK3B, HSD3B7, XBP1, TSG101, CLSTN3, KAZALD1, SOCS2, ING5, CEACAM2, STK11, CEACAM1, KAT7	2336	60	19984	1.85354	1	0.760535	0.752052
GOTERM_BP_DIRECT	GO:0043524.negative regulation of neuron apoptotic process	32	1.20482	0.0436798	DLX1, CCL12, GRN, STXBP1, FMR1, GBA, C5AR1, ITSN1, SIX1, FPR2, HSPD1, MECP2, CLN3, CCL2, PTK2B, JAK2, HRAS, JUN, MEF2C, SOD2, OXR1, EPOR, SOD1, NR4A2, NMNAT1, RASA1, BAX, ADAM8, STAMBP, LGMN, BCL2L1, AARS	2336	194	19984	1.4111	1	0.776868	0.768202
GOTERM_BP_DIRECT	GO:0030097.hemopoiesis	18	0.677711	0.0439494	DDIAS, TXNRD2, ROGDI, MPL, TET2, ZBTB32, SOD2, RUNX3, EPOR, ZFP36L2, HHEX, MELK, TACC3, CIAPIN1, IL7R, CD34, SH2B3, CCR2	2336	94	19984	1.63815	1	0.779319	0.770626
GOTERM_BP_DIRECT	GO:0009395.phospholipid catabolic process	7	0.263554	0.0443092	PLA2G4F, PLCG2, PLBD1, ABHD6, PLA2G5, PLD1, PLBD2	2336	23	19984	2.60363	1	0.779319	0.770626
GOTERM_BP_DIRECT	GO:0032438.melanosome organization	7	0.263554	0.0443092	RAB32, PIKFYVE, SNAPIN, BLOC1S3, DTNBP1, RAB29, AP3B1	2336	23	19984	2.60363	1	0.779319	0.770626
GOTERM_BP_DIRECT	GO:2000249.regulation of actin cytoskeleton reorganization	7	0.263554	0.0443092	GMFG, DAPK3, PTK2B, F11R, PHPT1, RHOD, CD2AP	2336	23	19984	2.60363	1	0.779319	0.770626
GOTERM_BP_DIRECT	GO:0032720.negative regulation of tumor necrosis factor production	14	0.527108	0.0445224	TRIM30A, CLEC4A2, GSTP2, GSTP1, TNFAIP3, TREM2, IRAK3, PTPN22, BCL3, RARA, PTPN6, TLR6, CD34, HAVCR2	2336	67	19984	1.78757	1	0.779319	0.770626
GOTERM_BP_DIRECT	GO:0042098.T cell proliferation	14	0.527108	0.0445224	CD151, EBI3, ZBTB32, MSN, CXCR4, PSMB10, TSPAN32, P2RX7, CCND3, PNP, FKBP1B, PELI1, PTPN6, CD37	2336	67	19984	1.78757	1	0.779319	0.770626
GOTERM_BP_DIRECT	GO:0000077.DNA damage checkpoint	9	0.338855	0.0452022	TIPIN, DTX3L, DOT1L, DONSON, CDC5L, ERCC6, MAPK14, PARP9, ATR	2336	35	19984	2.1998	1	0.785004	0.776248
GOTERM_BP_DIRECT	GO:2000379.positive regulation of reactive oxygen species metabolic process	9	0.338855	0.0452022	CBR1, PID1, GADD45A, LCN2, PTK2B, ACOD1, CD36, MAPK14, AGER	2336	35	19984	2.1998	1	0.785004	0.776248
GOTERM_BP_DIRECT	GO:0070269.pyroptosis	9	0.338855	0.0452022	PYCARD, ZBP1, GSDMD, NAIP2, NAIP5, NLRP1A, CASP4, CASP1, TREM2	2336	35	19984	2.1998	1	0.785004	0.776248
GOTERM_BP_DIRECT	GO:0032024.positive regulation of insulin secretion	15	0.564759	0.0459067	NLGN2, GIPR, SIRT6, ACSL4, IRS2, GLRX, TRH, SERP1, STIM1, GNA11, ANXA7, JAK2, PFKM, GLUL, MCU	2336	74	19984	1.73408	1	0.793557	0.784705
GOTERM_BP_DIRECT	GO:0051321.meiotic cell cycle	35	1.31777	0.045934	GM20888, PRDM9, GM10486, GM14525, GM10487, GM10488, GM10147, MKI67, GM5935, STK35, GM5934, SPIN1, GM6121, XLR, GM20736, GM10096, SLY, GM773, GM10230, CNTD1, GM14632, GM10058, MND1, MLH1, GM14692, GM4836, STAG3, MSH5, GM5169, MNS1, 3830403N18RIK, GM21760, GM14819, GM1140, GM4297	2336	217	19984	1.37981	1	0.793557	0.784705
GOTERM_BP_DIRECT	GO:0035690.cellular response to drug	16	0.60241	0.0468898	ABCA1, GSTM3, RANBP1, MEF2C, GSTM1, SERPINE1, CAD, CXCR4, PPP1R9B, NME1, MYC, IL1B, CCL4, ADSSL1, CCL2, TLR3	2336	81	19984	1.68984	1	0.807965	0.798953
GOTERM_BP_DIRECT	GO:0042493.response to drug	49	1.84488	0.0476233	PTPRM, COMT, CASP1, TIMP2, HADH, DGCR2, APOBEC1, VAV3, ABCC1, ANXA1, UGT1A1, HMGCS1, ARG1, MMP2, CYBB, HADHA, GNPAT, RASA1, PPARG, HDAC4, SLC1A2, MGST1, PTGS2, PPOX, HSPD1, OXCT1, BLOC1S3, PTK2B, ABCB1B, PMS1, ATG5, XBP1, JUN, SRD5A1, STAT1, PTCH1, STAT3, NFATC2, INHBA, SOD2, ASS1, SOD1, P2RX7, TJP1, IL6, LCN2, MDM2, ADA, ATR	2336	323	19984	1.29779	1	0.818479	0.809349
GOTERM_BP_DIRECT	GO:0005975.carbohydrate metabolic process	34	1.28012	0.0496828	GSK3B, GALT, RPE, B3GLCT, NPL, HK2, KHK, HK1, GK5, HK3, CHST11, CHST10, PDK3, PGM2, OVGP1, MANBA, PDHA1, FUCA2, TALDO1, PHKB, PHKA2, YDJC, UEVLD, MAN1A, PFKL, GNPDA1, GLB1L, MAN2B2, MAN2B1, IDNK, MAN1B1, B4GALT6, RBKS, B4GALT5	2336	211	19984	1.3785	1	0.851668	0.842168
GOTERM_BP_DIRECT	GO:0030177.positive regulation of Wnt signaling pathway	10	0.376506	0.0503679	DEPDC1B, HHEX, ZRANB1, LEF1, ATP6AP2, SPIN1, TNFAIP3, CSNK1E, ATP6V1C2, TLR2	2336	42	19984	2.03686	1	0.853823	0.844299
GOTERM_BP_DIRECT	GO:0042551.neuron maturation	6	0.225904	0.0505807	NR4A2, MECP2, RB1, KDM1A, B4GALT6, B4GALT5	2336	18	19984	2.8516	1	0.853823	0.844299
GOTERM_BP_DIRECT	GO:0034122.negative regulation of toll-like receptor signaling pathway	6	0.225904	0.0505807	TRIM30A, TLR9, GPS2, IRAK3, PIK3AP1, LGR4	2336	18	19984	2.8516	1	0.853823	0.844299
GOTERM_BP_DIRECT	GO:0010888.negative regulation of lipid storage	6	0.225904	0.0505807	NFKBIA, MUP9, ITGB3, PPARG, MUP1, MUP2	2336	18	19984	2.8516	1	0.853823	0.844299
GOTERM_BP_DIRECT	GO:0060546.negative regulation of necroptotic process	6	0.225904	0.0505807	PELI1, RIPK1, FADD, CFLAR, RBCK1, BIRC3	2336	18	19984	2.8516	1	0.853823	0.844299
GOTERM_BP_DIRECT	GO:0021756.striatum development	6	0.225904	0.0505807	LRRK2, SECISBP2, SLC7A11, HPRT, BBS4, FOXP1	2336	18	19984	2.8516	1	0.853823	0.844299
GOTERM_BP_DIRECT	GO:0045600.positive regulation of fat cell differentiation	12	0.451807	0.0509046	CDS1, CEBPA, XBP1, ZFP36, ZFP385A, NOCT, LPL, SIRT6, PPARG, TMEM64, ZFP36L1, TRPM4	2336	55	19984	1.8665	1	0.857109	0.847548
GOTERM_BP_DIRECT	GO:0045089.positive regulation of innate immune response	9	0.338855	0.0523923	CD74, GBP5, RIOK3, POLR3D, TLR8, FPR3, ADAM8, FPR2, HAVCR2	2336	36	19984	2.1387	1	0.879925	0.87011
GOTERM_BP_DIRECT	GO:0032981.mitochondrial respiratory chain complex I assembly	13	0.489458	0.0530738	NDUFA13, NDUFB7, NDUFA10, NDUFB3, NDUFC1, BCS1L, NDUFS8, NDUFS7, NDUFAF7, NDUFAF2, NDUFS2, NDUFS1, TMEM126B	2336	62	19984	1.79375	1	0.885154	0.87528
GOTERM_BP_DIRECT	GO:0042542.response to hydrogen peroxide	13	0.489458	0.0530738	JUN, DUSP1, MMP2, SOD2, APTX, SOD1, HSPD1, STK24, CYP11A1, FKBP1B, SDC1, PTK2B, ADA	2336	62	19984	1.79375	1	0.885154	0.87528
GOTERM_BP_DIRECT	GO:0006672.ceramide metabolic process	7	0.263554	0.0534444	PLA2G15, FUT7, ASAH2, PSAP, ACER3, HTRA2, ORMDL1	2336	24	19984	2.49515	1	0.885154	0.87528
GOTERM_BP_DIRECT	GO:0044772.mitotic cell cycle phase transition	7	0.263554	0.0534444	CCNB2, CCND3, CCND2, CCNF, CKS2, CDK1, CKS1B	2336	24	19984	2.49515	1	0.885154	0.87528
GOTERM_BP_DIRECT	GO:0071404.cellular response to low-density lipoprotein particle stimulus	7	0.263554	0.0534444	SYK, HMGCS1, CD81, ITGB2, CD9, PPARG, CD36	2336	24	19984	2.49515	1	0.885154	0.87528
GOTERM_BP_DIRECT	GO:0090200.positive regulation of release of cytochrome c from mitochondria	8	0.301205	0.0536376	PYCARD, BNIP3, PLAUR, CASP1, FAS, BAX, MFF, WDR35	2336	30	19984	2.28128	1	0.885154	0.87528
GOTERM_BP_DIRECT	GO:0045332.phospholipid translocation	8	0.301205	0.0536376	P2RX7, ABCA1, ABCC1, ATP8B2, ATP8A1, ANO6, ABCB1A, ABCB1B	2336	30	19984	2.28128	1	0.885154	0.87528
GOTERM_BP_DIRECT	GO:0032204.regulation of telomere maintenance	5	0.188253	0.0559686	PIF1, MYC, LMNA, HDAC8, TERF2	2336	13	19984	3.29031	1	0.894926	0.884943
GOTERM_BP_DIRECT	GO:0044794.positive regulation by host of viral process	5	0.188253	0.0559686	PCX, ZDHHC9, CAV2, ZDHHC8, IGF2R	2336	13	19984	3.29031	1	0.894926	0.884943
GOTERM_BP_DIRECT	GO:0033619.membrane protein proteolysis	5	0.188253	0.0559686	AFG3L2, NAPSA, RHBDD1, CTSH, PARL	2336	13	19984	3.29031	1	0.894926	0.884943
GOTERM_BP_DIRECT	GO:0000002.mitochondrial genome maintenance	5	0.188253	0.0559686	PIF1, AKT3, MRPL17, MRPL15, MPV17	2336	13	19984	3.29031	1	0.894926	0.884943
GOTERM_BP_DIRECT	GO:0002223.stimulatory C-type lectin receptor signaling pathway	5	0.188253	0.0559686	TYROBP, SYK, CLEC7A, CLEC4N, PLCG2	2336	13	19984	3.29031	1	0.894926	0.884943
GOTERM_BP_DIRECT	GO:0010458.exit from mitosis	5	0.188253	0.0559686	UBE2S, PPP2R2D, CHMP2A, CHMP7, CLASP1	2336	13	19984	3.29031	1	0.894926	0.884943
GOTERM_BP_DIRECT	GO:0017148.negative regulation of translation	18	0.677711	0.0566375	TIA1, PRKCH, FMR1, DAPK3, EIF2AK3, EIF2AK2, PRKCA, TOB1, GIGYF2, EIF4ENIF1, RGS2, CNOT11, NCL, ENC1, RARA, IGF2BP2, EIF4E2, EIF2A	2336	97	19984	1.58749	1	0.894926	0.884943
GOTERM_BP_DIRECT	GO:0034165.positive regulation of toll-like receptor 9 signaling pathway	4	0.150602	0.0567928	RSAD2, TREML4, TLR9, PTPN22	2336	8	19984	4.2774	1	0.894926	0.884943
GOTERM_BP_DIRECT	GO:1902624.positive regulation of neutrophil migration	4	0.150602	0.0567928	IL1A, FUT7, MYO1F, TLR2	2336	8	19984	4.2774	1	0.894926	0.884943
GOTERM_BP_DIRECT	GO:0006020.inositol metabolic process	4	0.150602	0.0567928	MECP2, PPIP5K2, IMPA2, SLC5A3	2336	8	19984	4.2774	1	0.894926	0.884943
GOTERM_BP_DIRECT	GO:0044209.AMP salvage	4	0.150602	0.0567928	PNP, ADSSL1, HPRT, ADA	2336	8	19984	4.2774	1	0.894926	0.884943
GOTERM_BP_DIRECT	GO:0043312.neutrophil degranulation	4	0.150602	0.0567928	STXBP3, ANXA3, MYO1F, STX11	2336	8	19984	4.2774	1	0.894926	0.884943
GOTERM_BP_DIRECT	GO:0030913.paranodal junction assembly	4	0.150602	0.0567928	GNPAT, CNTNAP1, PMP22, CD9	2336	8	19984	4.2774	1	0.894926	0.884943
GOTERM_BP_DIRECT	GO:0015749.monosaccharide transport	4	0.150602	0.0567928	SLC2A9, SLC23A2, SLC2A2, SLC2A5	2336	8	19984	4.2774	1	0.894926	0.884943
GOTERM_BP_DIRECT	GO:0006658.phosphatidylserine metabolic process	4	0.150602	0.0567928	PLA2G15, LIPC, SERINC1, SERINC3	2336	8	19984	4.2774	1	0.894926	0.884943
GOTERM_BP_DIRECT	GO:1903979.negative regulation of microglial cell activation	4	0.150602	0.0567928	GRN, PPARG, NR1D1, CST7	2336	8	19984	4.2774	1	0.894926	0.884943
GOTERM_BP_DIRECT	GO:1905563.negative regulation of vascular endothelial cell proliferation	4	0.150602	0.0567928	CCL12, MEF2C, CCL2, PPARG	2336	8	19984	4.2774	1	0.894926	0.884943
GOTERM_BP_DIRECT	GO:0042994.cytoplasmic sequestering of transcription factor	4	0.150602	0.0567928	NFKBIA, SUFU, TACC3, PKD2	2336	8	19984	4.2774	1	0.894926	0.884943
GOTERM_BP_DIRECT	GO:0019439.aromatic compound catabolic process	4	0.150602	0.0567928	PON3, PON2, EPHX1, UGT1A7C	2336	8	19984	4.2774	1	0.894926	0.884943
GOTERM_BP_DIRECT	GO:0048147.negative regulation of fibroblast proliferation	10	0.376506	0.0573637	ING5, MORC3, CD300A, GSTP1, MYC, BAX, NUPR1, SOD2, SMARCA2, EMD	2336	43	19984	1.98949	1	0.899647	0.889611
GOTERM_BP_DIRECT	GO:0071392.cellular response to estradiol stimulus	10	0.376506	0.0573637	DDX18, IL6, UGT1A1, ZFP703, SRD5A1, MMP2, CCL2, GLRX, CFLAR, PPP1R9B	2336	43	19984	1.98949	1	0.899647	0.889611
GOTERM_BP_DIRECT	GO:0050885.neuromuscular process controlling balance	13	0.489458	0.0588822	APP, CNTNAP1, RBFOX1, RBFOX2, NLGN2, GIGYF2, CLN3, FOXS1, GM2A, PSAP, ZFP212, MYH10, AARS	2336	63	19984	1.76528	1	0.921284	0.911008
GOTERM_BP_DIRECT	GO:0071300.cellular response to retinoic acid	14	0.527108	0.0601953	ABCA1, GSK3B, MEF2C, NDUFA13, TWF2, HTRA2, SETX, PTK7, MYC, RARA, CCL2, PTK2B, HOXA1, PPARG	2336	70	19984	1.71096	1	0.929943	0.919569
GOTERM_BP_DIRECT	GO:0042752.regulation of circadian rhythm	14	0.527108	0.0601953	GSK3B, MAGED1, SIRT6, RORA, NR1D1, CSNK1E, PSPC1, NOCT, SRRD, BHLHE40, CDK1, FBXL3, PPARG, ATG7	2336	70	19984	1.71096	1	0.929943	0.919569
GOTERM_BP_DIRECT	GO:0045668.negative regulation of osteoblast differentiation	14	0.527108	0.0601953	HDAC4, SMAD3, TNFAIP6, PTCH1, ZFP932, TMEM64, HDAC8, TNF, TOB1, MIR214, NOCT, NBR1, PPARG, TRPM4	2336	70	19984	1.71096	1	0.929943	0.919569
GOTERM_BP_DIRECT	GO:0030099.myeloid cell differentiation	9	0.338855	0.0602767	CCR1, CEBPA, ZFP36, TET2, STAP1, KAT8, PRKX, JAK2, HOXB7	2336	37	19984	2.0809	1	0.929943	0.919569
GOTERM_BP_DIRECT	GO:0061512.protein localization to cilium	9	0.338855	0.0602767	DYNC2H1, TTC26, CDK20, BBS9, TTC21A, SNX10, DZIP1, WDR35, BBS4	2336	37	19984	2.0809	1	0.929943	0.919569
GOTERM_BP_DIRECT	GO:1900182.positive regulation of protein localization to nucleus	9	0.338855	0.0602767	STK11, DTX3L, CAV2, EIF2AK3, CDK1, KAT7, PARP9, FERMT2, CD2AP	2336	37	19984	2.0809	1	0.929943	0.919569
GOTERM_BP_DIRECT	GO:0045779.negative regulation of bone resorption	6	0.225904	0.0622727	P2RX7, IL6, CEACAM1, INPP5D, TMEM119, CSK	2336	19	19984	2.70151	1	0.956488	0.945819
GOTERM_BP_DIRECT	GO:0070536.protein K63-linked deubiquitination	8	0.301205	0.062574	OTUB2, BABAM1, ZRANB1, STAMBPL1, SHMT2, USP33, TNFAIP3, STAMBP	2336	31	19984	2.20769	1	0.956488	0.945819
GOTERM_BP_DIRECT	GO:0006464.cellular protein modification process	8	0.301205	0.062574	UEVLD, TSG101, HLCS, ST3GAL6, MAN2B1, AP3B1, TTLL12, TTL	2336	31	19984	2.20769	1	0.956488	0.945819
GOTERM_BP_DIRECT	GO:0002639.positive regulation of immunoglobulin production	8	0.301205	0.062574	H2-T23, XBP1, IL6, TLR9, DNAJB9, CD37, STX4A, FOXP1	2336	31	19984	2.20769	1	0.956488	0.945819
GOTERM_BP_DIRECT	GO:0008284.positive regulation of cell proliferation	89	3.3509	0.0629323	GM6351, CSF3, TXNL4B, CD81, ROGDI, HILPDA, MPL, IRS2, TNF, CDC20, MECP2, UFL1, LGALS3, CCND3, CCND2, HMGN5, FGF9, MYC, ITGAX, CTSH, TIMP1, JAK2, TNS3, HRAS, IL13RA1, TIPIN, TSC22D1, EMP2, GAB2, TGFBR1, HCK, TIAM1, ADORA2B, IL1B, TRAF5, RARA, FLT3L, MVD, CD47, EAPP, GM7982, ATF3, HDAC4, GRN, NLGN2, CALCRL, SHMT2, ZFP703, SHC1, DOT1L, LEF1, HMGCR, PTGS2, AIF1, PDF, CLEC7A, NPY, NACC1, S1PR1, S100A1…	2336	643	19984	1.1841	1	0.959753	0.949048
GOTERM_BP_DIRECT	GO:0031648.protein destabilization	12	0.451807	0.0634195	XBP1, ISOC2A, MDM2, IRGM1, CTSH, SIRT6, FBXL3, RAD23A, COMMD1, NR1D1, HDAC6, CHFR	2336	57	19984	1.80101	1	0.962757	0.952018
GOTERM_BP_DIRECT	GO:0071320.cellular response to cAMP	12	0.451807	0.0634195	APP, KDM1A, SRD5A1, AQP9, RAPGEF2, AKAP7, AKAP6, ATP5O, PKD2, EZR, ASS1, ZFP36L1	2336	57	19984	1.80101	1	0.962757	0.952018
GOTERM_BP_DIRECT	GO:0006829.zinc II ion transport	7	0.263554	0.0636372	SLC30A6, AP3D1, SLC39A10, SLC39A8, AP3B1, SLC39A1, SLC39A14	2336	25	19984	2.39534	1	0.963857	0.953105
GOTERM_BP_DIRECT	GO:0046627.negative regulation of insulin receptor signaling pathway	10	0.376506	0.0649559	PTPRE, GSK3B, SOCS3, PID1, IL1B, NCL, PRKCD, INPPL1, LONP1, PRKCA	2336	44	19984	1.94427	1	0.981511	0.970563
GOTERM_BP_DIRECT	GO:0042776.mitochondrial ATP synthesis coupled proton transport	13	0.489458	0.0650987	STOML2, NDUFA13, NDUFB7, NDUFA10, NDUFB3, ATP5C1, ATP5J, NDUFC1, ATP5O, NDUFS8, NDUFS7, NDUFS2, NDUFS1	2336	64	19984	1.73769	1	0.981511	0.970563
GOTERM_BP_DIRECT	GO:0045785.positive regulation of cell adhesion	14	0.527108	0.0661485	VAV3, ZFHX3, LAMB2, TPM1, PRKCA, LAMC1, TNF, RHOD, PTK2, FUT7, CCL5, CCL2, ADAM8, STX4A	2336	71	19984	1.68686	1	0.987931	0.976911
GOTERM_BP_DIRECT	GO:0006486.protein glycosylation	23	0.865964	0.0666198	NUS1, B3GALNT1, ST8SIA1, FUT10, GCNT1, B3GLCT, B3GALT6, B3GALT5, GALNT10, MAN1A, DPM3, FUT7, SERP1, MGAT4B, ST3GAL5, ST3GAL6, MAN1B1, B4GALT6, UGGT1, ST3GAL1, FKTN, B4GALT5, ST3GAL3	2336	135	19984	1.45748	1	0.987931	0.976911
GOTERM_BP_DIRECT	GO:0043627.response to estrogen	15	0.564759	0.066708	CAR2, SRD5A1, MMP2, ARPC1B, GBA, COMT, GLI3, TGFBR1, HSPD1, F7, MMP14, TRIM25, PPARG, TBL1X, GSTM5	2336	78	19984	1.64515	1	0.987931	0.976911
GOTERM_BP_DIRECT	GO:0098586.cellular response to virus	11	0.414157	0.0681966	CXCL10, IL6, SMAD3, RIOK3, FMR1, IRGM1, BAX, MAPK14, POU2F2, NFKB1, TLR3	2336	51	19984	1.84515	1	0.987931	0.976911
GOTERM_BP_DIRECT	GO:0010667.negative regulation of cardiac muscle cell apoptotic process	9	0.338855	0.0688663	HSPB6, PPP1R10, SIRT5, NUPR1, CFLAR, JAK2, RGL2, ATG7, ATG5	2336	38	19984	2.02614	1	0.987931	0.976911
GOTERM_BP_DIRECT	GO:0045931.positive regulation of mitotic cell cycle	9	0.338855	0.0688663	APP, DUSP3, DYNLT3, CDK1, MDM2, PRKCA, MEIS2, TTL, LGMN	2336	38	19984	2.02614	1	0.987931	0.976911
GOTERM_BP_DIRECT	GO:0019884.antigen processing and presentation of exogenous antigen	3	0.112952	0.0696942	FCGR1, PSME1, PSME2	2336	4	19984	6.4161	1	0.987931	0.976911
GOTERM_BP_DIRECT	GO:0071464.cellular response to hydrostatic pressure	3	0.112952	0.0696942	MYC, PKD2, PLEC	2336	4	19984	6.4161	1	0.987931	0.976911
GOTERM_BP_DIRECT	GO:0051882.mitochondrial depolarization	3	0.112952	0.0696942	P2RX7, ATPIF1, CASP1	2336	4	19984	6.4161	1	0.987931	0.976911
GOTERM_BP_DIRECT	GO:0034775.glutathione transmembrane transport	3	0.112952	0.0696942	ABCC1, ABCC5, SLC7A11	2336	4	19984	6.4161	1	0.987931	0.976911
GOTERM_BP_DIRECT	GO:0032607.interferon-alpha production	3	0.112952	0.0696942	AP3D1, AP3B1, HSPD1	2336	4	19984	6.4161	1	0.987931	0.976911
GOTERM_BP_DIRECT	GO:0006501.C-terminal protein lipidation	3	0.112952	0.0696942	ATG16L1, ATG7, ATG5	2336	4	19984	6.4161	1	0.987931	0.976911
GOTERM_BP_DIRECT	GO:1904151.positive regulation of microglial cell mediated cytotoxicity	3	0.112952	0.0696942	TYROBP, ITGAM, STAP1	2336	4	19984	6.4161	1	0.987931	0.976911
GOTERM_BP_DIRECT	GO:1903845.negative regulation of cellular response to transforming growth factor beta stimulus	3	0.112952	0.0696942	DLX1, PPARG, CFLAR	2336	4	19984	6.4161	1	0.987931	0.976911
GOTERM_BP_DIRECT	GO:0035590.purinergic nucleotide receptor signaling pathway	3	0.112952	0.0696942	P2RX7, P2RX4, ANO6	2336	4	19984	6.4161	1	0.987931	0.976911
GOTERM_BP_DIRECT	GO:0071315.cellular response to morphine	3	0.112952	0.0696942	ATG7, AIF1, PPP1R9B	2336	4	19984	6.4161	1	0.987931	0.976911
GOTERM_BP_DIRECT	GO:2000439.positive regulation of monocyte extravasation	3	0.112952	0.0696942	CD47, AGER, CCR2	2336	4	19984	6.4161	1	0.987931	0.976911
GOTERM_BP_DIRECT	GO:0015822.ornithine transport	3	0.112952	0.0696942	SLC7A6, SLC7A1, SLC7A3	2336	4	19984	6.4161	1	0.987931	0.976911
GOTERM_BP_DIRECT	GO:0000320.re-entry into mitotic cell cycle	3	0.112952	0.0696942	GSK3B, MYC, CCNF	2336	4	19984	6.4161	1	0.987931	0.976911
GOTERM_BP_DIRECT	GO:1901991.negative regulation of mitotic cell cycle phase transition	3	0.112952	0.0696942	RGCC, ZFP36L2, ZFP36L1	2336	4	19984	6.4161	1	0.987931	0.976911
GOTERM_BP_DIRECT	GO:0032610.interleukin-1 alpha production	3	0.112952	0.0696942	P2RX7, PANX1, CASP1	2336	4	19984	6.4161	1	0.987931	0.976911
GOTERM_BP_DIRECT	GO:2000635.negative regulation of primary miRNA processing	3	0.112952	0.0696942	MECP2, IL6, STAT3	2336	4	19984	6.4161	1	0.987931	0.976911
GOTERM_BP_DIRECT	GO:0039689.negative stranded viral RNA replication	3	0.112952	0.0696942	ATG16L1, ATG7, ATG5	2336	4	19984	6.4161	1	0.987931	0.976911
GOTERM_BP_DIRECT	GO:0030886.negative regulation of myeloid dendritic cell activation	3	0.112952	0.0696942	CD37, TSPAN32, HAVCR2	2336	4	19984	6.4161	1	0.987931	0.976911
GOTERM_BP_DIRECT	GO:0071726.cellular response to diacyl bacterial lipopeptide	3	0.112952	0.0696942	CD36, TLR6, TLR2	2336	4	19984	6.4161	1	0.987931	0.976911
GOTERM_BP_DIRECT	GO:1901315.negative regulation of histone H2A K63-linked ubiquitination	3	0.112952	0.0696942	OTUB2, UBR5, TRIP12	2336	4	19984	6.4161	1	0.987931	0.976911
GOTERM_BP_DIRECT	GO:0045006.DNA deamination	3	0.112952	0.0696942	EXOSC6, EXOSC5, EXOSC3	2336	4	19984	6.4161	1	0.987931	0.976911
GOTERM_BP_DIRECT	GO:2000660.negative regulation of interleukin-1-mediated signaling pathway	3	0.112952	0.0696942	IL6, IL1RN, IL1R2	2336	4	19984	6.4161	1	0.987931	0.976911
GOTERM_BP_DIRECT	GO:0000209.protein polyubiquitination	29	1.09187	0.0699162	TRIM30A, TRIM30C, UBE2D1, RNF19B, UBE2L6, HDAC6, RUSC1, UBR5, RNF20, UBE2H, PPIL2, HACE1, NHLRC3, WSB2, UBE2E2, WWP2, CHFR, KLHL42, RNF167, ITCH, UBE2R2, UBE2S, PELI1, TRIM14, TRIP12, RBCK1, DTL, DZIP3, TAF1	2336	180	19984	1.37827	1	0.988963	0.977932
GOTERM_BP_DIRECT	GO:0035020.regulation of Rac protein signal transduction	5	0.188253	0.0713471	CADM4, KBTBD6, SH3BP1, ARHGAP17, KBTBD7	2336	14	19984	3.05528	1	0.992279	0.98121
GOTERM_BP_DIRECT	GO:2000347.positive regulation of hepatocyte proliferation	5	0.188253	0.0713471	XBP1, IL18, TNFAIP3, CFLAR, TNF	2336	14	19984	3.05528	1	0.992279	0.98121
GOTERM_BP_DIRECT	GO:0031629.synaptic vesicle fusion to presynaptic active zone membrane	5	0.188253	0.0713471	SNAPIN, STXBP1, STX2, STX4A, STX11	2336	14	19984	3.05528	1	0.992279	0.98121
GOTERM_BP_DIRECT	GO:0097242.beta-amyloid clearance	5	0.188253	0.0713471	C3, ITGAM, C5AR1, ITGB2, TREM2	2336	14	19984	3.05528	1	0.992279	0.98121
GOTERM_BP_DIRECT	GO:0071901.negative regulation of protein serine/threonine kinase activity	5	0.188253	0.0713471	PYCARD, RB1, PRKCH, GADD45A, DTNBP1	2336	14	19984	3.05528	1	0.992279	0.98121
GOTERM_BP_DIRECT	GO:0061462.protein localization to lysosome	5	0.188253	0.0713471	CD81, LAPTM5, ATP13A2, LAMTOR4, KPTN	2336	14	19984	3.05528	1	0.992279	0.98121
GOTERM_BP_DIRECT	GO:0060416.response to growth hormone	5	0.188253	0.0713471	F7, SRD5A1, CACYBP, TRIM16, ASS1	2336	14	19984	3.05528	1	0.992279	0.98121
GOTERM_BP_DIRECT	GO:1903364.positive regulation of cellular protein catabolic process	5	0.188253	0.0713471	AMER1, MSN, TNFAIP3, PTTG1IP, EZR	2336	14	19984	3.05528	1	0.992279	0.98121
GOTERM_BP_DIRECT	GO:0010629.negative regulation of gene expression	57	2.14608	0.0718779	RB1, APP, GSK3B, FMR1, SERPINE1, INPPL1, PIK3CD, ZBTB20, PTPN22, PRDM1, MIR702, TNF, MECP2, MYC, CHMP1A, OLR1, ANXA7, CD36, CD34, HRAS, BBS4, HAVCR2, MAP2K1, MEF2C, SLC35C2, PARP9, WDR35, TERF2, NME1, FOXP1, SLC7A5, IL1B, RARA, MYADM, PPARG, PCX, HDAC8, IQGAP3, AIF1, MIR330, NOCT, CCR1, SMAD3, NR1H2, SETDB2, STAT3, EIF2AK3, WWP2, SMAD5, NFKB1, MIR24-1, PMP22, MDM2, CDK1, RCOR1, TAF1, LGMN	2336	395	19984	1.23449	1	0.997569	0.986441
GOTERM_BP_DIRECT	GO:0016485.protein processing	17	0.64006	0.0722692	SRGN, DYNC2H1, PTCH1, IL1R2, GLI3, P2RX7, CLN3, F7, AFG3L2, MAFB, PITRM1, MYC, XPNPEP3, ANPEP, RNPEP, CASP1, PMPCB	2336	93	19984	1.56378	1	0.998028	0.986895
GOTERM_BP_DIRECT	GO:2001238.positive regulation of extrinsic apoptotic signaling pathway	8	0.301205	0.0723623	PYCARD, RIPK1, FADD, SIGLEC1, RBCK1, TNF, RUNX3, ITM2C	2336	32	19984	2.1387	1	0.998028	0.986895
GOTERM_BP_DIRECT	GO:0003333.amino acid transmembrane transport	8	0.301205	0.0723623	SLC7A5, SLC7A6, SLC7A7, SLC7A8, SLC38A7, SLC7A11, SLC36A4, SLC38A4	2336	32	19984	2.1387	1	0.998028	0.986895
GOTERM_BP_DIRECT	GO:0007596.blood coagulation	15	0.564759	0.0727496	VKORC1, F10, DTNBP1, RAB27A, NBEAL2, ANO6, AP3B1, HPS5, TSPAN32, F5, C3, THBD, F7, F9, BLOC1S3	2336	79	19984	1.62433	1	1	0.988994
GOTERM_BP_DIRECT	GO:0019216.regulation of lipid metabolic process	10	0.376506	0.0731529	LACTB, GOLM1, PSAP, PLCG2, GPS2, SIRT6, TREM2, PPARG, NR1D1, BBS4	2336	45	19984	1.90107	1	1	0.988994
GOTERM_BP_DIRECT	GO:0071549.cellular response to dexamethasone stimulus	10	0.376506	0.0731529	IL6, ARG1, SRD5A1, DDIT4, CCL2, CFLAR, FBXO32, JAK2, NR3C1, ASS1	2336	45	19984	1.90107	1	1	0.988994
GOTERM_BP_DIRECT	GO:0007010.cytoskeleton organization	21	0.790663	0.0737728	SVIL, GSK3B, CCL12, CNTNAP1, ZRANB1, DST, ODF2, GPR35, STRADB, TNFAIP3, CDC42BPA, TSPAN32, FGD3, FGD4, ARC, DIAPH3, FMNL2, CCL7, RANBP10, CCL2, VILL	2336	122	19984	1.47255	1	1	0.988994
GOTERM_BP_DIRECT	GO:0061179.negative regulation of insulin secretion involved in cellular response to glucose stimulus	7	0.263554	0.0748915	TBC1D1, MUP9, FKBP1B, NDUFAF2, HMGCR, MUP1, MUP2	2336	26	19984	2.30321	1	1	0.988994
GOTERM_BP_DIRECT	GO:0046716.muscle cell cellular homeostasis	7	0.263554	0.0748915	IL6, CFL2, DMD, PRKCA, PFKM, MTM1, SOD1	2336	26	19984	2.30321	1	1	0.988994
GOTERM_BP_DIRECT	GO:0046847.filopodium assembly	7	0.263554	0.0748915	FGD3, FGD4, SH3BP1, SPEF1, EZR, TGFBR1, PPP1R9B	2336	26	19984	2.30321	1	1	0.988994
GOTERM_BP_DIRECT	GO:0007009.plasma membrane organization	7	0.263554	0.0748915	P2RX7, SLC9A3R1, BAIAP2L1, OSBPL2, MYOF, TLCD2, SPTBN1	2336	26	19984	2.30321	1	1	0.988994
GOTERM_BP_DIRECT	GO:0045893.positive regulation of transcription, DNA-templated	99	3.72741	0.0750468	RORA, TNF, FGF9, MYC, CREB3L2, RPS6KA1, PIM1, TRIM24, KAT8, MAP2K1, MEF2C, DYRK1A, MED4, RUNX3, SUPT7L, FOXP1, NIF3L1, KARS, KAT6B, TRIM16, IFNAR1, INO80D, MAGED1, SHC1, HMBOX1, DEAF1, PATZ1, SNX5, JUN, ZFHX3, SMAD3, PTCH1, HMGA1, SMARCA5, NFATC3, NFATC2, ESRRG, NR1D1, INHBA, POU2F2, SMARCA2, NFKB1, NR4A2, NFKBIA, IL6, MAFB, BCL3, TADA3, CALCOCO1, TRF, SIX1, MED16, GLI3, AFF1, MECP2, LYL1, ING5, …	2336	729	19984	1.16176	1	1	0.988994
GOTERM_BP_DIRECT	GO:0002523.leukocyte migration involved in inflammatory response	6	0.225904	0.0753542	ITGAM, FUT7, ITGB2, CCL2, ADAM8, S100A8	2336	20	19984	2.56644	1	1	0.988994
GOTERM_BP_DIRECT	GO:0030220.platelet formation	6	0.225904	0.0753542	MEF2C, VPS33A, ZFP385A, MPL, PTPN6, NBEAL2	2336	20	19984	2.56644	1	1	0.988994
GOTERM_BP_DIRECT	GO:0060155.platelet dense granule organization	6	0.225904	0.0753542	ABCA1, BLOC1S3, AP3D1, DTNBP1, AP3B1, HPS5	2336	20	19984	2.56644	1	1	0.988994
GOTERM_BP_DIRECT	GO:0001878.response to yeast	6	0.225904	0.0753542	APP, IL6, CLEC7A, CLEC4N, NPY, PLCG2	2336	20	19984	2.56644	1	1	0.988994
GOTERM_BP_DIRECT	GO:0009116.nucleoside metabolic process	6	0.225904	0.0753542	PRPS1, ATIC, PNP, PNP2, UPP1, DNPH1	2336	20	19984	2.56644	1	1	0.988994
GOTERM_BP_DIRECT	GO:0050765.negative regulation of phagocytosis	6	0.225904	0.0753542	SNX3, PRTN3, CSK, ATG7, ATG5, TLR2	2336	20	19984	2.56644	1	1	0.988994
GOTERM_BP_DIRECT	GO:0071639.positive regulation of monocyte chemotactic protein-1 production	6	0.225904	0.0753542	CD84, SYK, CLEC7A, IL1B, OAS3, AGER	2336	20	19984	2.56644	1	1	0.988994
GOTERM_BP_DIRECT	GO:0046854.phosphatidylinositol phosphorylation	11	0.414157	0.0759964	SOCS2, SOCS3, IMPA2, PIK3CD, PIK3R3, PIK3R1, PIP5K1C, PIK3C2A, EFR3B, SOCS4, PIK3R6	2336	52	19984	1.80967	1	1	0.988994
GOTERM_BP_DIRECT	GO:0071364.cellular response to epidermal growth factor stimulus	11	0.414157	0.0759964	ZFP36, DUSP3, GSTP1, NCL, MYC, RASA1, CAD, CFLAR, ZFP36L2, ZFP36L1, PPP1R9B	2336	52	19984	1.80967	1	1	0.988994
GOTERM_BP_DIRECT	GO:0006281.DNA repair	56	2.10843	0.0765552	DCLRE1B, MDC1, HDAC10, FMR1, TONSL, CDC14B, BABAM1, UFL1, CHAF1B, PNP, HERC2, UIMC1, REV3L, KAT7, GEN1, DTX3L, DDX11, RAD23A, SIRT6, WRNIP1, ACTR8, PARP9, MSH6, MMS22L, NSMCE4A, POLG2, MSH5, PIF1, INO80D, UHRF1, DOT1L, FAAP20, POLD3, POLD4, UBR5, ASCC3, NHEJ1, UVRAG, POLN, ERCC6L2, EYA4, SMARCA5, CDC5L, FANCC, MLH1, GTF2H4, APTX, SETX, TAOK3, RFWD3, JMY, TRIP12, ERCC5, ERCC6, RAD18, ATR	2336	389	19984	1.23154	1	1	0.988994
GOTERM_BP_DIRECT	GO:0051402.neuron apoptotic process	18	0.677711	0.0772071	RB1, APP, DLX1, NLRP1A, USP53, STXBP1, BNIP3, GBA, ITSN1, OXR1, CIT, NR4A2, FAS, BAX, HRAS, AARS, BCL2L1, ZFP110	2336	101	19984	1.52462	1	1	0.988994
GOTERM_BP_DIRECT	GO:0019941.modification-dependent protein catabolic process	4	0.150602	0.077979	NEDD8, ISG15, UBE2L6, CHFR	2336	9	19984	3.80213	1	1	0.988994
GOTERM_BP_DIRECT	GO:0050869.negative regulation of B cell activation	4	0.150602	0.077979	INPP5D, LAPTM5, FAS, TNFAIP3	2336	9	19984	3.80213	1	1	0.988994
GOTERM_BP_DIRECT	GO:0031394.positive regulation of prostaglandin biosynthetic process	4	0.150602	0.077979	CD74, ANXA1, IL1B, PTGS2	2336	9	19984	3.80213	1	1	0.988994
GOTERM_BP_DIRECT	GO:0036289.peptidyl-serine autophosphorylation	4	0.150602	0.077979	PIKFYVE, PRKG2, RIPK1, PRKCA	2336	9	19984	3.80213	1	1	0.988994
GOTERM_BP_DIRECT	GO:0006544.glycine metabolic process	4	0.150602	0.077979	SHMT2, GM4952, PHGDH, GART	2336	9	19984	3.80213	1	1	0.988994
GOTERM_BP_DIRECT	GO:0036353.histone H2A-K119 monoubiquitination	4	0.150602	0.077979	PCGF6, PCGF2, PCGF3, PCGF1	2336	9	19984	3.80213	1	1	0.988994
GOTERM_BP_DIRECT	GO:0000185.activation of MAPKKK activity	4	0.150602	0.077979	APP, GADD45A, TNF, GADD45G	2336	9	19984	3.80213	1	1	0.988994
GOTERM_BP_DIRECT	GO:0010042.response to manganese ion	4	0.150602	0.077979	ARG1, SLC11A2, SOD2, PTGS2	2336	9	19984	3.80213	1	1	0.988994
GOTERM_BP_DIRECT	GO:0055119.relaxation of cardiac muscle	4	0.150602	0.077979	RGS2, P2RX4, ATP2A2, KCNJ2	2336	9	19984	3.80213	1	1	0.988994
GOTERM_BP_DIRECT	GO:0070234.positive regulation of T cell apoptotic process	4	0.150602	0.077979	P2RX7, CCL5, SIGLEC1, PDCD1	2336	9	19984	3.80213	1	1	0.988994
GOTERM_BP_DIRECT	GO:0046085.adenosine metabolic process	4	0.150602	0.077979	NT5E, ACPP, NT5C3, ADA	2336	9	19984	3.80213	1	1	0.988994
GOTERM_BP_DIRECT	GO:0000467.exonucleolytic trimming to generate mature 3'-end of 5.8S rRNA from tricistronic rRNA transcript (SSU-rRNA, 5.8S rRNA, LSU-rRNA)	4	0.150602	0.077979	EXOSC7, EXOSC10, EXOSC8, EXOSC3	2336	9	19984	3.80213	1	1	0.988994
GOTERM_BP_DIRECT	GO:0090382.phagosome maturation	4	0.150602	0.077979	RAB32, RAB43, PIKFYVE, MCOLN1	2336	9	19984	3.80213	1	1	0.988994
GOTERM_BP_DIRECT	GO:0031333.negative regulation of protein complex assembly	9	0.338855	0.0781672	GSK3B, IMPACT, RIOK3, STXBP1, GBA, CTNNBIP1, XAF1, SORL1, HDAC6	2336	39	19984	1.97418	1	1	0.988994
GOTERM_BP_DIRECT	GO:0006641.triglyceride metabolic process	9	0.338855	0.0781672	APOBEC1, SLC22A4, GK5, LIPC, INSIG1, APOBR, DBI, SCD1, CD36	2336	39	19984	1.97418	1	1	0.988994
GOTERM_BP_DIRECT	GO:0016042.lipid catabolic process	21	0.790663	0.0788554	PLA2G4F, PLA2G2E, LIPO1, ABHD4, LPL, PLA2G5, DDHD1, PLD1, LIPA, PLCB3, ACAP1, LIPC, LIPN, PLCG2, PLBD1, ENPP6, DAGLB, PLCB2, PLBD2, PNPLA2, PLA1A	2336	123	19984	1.46057	1	1	0.988994
GOTERM_BP_DIRECT	GO:0031398.positive regulation of protein ubiquitination	15	0.564759	0.079138	PSMD10, AMER1, KDM1A, LRRK2, PHF23, LAPTM5, UBE2D1, CBLB, PTTG1IP, COMMD1, CHFR, AIMP2, PELI1, UBQLN1, BIRC3	2336	80	19984	1.60402	1	1	0.988994
GOTERM_BP_DIRECT	GO:0007612.learning	14	0.527108	0.079186	CHRNB2, APP, JUN, ATP8A1, COMT, PTGS2, PPP1R9B, PTGS1, MECP2, ARC, SYNJ1, PRKAR2B, CHST10, TLR2	2336	73	19984	1.64065	1	1	0.988994
GOTERM_BP_DIRECT	GO:0002218.activation of innate immune response	10	0.376506	0.0819592	HEXIM1, PYCARD, ZBP1, TRIM30A, PSPC1, IFI205, TRIM30C, IFI203, TLR9, IFI202B	2336	46	19984	1.85974	1	1	0.988994
GOTERM_BP_DIRECT	GO:0010507.negative regulation of autophagy	10	0.376506	0.0819592	SLC7A5, IL10RA, STAT3, WDR6, KLHL22, TNFAIP3, TREM2, PTPN22, NUPR1, PTK2	2336	46	19984	1.85974	1	1	0.988994
GOTERM_BP_DIRECT	GO:0050900.leukocyte migration	8	0.301205	0.0830038	ITGA4, SELL, IL1B, TNF, CD34, ADA, ICAM1, TLR2	2336	33	19984	2.07389	1	1	0.988994
GOTERM_BP_DIRECT	GO:0002230.positive regulation of defense response to virus by host	8	0.301205	0.0830038	PYCARD, DTX3L, TREML4, STAT1, CCL5, PTPN22, ERCC6, PARP9	2336	33	19984	2.07389	1	1	0.988994
GOTERM_BP_DIRECT	GO:0042632.cholesterol homeostasis	18	0.677711	0.0830304	ABCA1, SCARB1, NUS1, XBP1, ABCA5, NR1H2, INSIG1, IL18, LPL, AMPD2, RORA, NR1D1, COMMD1, HMGCR, TTC39B, LIPC, SOAT2, SCD1	2336	102	19984	1.50967	1	1	0.988994
GOTERM_BP_DIRECT	GO:0051649.establishment of localization in cell	32	1.20482	0.0838382	PON3, SPEF2, EQTN, STXBP1, PLD4, CACNA1D, SNX10, PKD2, RABGEF1, CLN3, SLC9A3R1, CYSLTR1, ANXA7, ATG7, ATG5, APOBEC1, ABCA1, CHRNB2, SYK, CD300A, SLC31A1, SLC11A2, ANO6, SCAMP1, ZWINT, P2RX7, STIM1, P2RX1, BAX, APBA1, DZIP1, CFAP53	2336	206	19984	1.3289	1	1	0.988994
GOTERM_BP_DIRECT	GO:0007254.JNK cascade	11	0.414157	0.0843286	SMAD3, IL1B, STRADB, LRRK2, ERCC6, TRIB1, TNF, NFKB1, PTK2, MAP3K11, TLR3	2336	53	19984	1.77552	1	1	0.988994
GOTERM_BP_DIRECT	GO:0007204.positive regulation of cytosolic calcium ion concentration	28	1.05422	0.0845024	CX3CR1, GIPR, PTGER2, C5AR1, CXCR4, FPR3, FPR2, PKD2, CXCL3, CXCL2, GNAT2, CCRL2, PLCG2, C3AR1, PTK2B, CD36, JAK2, CCR2, TRPM4, CCR1, BCAP31, CD52, PTGIR, XCR1, GPR35, EPOR, IL1B, FKBP1B	2336	176	19984	1.36099	1	1	0.988994
GOTERM_BP_DIRECT	GO:0006357.regulation of transcription from RNA polymerase II promoter	207	7.79367	0.085038	RB1, ZFP600, APP, ZFP169, CCNC, ZFP606, IKZF5, ZFP160, ZMIZ1, MYC, CREB3L2, HOXA1, CCNL2, ZFP282, HOXA7, 2010315B03RIK, JUNB, HOXA5, MEF2C, SP110, ZFP3, SOX12, MED4, RUNX3, MED7, HOXB9, RFX7, RFX5, ZSCAN26, ZFP7, HOXB7, ATF3, CTBP2, MAGED1, ZFP626, TSHZ1, ZFP180, HIVEP1, PATZ1, ZBED6, JUN, XBP1, NFATC3, PBX2, NFATC2, SMARCA2, HBP1, GM6871, RCOR2, RCOR1, PHF2, ZFP369, ECM1, GM5141, ZFP367, PHF6, G…	2336	1613	19984	1.09786	1	1	0.988994
GOTERM_BP_DIRECT	GO:0032868.response to insulin	16	0.60241	0.0851528	STXBP3, VPS13C, GCNT1, CAD, INPPL1, PIK3R1, MAPK14, CYP51, KHK, HADHA, IL6, SESN3, KBTBD2, SCLY, HADH, TLR2	2336	88	19984	1.55542	1	1	0.988994
GOTERM_BP_DIRECT	GO:0008630.intrinsic apoptotic signaling pathway in response to DNA damage	12	0.451807	0.0856702	MSH6, PNP, MYC, HTRA2, BAX, PIK3R1, ERCC6, SOD2, MLH1, TNF, FNIP2, BCL2L1	2336	60	19984	1.71096	1	1	0.988994
GOTERM_BP_DIRECT	GO:0007611.learning or memory	15	0.564759	0.0858764	APP, MEF2C, SLC11A2, NEDD9, DBI, KCNAB1, PRKCA, PIRB, AGER, NR4A2, CLN3, GM2A, ZFP385A, ARL6IP5, MAN2B1	2336	81	19984	1.58422	1	1	0.988994
GOTERM_BP_DIRECT	GO:0009612.response to mechanical stimulus	13	0.489458	0.086256	JUN, STAT1, PTCH1, MMP2, MEIS2, P2RX7, CLCN6, MMP14, CCL2, PTK2B, PPARG, CD36, LRP11	2336	67	19984	1.65989	1	1	0.988994
GOTERM_BP_DIRECT	GO:0032703.negative regulation of interleukin-2 production	7	0.263554	0.0871993	ZFP36, NAV3, LAPTM5, TNFAIP3, EZR, CD34, HAVCR2	2336	27	19984	2.21791	1	1	0.988994
GOTERM_BP_DIRECT	GO:0051897.positive regulation of protein kinase B signaling	22	0.828313	0.0876987	CX3CR1, CSF3, PHLPP1, F10, ITSN1, IL18, PIK3CD, FPR2, TNF, MUP1, PTK2, MUP2, TGFBR1, F7, IL6, P2RX4, MUP9, RARA, CASS4, SPRY2, ADAM8, FERMT2	2336	132	19984	1.4258	1	1	0.988994
GOTERM_BP_DIRECT	GO:0048872.homeostasis of number of cells	9	0.338855	0.0881801	RASSF2, GBA, TET2, MPL, PIK3CD, BAX, AP3B1, IL7R, CARD11	2336	40	19984	1.92483	1	1	0.988994
GOTERM_BP_DIRECT	GO:0000463.maturation of LSU-rRNA from tricistronic rRNA transcript (SSU-rRNA, 5.8S rRNA, LSU-rRNA)	5	0.188253	0.0886352	DDX18, PES1, URB1, WDR12, RPF2	2336	15	19984	2.8516	1	1	0.988994
GOTERM_BP_DIRECT	GO:0006661.phosphatidylinositol biosynthetic process	5	0.188253	0.0886352	CDS1, SH3YL1, PLCG2, INPPL1, PIP5K1C	2336	15	19984	2.8516	1	1	0.988994
GOTERM_BP_DIRECT	GO:0070233.negative regulation of T cell apoptotic process	5	0.188253	0.0886352	PNP, CCL5, BCL3, SERPINB9, IL7R	2336	15	19984	2.8516	1	1	0.988994
GOTERM_BP_DIRECT	GO:1901673.regulation of mitotic spindle assembly	6	0.225904	0.0897976	CHMP1B, VPS4B, CHMP1A, DRG1, CHMP2A, CHMP7	2336	21	19984	2.44423	1	1	0.988994
GOTERM_BP_DIRECT	GO:0043534.blood vessel endothelial cell migration	6	0.225904	0.0897976	CLN3, SCARB1, PTK2B, CXCR4, EMP2, ADAM8	2336	21	19984	2.44423	1	1	0.988994
GOTERM_BP_DIRECT	GO:2000251.positive regulation of actin cytoskeleton reorganization	6	0.225904	0.0897976	HCK, CSF3, BAIAP2L1, FES, STAP1, HRAS	2336	21	19984	2.44423	1	1	0.988994
GOTERM_BP_DIRECT	GO:0035234.ectopic germ cell programmed cell death	6	0.225904	0.0897976	IL1A, IL1B, CASP4, BAX, BCL2L1, SOD1	2336	21	19984	2.44423	1	1	0.988994
GOTERM_BP_DIRECT	GO:0007097.nuclear migration	6	0.225904	0.0897976	SLC9A3R1, TMEM201, LMNA, CDC42BPA, MYH10, PTK2	2336	21	19984	2.44423	1	1	0.988994
GOTERM_BP_DIRECT	GO:0006783.heme biosynthetic process	6	0.225904	0.0897976	SNX3, SLC25A39, SRRD, SLC11A2, ATPIF1, PPOX	2336	21	19984	2.44423	1	1	0.988994
GOTERM_BP_DIRECT	GO:0014009.glial cell proliferation	6	0.225904	0.0897976	MECP2, RB1, ORC3, ANXA7, PTK2B, DBI	2336	21	19984	2.44423	1	1	0.988994
GOTERM_BP_DIRECT	GO:0048662.negative regulation of smooth muscle cell proliferation	10	0.376506	0.0913759	PTGIR, BMPR2, CTNNBIP1, TNFAIP3, PPARG, PIK3R1, NDRG2, TRIB1, COMT, AIF1	2336	47	19984	1.82017	1	1	0.988994
GOTERM_BP_DIRECT	GO:0043484.regulation of RNA splicing	15	0.564759	0.0929671	MBNL1, RBFOX1, MBNL2, RBFOX2, TAF12, AHNAK, SUPT7L, CLK1, SON, FASTK, TADA3, METTL4, HNRNPH2, CCNL2, FAM50A	2336	82	19984	1.5649	1	1	0.988994
GOTERM_BP_DIRECT	GO:1904706.negative regulation of vascular smooth muscle cell proliferation	8	0.301205	0.0944923	MEF2C, GSTP2, GSTP1, TPM1, PDCD4, PPARG, SOD2, NDRG2	2336	34	19984	2.01289	1	1	0.988994
GOTERM_BP_DIRECT	GO:1990138.neuron projection extension	8	0.301205	0.0944923	TIAM1, IMPACT, NRN1, ALCAM, ITGA4, NRN1L, KDM1A, PLXNA1	2336	34	19984	2.01289	1	1	0.988994
GOTERM_BP_DIRECT	GO:0001937.negative regulation of endothelial cell proliferation	8	0.301205	0.0944923	RGCC, CAV2, STAT1, ATPIF1, PTPRM, TNF, AGER, TGFBR1	2336	34	19984	2.01289	1	1	0.988994
GOTERM_BP_DIRECT	GO:0031032.actomyosin structure organization	8	0.301205	0.0944923	TJP1, EPB41L5, CDC42BPB, F11R, CDC42BPA, MYH10, CIT, CNN3	2336	34	19984	2.01289	1	1	0.988994
GOTERM_BP_DIRECT	GO:0033209.tumor necrosis factor-mediated signaling pathway	9	0.338855	0.0989009	NFKBIA, PYCARD, STAT1, TRAF5, PTK2B, TRAF1, JAK2, TNF, LIMS1	2336	41	19984	1.87788	1	1	0.988994
GOTERM_BP_DIRECT	GO:0032609.interferon-gamma production	9	0.338855	0.0989009	IL18RAP, BCL3, IL18, RNF19B, TNF, RUNX3, HSPD1, IFNAR1, GADD45G	2336	41	19984	1.87788	1	1	0.988994
GOTERM_BP_DIRECT	GO:0006693.prostaglandin metabolic process	9	0.338855	0.0989009	GSTM3, HPGDS, GSTM2, GSTM1, GSTP2, GSTP1, TBXAS1, PTGS2, PTGS1	2336	41	19984	1.87788	1	1	0.988994
GOTERM_BP_DIRECT	GO:0022008.neurogenesis	16	0.60241	0.0989469	NUP133, ROGDI, SIX1, CXCR4, NAV2, TRAK2, CLN5, MARCKS, NAV3, TACC3, NDUFS2, KAT8, PHGDH, ERCC6, TACC2, DAGLB	2336	90	19984	1.52085	1	1	0.988994

## Sheet: EnrichrKG_processes_6h
Top 30 deregulated biological processes predicted by EnrichrKG software with gene expression data of piMϕ vs niMϕ at 6h
Term	Library	p-value	q-value	z-score	combined score
inflammatory response (GO:0006954)	GO_Biological_Process_2021	3.6031e-32	9.0654e-29	15.66	1134
regulation of interleukin-6 production (GO:0032675)	GO_Biological_Process_2021	5.3372e-26	6.7142e-23	22.92	1334
regulation of tumor necrosis factor production (GO:0032680)	GO_Biological_Process_2021	9.7845e-26	7.28e-23	20.54	1183
positive regulation of tumor necrosis factor superfamily cytokine production (GO:1903557)	GO_Biological_Process_2021	1.1574e-25	7.28e-23	29.7	1705
positive regulation of cytokine production (GO:0001819)	GO_Biological_Process_2021	2.2573e-25	1.1359e-22	9.996	567.3
positive regulation of interleukin-6 production (GO:0032755)	GO_Biological_Process_2021	5.9216e-25	2.4831e-22	30.6	1707
positive regulation of tumor necrosis factor production (GO:0032760)	GO_Biological_Process_2021	8.4807e-25	3.0482e-22	30.03	1664
cytokine-mediated signaling pathway (GO:0019221)	GO_Biological_Process_2021	1.3746e-24	4.323e-22	6.843	376
cellular response to cytokine stimulus (GO:0071345)	GO_Biological_Process_2021	1.9572e-24	5.4714e-22	7.826	427.2
regulation of inflammatory response (GO:0050727)	GO_Biological_Process_2021	1.5417e-23	3.8789e-21	12.97	681
positive regulation of defense response (GO:0031349)	GO_Biological_Process_2021	2.2284e-19	5.097e-17	19.04	817.9
regulation of interleukin-1 beta production (GO:0032651)	GO_Biological_Process_2021	2.1949e-18	4.6019e-16	20.76	844.1
positive regulation of interleukin-1 production (GO:0032732)	GO_Biological_Process_2021	2.8638e-18	5.5425e-16	26.6	1074
positive regulation of response to external stimulus (GO:0032103)	GO_Biological_Process_2021	3.3731e-18	5.8239e-16	13.79	555
positive regulation of NF-kappaB transcription factor activity (GO:0051092)	GO_Biological_Process_2021	3.6417e-18	5.8239e-16	12.74	511.7
positive regulation of chemokine production (GO:0032722)	GO_Biological_Process_2021	3.7036e-18	5.8239e-16	30.61	1229
positive regulation of interleukin-1 beta production (GO:0032731)	GO_Biological_Process_2021	1.0758e-17	1.5922e-15	28.26	1104
regulation of interleukin-8 production (GO:0032677)	GO_Biological_Process_2021	2.7351e-17	3.8231e-15	19.97	761.7
cellular response to lipopolysaccharide (GO:0071222)	GO_Biological_Process_2021	3.3684e-16	4.4605e-14	13.89	494.9
positive regulation of DNA-binding transcription factor activity (GO:0051091)	GO_Biological_Process_2021	4.1007e-16	5.1587e-14	8.561	303.3
positive regulation of inflammatory response (GO:0050729)	GO_Biological_Process_2021	3.1814e-15	3.8116e-13	16.46	549.5
response to lipopolysaccharide (GO:0032496)	GO_Biological_Process_2021	1.089e-14	1.2034e-12	10.53	338.6
innate immune response (GO:0045087)	GO_Biological_Process_2021	1.1001e-14	1.2034e-12	7.084	227.7
granulocyte chemotaxis (GO:0071621)	GO_Biological_Process_2021	2.9362e-14	3.0378e-12	18.12	564.6
positive regulation of interleukin-8 production (GO:0032757)	GO_Biological_Process_2021	3.0185e-14	3.0378e-12	20.99	653.5
regulation of chemokine production (GO:0032642)	GO_Biological_Process_2021	5.9402e-14	5.7483e-12	28.69	873.9
glycerophospholipid biosynthetic process (GO:0046474)	GO_Biological_Process_2021	1.0455e-13	9.7425e-12	9.3	278
cholesterol biosynthetic process (GO:0006695)	GO_Biological_Process_2021	1.3753e-13	1.2358e-11	33.3	986.1
negative regulation of cytokine production (GO:0001818)	GO_Biological_Process_2021	1.867e-13	1.6198e-11	9.007	264
phosphatidylinositol metabolic process (GO:0046488)	GO_Biological_Process_2021	2.1361e-13	1.7915e-11	12.42	362.3

## Sheet: DAVID_processes_24h
Deregulated biological processes predicted by DAVID software with gene expression data of piMϕ vs niMϕ at 24h
Category	Term	Count	%	PValue	Genes	List Total	Pop Hits	Pop Total	Fold Enrichment	Bonferroni	Benjamini	FDR
GOTERM_BP_DIRECT	GO:0006629.lipid metabolic process	160	5.54401	1.60126e-12	DGKE, DGKD, LPGAT1, TAMM41, HDLBP, GDE1, INPPL1, MSMO1, COMT, GBA2, LIPA, TM7SF2, LACTB, AKR7A5, FADS2, HPGDS, LIPC, LIPH, LIPN, PIP4K2A, PIP4K2B, MLYCD, HADH, ENPP6, ACAD11, MECR, DGAT1, ECH1, ACOT13, ACSL4, PLA2G15, CYP27A1, ACAP1, SOAT2, DGKQ, DPEP2, PLBD1, FAR1, PLPP1, PLBD2, PTGES, PLA1A, CDS1, MTMR1, ISYNA1, ABHD4, INSIG2, MGST3, INSIG1, ALOX15, LPL, MGST2, PLA2G5, PLD1, ADIPOR2, MTM1, MTMR…	2532	728	19984	1.73463	1.10968e-08	1.10967e-08	1.09894e-08
GOTERM_BP_DIRECT	GO:0002376.immune system process	122	4.2273	5.39339e-11	CD84, CD81, LST1, HP, INPPL1, RNF19B, IL1RAP, PRDM1, IFIT1, IFIT2, PYCARD, LGALS3, ALCAM, SIT1, TRIM29, ZC3H12A, C1RL, DHX58, TRIM25, ZBP1, GBP5, MORC3, GBP7, TICAM2, CD300A, CD180, TAP2, TAP1, WRNIP1, FCGR1, NAIP2, TYROBP, SLPI, PSPC1, FCGR4, TRIM14, MASP1, TTLL12, ALPK1, CARD11, S100A8, CD274, NLRX1, PLD4, C3, IRAK1, INPP5D, DHX36, CD300LB, FADD, ATG5, HEXIM1, TNFSF18, IRGM1, EIF2AK2, EIF2AK4, …	2532	532	19984	1.80995	3.73762e-07	1.86881e-07	1.85074e-07
GOTERM_BP_DIRECT	GO:0006954.inflammatory response	91	3.15315	1.4457e-08	ECM1, CD40, NRROS, TRAF3IP2, PIK3CD, TNFAIP3, TCIRG1, IL1RAP, CXCL3, TNF, CXCL2, LIPA, SIGLECE, PYCARD, NDST1, PSTPIP1, CYSLTR1, IL18RAP, CCRL2, CASP4, ZC3H12A, NFKBIZ, C3AR1, OLR1, MIR7578, CCR5, HAVCR2, CMKLR1, CCR2, GBP5, PTGIR, ANXA1, TICAM2, CD180, IL18, CYBB, AP3B1, ASH1L, IL17RC, NAIP2, IL1A, HCK, IL1B, TLR9, TLR8, PPARG, ADAM8, CD47, TLR3, S100A8, TLR2, PTGER4, CX3CR1, CCL12, PXK, NLRP1A,…	2532	395	19984	1.81829	0.000100182	3.33957e-05	3.30728e-05
GOTERM_BP_DIRECT	GO:0043065.positive regulation of apoptotic process	88	3.0492	2.56777e-08	APP, GSK3B, STEAP3, B4GALT1, ADM, UBE2Z, TNF, IFIT2, PYCARD, ING5, RASSF2, AIFM1, AIFM2, CASP6, RPS6KA2, SMPD1, RASSF6, CASP1, EMILIN2, JAK2, PHLDA1, CTSD, ZBP1, KLF11, ANXA1, TNFRSF12A, PRMT2, DUSP1, MMP2, DAPK3, IL18, ANO6, WDR35, RHOB, DDX19A, LATS2, MELK, BIN1, DDIT3, IL1B, PPARG, RBCK1, NUPR1, TLR3, NSMAF, TNFRSF22, FAM72A, ZFP346, DIABLO, DCUN1D3, HTRA1, HTRA2, ADRB2, PTGS2, AGER, HSPD1, ST…	2532	382	19984	1.81818	0.000177931	3.89698e-05	3.85931e-05
GOTERM_BP_DIRECT	GO:0051607.defense response to virus	64	2.2176	2.81168e-08	RTP4, CD40, ADAR, IFIT1, IFIT2, PYCARD, TAGAP, DHX58, ITGAX, CASP1, TRIM25, OASL1, IFITM6, APOBEC1, ZBP1, IFNAR2, GBP7, TICAM2, DTX3L, IFNGR2, PARP9, VAMP8, OAS2, OAS3, DDIT4, TLR9, IRF7, TLR8, TLR3, TLR2, RNASEL, SLFN8, NLRP1A, DDX21, OAS1A, DDX60, NT5C3, OAS1G, DHX36, FADD, ATG7, ABCF3, FV1, GBP2B, TRIM41, IFI205, RIOK3, STAT1, MX2, STAT2, MX1, IFI203, EIF2AK2, EIF2AK4, AGBL5, ISG20, MOV10, CXC…	2532	247	19984	2.04504	0.00019483	3.89698e-05	3.85931e-05
GOTERM_BP_DIRECT	GO:0042127.regulation of cell proliferation	56	1.9404	1.34755e-07	BMPR2, PID1, TES, CD81, SERPINE1, PRDM1, DUSP15, PKD2, NR3C1, SAT1, TNF, GLI3, PPP1R9B, HHEX, CCND3, PLAU, JARID2, JUNB, HRAS, APOBEC1, ANXA1, GNL3, RAPGEF2, JTB, BIRC6, CEBPA, PTGER2, PTGS2, NDRG1, PTGS1, CHST11, PTK2B, E2F4, BID, EPS15, S100A11, EGLN3, JAG1, FANCL, STAT1, PTCH1, TNFRSF9, STAT2, STAT3, OSGIN1, PRG4, PTK2, NFKBIA, CXCL10, IL6, CDK6, SPRY2, FAS, TNFSF9, NF2, PF4	2532	213	19984	2.07504	0.000933414	0.000155642	0.000154137
GOTERM_BP_DIRECT	GO:0051092.positive regulation of NF-kappaB transcription factor activity	45	1.55925	2.95892e-07	RNF31, CX3CR1, MTPN, APP, CD84, CD40, TRIM30A, TRIM30D, TRIM30C, ITGB2, TNFRSF11A, IL1RAP, AGER, TNF, MTDH, ICAM1, PYCARD, IL18RAP, IRAK1, CLEC7A, IRAK2, PLCG2, TRIM25, CD36, IKBKG, ZBTB7A, TNFSF18, PRKCH, RNF25, STAT3, IL18, EIF2AK2, TRAF1, CFLAR, IL1B, TRAF5, TLR9, ANKRD42, TRIM14, ADAM8, RBCK1, RHEBL1, TLR3, CARD11, TLR2	2532	159	19984	2.23375	0.00204843	0.000292934	0.000290101
GOTERM_BP_DIRECT	GO:0032760.positive regulation of tumor necrosis factor production	37	1.28205	4.1301e-07	H2-T23, APP, HDAC2, CD84, LRRK2, OAS1A, ZBTB20, LPL, PIK3R1, AGER, HSPD1, OAS1G, PYCARD, CLEC7A, CCL4, PLCG2, FADD, CD36, JAK2, CCR5, HAVCR2, CCR2, SYK, STAT3, IL18, CYBB, IL1A, IL6, TYROBP, OAS2, OAS3, NCL, TLR9, TLR3, TMEM106A, TLR2, PF4	2532	120	19984	2.43354	0.00285807	0.00035777	0.000354311
GOTERM_BP_DIRECT	GO:0015031.protein transport	125	4.33125	7.11666e-07	IPO13, DGKD, SYS1, PGAP1, ITSN1, RABGEF1, SCAMP4, EIF4ENIF1, IPO9, TOM1, BCAP29, VPS39, SEC63, ARRDC4, COG8, NUP210, COG6, COG4, ATG9A, ARRDC3, TAP2, TAP1, SCAMP1, SCAMP3, TOM1L2, RAB37, RAB35, CHMP4B, PREB, KIF20A, CALCRL, TSG101, SAR1A, LMAN2L, STXBP1, COPB1, AGAP1, PIK3R1, VPS26B, MTM1, SNX3, SNX7, RAB6A, ATG7, SNX8, SNX5, GPM6B, AP1M1, BBS2, XBP1, RAB4B, DENND4C, SNF8, DNAJC15, TIMM10B, UEVLD…	2532	641	19984	1.53911	0.00491971	0.000525054	0.000519978
GOTERM_BP_DIRECT	GO:0030335.positive regulation of cell migration	64	2.2176	7.57654e-07	TNFAIP6, ATP8A1, PIK3CD, IRS2, PLAU, ITGAX, C3AR1, CTSH, JAK2, HRAS, SEMA6B, MAP2K1, ABCC1, MMP2, DAPK3, MMP3, PRKCA, RHOD, PTP4A1, TIAM1, MMP14, IL1B, NUMB, MYADM, ITGA5, CD274, CD151, LEF1, PDGFA, NEDD9, CXCR4, FURIN, PIK3R1, PLD1, AGER, AIF1, FAM83H, MAPK8, MIEN1, CCL7, GPNMB, CLEC7A, CCL5, MGAT5, S1PR1, GCNT2, PTK2B, SPAG9, XBP1, SMAD3, MCAM, SEMA4C, STAT3, SSH2, SOD2, PTK2, TJP1, CXCL10, TRI…	2532	269	19984	1.87779	0.00523678	0.000525054	0.000519978
GOTERM_BP_DIRECT	GO:0001889.liver development	34	1.1781	9.82897e-07	UGT1A10, CEBPA, CEBPG, HP, PKD2, UGT1A7C, HHEX, DBP, SLCO2B1, GNPNAT1, UGT1A9, ATP7A, JARID2, ATG7, HRAS, SEC63, XBP1, SMAD3, UGT1A1, HMGCS1, RHBDD3, ARG1, SRD5A1, CAD, ASNS, RPGRIP1L, SOD2, UGT1A6A, IGF2R, UGT1A6B, ASS1, IFT88, PIK3CA, ADA	2532	109	19984	2.4619	0.00678833	0.000619225	0.000613238
GOTERM_BP_DIRECT	GO:0050729.positive regulation of inflammatory response	32	1.1088	1.17837e-06	PTGER4, APP, CEBPA, CEBPB, NLRP1A, SERPINE1, LPL, AGER, TNF, HSPD1, PYCARD, IL1RL1, CASP4, NFKBIZ, CASP1, JAK2, CCR5, LDLR, CCR2, ZBP1, TNFSF18, ABCC1, IL18, PRKCA, NFKBIA, IL1B, TLR9, ADAM8, CD47, TLR3, S100A8, TLR2	2532	100	19984	2.52562	0.00813286	0.000680509	0.000673929
GOTERM_BP_DIRECT	GO:0032755.positive regulation of interleukin-6 production	34	1.1781	1.9278e-06	APP, ZBTB20, LPL, IL1RAP, AGER, TNF, AIF1, HSPD1, PYCARD, IL1RL2, CLEC7A, PLCG2, CD36, CCR5, CD74, XBP1, TICAM2, SYK, STAT3, LAPTM5, IL17RC, P2RX7, IL1A, IL6, TYROBP, ADORA2B, IL1B, NCL, TLR9, TLR8, TNFSF9, TLR3, TMEM106A, TLR2	2532	112	19984	2.39596	0.0132708	0.000965707	0.000956371
GOTERM_BP_DIRECT	GO:0008285.negative regulation of cell proliferation	89	3.08385	1.95092e-06	RB1, ACVRL1, APP, B4GALT1, BTG1, TES, INPPL1, CHD5, ADM, ADARB1, TNF, GLI3, FGFRL1, TIAL1, ING5, STK11, SIX5, RPS6KA2, TRIM24, TIMP2, WDR6, CD37, JAK2, INSL3, JARID2, HRAS, DIS3L2, KLF11, MAP2K1, AGTPBP1, DUSP1, SIRT6, PRKCA, IL1A, ASPH, ADORA2B, IL1B, RAPGEF2, PPARG, NUPR1, RAF1, TLR2, PTGES, KANK2, HDAC4, CEBPA, TSG101, ZFP503, PTGS2, TOB1, NDRG1, TSPAN32, STK3, TBRG1, NEURL1A, IL1RL1, SLC9A3R1…	2532	426	19984	1.64892	0.0134289	0.000965707	0.000956371
GOTERM_BP_DIRECT	GO:0045429.positive regulation of nitric oxide biosynthetic process	21	0.727651	2.28893e-06	APP, SMAD3, ITGB2, PKD2, SOD2, PTGS2, TNF, AIF1, RAET1B, ASS1, ICAM1, IL6, HRH1, CLEC7A, DDAH2, IL1B, PTK2B, CD36, JAK2, ULBP1, TLR2	2532	52	19984	3.18739	0.0157372	0.00105749	0.00104726
GOTERM_BP_DIRECT	GO:0032731.positive regulation of interleukin-1 beta production	25	0.866251	3.43747e-06	APP, NLRP1A, LPL, AGER, TNF, PYCARD, PANX1, CLEC7A, CASP4, CASP1, CD36, JAK2, CCR5, GBP5, SMAD3, IFI205, IFI203, STAT3, IFI202B, P2RX7, IL6, TYROBP, TLR8, TMEM106A, TLR2	2532	71	19984	2.77908	0.0235402	0.00148885	0.00147446
GOTERM_BP_DIRECT	GO:0007159.leukocyte cell-cell adhesion	15	0.519751	5.24779e-06	ITGAM, SYK, ITGA4, ITGB2, F11R, ITGAL, L1CAM, SELE, ICAM1, NT5E, CCL5, OLR1, ITGA5, EZR, FERMT3	2532	30	19984	3.94629	0.0357139	0.00210791	0.00208753
GOTERM_BP_DIRECT	GO:0071345.cellular response to cytokine stimulus	19	0.658351	5.4751e-06	ABCA1, PID1, ASAH2, TRAF3IP2, ITGA4, STAT1, DDIAS, LEF1, STAT3, CXCR4, AKAP6, TCIRG1, ATP5O, NFKBIA, HAX1, KHSRP, NFKBIZ, LDLRAP1, JAK3	2532	46	19984	3.25998	0.0372317	0.00210791	0.00208753
GOTERM_BP_DIRECT	GO:0045766.positive regulation of angiogenesis	42	1.4553	6.20537e-06	ACVRL1, CX3CR1, ECM1, CD40, BTG1, HSPB6, ITGB2, SERPINE1, C5AR1, PIK3CD, ADM, PIK3R6, MTDH, C3, LGALS3, CYSLTR1, RRAS, CCL5, ZC3H12A, AKT3, ITGAX, C3AR1, PTK2B, CTSH, EMILIN2, CD34, XBP1, MIR23B, ANXA3, STAT3, VEGFB, MIR27B, GAB1, CYBB, EMP2, PRKCA, RHOB, MIR24-1, PDCL3, IL1A, IL1B, TLR3	2532	160	19984	2.0718	0.0420918	0.00226333	0.00224144
GOTERM_BP_DIRECT	GO:0001774.microglial cell activation	15	0.519751	8.45495e-06	CX3CR1, APP, ITGAM, IFNGR2, C5AR1, TREM2, FPR2, TNF, AGER, AIF1, TLR9, CASP1, JAK2, TLR3, TLR2	2532	31	19984	3.81899	0.0569095	0.00292964	0.00290132
GOTERM_BP_DIRECT	GO:0032496.response to lipopolysaccharide	47	1.62855	8.97116e-06	PTGER4, CEBPB, HDAC2, PTGER2, MGST1, ATP2A2, ADM, PTPN22, WDR83, TNFRSF11A, PTGS2, COMT, TNF, ADIPOR2, HSPD1, THBD, ABR, CNR2, IRAK1, NOCT, NFKBIZ, CASP1, PLCG2, IL12A, JAK2, PTGIR, WFDC21, UGT1A1, STAT1, EIF2AK2, SOD2, WDR35, FOXP1, P2RX7, TJP1, NFKBIA, SLPI, MAPKAPK3, IL1B, PELI1, GNRH1, ALPL, TCF3, TRIB1, S100A8, TLR2, PTGES	2532	190	19984	1.95237	0.0602773	0.00296048	0.00293186
GOTERM_BP_DIRECT	GO:0052696.flavonoid glucuronidation	8	0.2772	1.47831e-05	UGT1A10, UGT1A1, UGT1A5, UGT1A2, UGT1A9, UGT1A6A, UGT1A6B, UGT1A7C	2532	9	19984	7.01562	0.0973746	0.00465668	0.00461166
GOTERM_BP_DIRECT	GO:0006886.intracellular protein transport	65	2.25225	2.05358e-05	IPO13, USP6NL, AP4E1, CLTA, SNX10, IPO9, TUBA1A, AP1G2, XPO5, TOM1, BCAP29, SEC61B, TNPO2, ARL5A, VPS39, TMED5, ARL11, TMED9, TICAM2, TOMM20L, TBC1D9, AP3B1, SCAMP3, RHOB, RAB32, ARL4C, TOM1L2, TBC1D2, ARL4A, CTTN, TBC1D5, EXOC6, NAPA, TBC1D9B, SAR1A, STXBP1, COPB1, USO1, VPS26B, DNAJC27, STX11, GGA3, PSAP, AP2S1, RAB29, RFFL, RAB6A, STX2, SNX8, EVI5, SNX5, AP1M1, BCAP31, CD74, ACD, SNAPIN, LAPTM…	2532	302	19984	1.69873	0.132652	0.00618753	0.0061277
GOTERM_BP_DIRECT	GO:0043547.positive regulation of GTPase activity	46	1.5939	2.67365e-05	USP6NL, GSK3B, CCL12, CD40, RGS16, ASAP1, F11R, RASGRP4, ICAM1, RASGRP3, DOCK10, DOCK11, ABR, CCL7, CCL6, RGS1, RASGEF1B, CCL5, CCL4, S1PR1, RGS8, EVI5, RALGDS, HRAS, S100A10, NDEL1, BCAS3, MAP2K1, CAV2, ELMOD2, ARAP3, ADAP1, NET1, SNX18, TBC1D2, ALS2, BIN1, RASA1, SGSM2, RGS10, RAPGEF2, PRTN3, RGL1, RGL2, FERMT2, LIMS1	2532	192	19984	1.89093	0.169134	0.00772016	0.00764553
GOTERM_BP_DIRECT	GO:0007049.cell cycle	119	4.12335	3.57532e-05	RB1, MDC1, STEAP3, TXNL4B, ZWILCH, DSCC1, GMNN, CCNF, HJURP, IKZF1, CDC14A, RCBTB1, ZFYVE26, RGS2, STK11, CCND3, RASSF2, CCND2, PIM1, TIPIN, BORA, LIG1, MTUS1, LIG4, ANXA11, CDC25C, CD2AP, MELK, DDIT3, JTB, ANAPC2, TSG101, CDCA2, CUL3, CDCA8, SKA3, CCNB2, CCNB1, BCL2L11, EPB41L2, EVI5, NEK9, PLK3, DDIAS, GADD45A, KLHL22, CDC6, EIF2AK4, ZWINT, NDC80, FBXO31, ANLN, CDK6, RGCC, SON, STAG3, MDM2, SPD…	2532	653	19984	1.43831	0.219464	0.00991078	0.00981496
GOTERM_BP_DIRECT	GO:0000281.mitotic cytokinesis	21	0.727651	4.74831e-05	CUL7, CDCA8, CENPA, AURKB, CIT, RHOB, ANLN, SNX18, ZFYVE26, SON, RAB35, JTB, CHMP4B, MITD1, EXOC6, KIF20A, STAMBP, STX2, MYH10, SPTBN1, BBS4	2532	62	19984	2.67329	0.280404	0.0126561	0.0125337
GOTERM_BP_DIRECT	GO:1901215.negative regulation of neuron death	25	0.866251	5.24273e-05	SLC23A2, APP, GSK3B, LRRK2, GBA, ENO2, HDAC7, INPP5A, GPNMB, CCL5, NPY, CD34, NEO1, ABCC1, STAT3, DTNBP1, ALG13, BTBD10, SORL1, IL6, PPP5C, CD200R1, NMNAT1, TMEM259, CHMP4B	2532	82	19984	2.40627	0.304644	0.0134563	0.0133263
GOTERM_BP_DIRECT	GO:0033198.response to ATP	12	0.4158	6.72837e-05	P2RX7, PANX1, NT5E, P2RX4, ASPH, SELL, IL1B, P2RX1, DGKQ, PLCG2, CASP1, HSPD1	2532	24	19984	3.94629	0.372676	0.0166527	0.0164917
GOTERM_BP_DIRECT	GO:0035556.intracellular signal transduction	86	2.9799	7.24993e-05	GSK3B, SIRPB1A, DGKE, DGKD, CAB39L, MAST3, LRRK2, ITSN1, CBLB, AKAP13, ZFP36, DEPTOR, RPS6KA2, RPS6KA1, AKT3, BLNK, JAK2, JAK3, TNS3, STK32C, PDK1, JAK1, TNS1, VAV3, MAP4K1, GUCY1A2, ARHGEF12, PRKCH, WSB2, SYK, DUSP1, NFAM1, DAPK3, PRKCA, GAB2, GMIP, CIT, TIAM1, PLCB3, LATS2, DEPDC1A, MELK, MAPKAPK3, PRKD3, NRG4, DGKQ, RASA2, ARHGEF3, SGK3, TSSK4, RAF1, DEPDC5, PLCB2, NLRX1, CAB39, ADCY3, ADCY2, …	2532	447	19984	1.51848	0.394946	0.0173248	0.0171573
GOTERM_BP_DIRECT	GO:0006470.protein dephosphorylation	37	1.28205	0.000112996	PHLPP1, PPM1L, PTPRO, PDXP, PTPRM, PTPN22, DUSP18, DUSP15, DUSP16, CDC14A, PTPDC1, DUSP14, MTM1, CDC14B, STK11, PPP2R3D, PPP2R1A, LHPP, ILKAP, PTPN18, DUSP3, DUSP1, PPP2R5B, PPP2R5D, PPP2R3A, SSH2, DUSP8, CDC25C, PTP4A1, PTPRE, PTP4A3, PPP5C, NCEH1, UBLCP1, PTPN6, PTPN4, PHPT1	2532	151	19984	1.93394	0.543016	0.0261021	0.0258497
GOTERM_BP_DIRECT	GO:0010508.positive regulation of autophagy	25	0.866251	0.000120375	GSK3B, TRIM30A, TRIM30D, TRIM30C, NPRL2, LRRK2, PIK3C2A, AGER, MTDH, UFL1, STK11, ZC3H12A, ATG7, TRIM65, MAP2K1, XBP1, PLK2, IRGM2, IRGM1, TPCN1, ATG16L1, IGTP, TLR9, TRIM14, DEPDC5	2532	86	19984	2.29435	0.565799	0.0269096	0.0266494
GOTERM_BP_DIRECT	GO:0008203.cholesterol metabolic process	31	1.07415	0.000142186	APP, CEBPA, INSIG2, INSIG1, GBA, HDLBP, MSMO1, HMGCR, CLN8, GBA2, CLN6, TM7SF2, ARV1, LIPC, CYP11A1, SMPD1, LDLRAP1, LDLR, LBR, FDFT1, ABCA1, MBTPS1, HMGCS1, ABCA5, APOA2, APOBR, CYP27A1, SOAT2, PMP22, MVD, MBTPS2	2532	119	19984	2.05605	0.626716	0.0307678	0.0304704
GOTERM_BP_DIRECT	GO:0032729.positive regulation of interferon-gamma production	25	0.866251	0.000146513	APP, CEBPG, PTPN22, TNF, HSPD1, PYCARD, CLEC7A, PDE4B, IL12A, FADD, JAK2, HRAS, HAVCR2, CCR2, TICAM2, IL18, RAET1B, SLC7A5, IL1B, BCL3, TLR9, TLR8, TNFSF9, ULBP1, TLR3	2532	87	19984	2.26798	0.637747	0.0307678	0.0304704
GOTERM_BP_DIRECT	GO:0006915.apoptotic process	116	4.0194	0.000152008	CYFIP2, RB1, APP, STEAP3, UBE2Z, TNF, IFIT2, PYCARD, TIAL1, STK11, RASSF6, ZC3H12A, PIM1, BCAP29, PHLDA1, ZBP1, MEF2C, DAPK3, PRKCA, FBXO10, THOC6, NAIP2, TIAM1, MELK, DDIT3, DDIT4, JTB, S100A8, PSMD10, RTN3, CUL7, USP53, DIABLO, C5AR1, HTRA2, ZFP36L1, STK3, BCL2L11, NUAK2, CHST11, BAG3, INPP5D, FADD, ATG7, ATG5, PLK3, TIA1, XBP1, DDIAS, RHBDD1, TNFRSF9, RASSF7, GADD45G, AIMP2, MDM2, LCN2, XAF1, …	2532	655	19984	1.39777	0.651283	0.0309828	0.0306832
GOTERM_BP_DIRECT	GO:0001778.plasma membrane repair	12	0.4158	0.000163433	SYT11, SMPD1, CHMP1B, VPS4B, MYOF, CHMP1A, VPS4A, CHMP2A, CHMP4B, MYH9, CHMP7, MYH10	2532	26	19984	3.64273	0.677832	0.0323597	0.0320468
GOTERM_BP_DIRECT	GO:0042270.protection from natural killer cell mediated cytotoxicity	9	0.31185	0.000184091	H2-T23, SERPINB9E, SERPINB9F, SERPINB9G, TAP2, TAP1, SERPINB9, SERPINB9C, CLEC2D	2532	15	19984	4.73555	0.720811	0.0354375	0.0350949
GOTERM_BP_DIRECT	GO:0009615.response to virus	27	0.935551	0.000190347	DDX21, OAS1A, ADAR, DDX60, IFIT1, TNF, IFIT2, OAS1G, SMPD1, DHX58, DHX36, OASL1, FV1, MX2, MX1, HMGA1, EIF2AK2, ACTA2, ISG20, OAS2, OAS3, BCL3, TLR9, LCN2, TLR8, IFI27L2A, TLR3	2532	99	19984	2.15252	0.73266	0.0356515	0.0353069
GOTERM_BP_DIRECT	GO:0016311.dephosphorylation	31	1.07415	0.000265883	MTMR1, PTPRO, PDXP, PTPRM, PTPN22, DUSP18, DUSP15, DUSP16, CDC14A, PTPDC1, DUSP14, MTM1, MTMR7, CDC14B, NT5C, THTPA, TNS3, LHPP, PTPN18, DUSP3, DUSP1, SSH2, DUSP8, PTP4A1, PTPRE, NT5C3B, PTP4A3, PXYLP1, ALPL, PTPN6, PTPN4	2532	123	19984	1.98919	0.841628	0.0474783	0.0470193
GOTERM_BP_DIRECT	GO:0000278.mitotic cell cycle	34	1.1781	0.000267194	APP, USP16, DCTN2, CUL3, CDCA8, SKA3, AURKB, CDC14A, AURKA, CDC14B, TUBA1A, MYB, E2F4, DIS3L2, CENPT, WDHD1, PLK3, MAP2K1, PLK2, DNMT3A, CDC5L, CDC6, TUBA4A, CHFR, GEM, CIT, CENPE, SNX18, PPP2R2D, TADA3, TUBGCP5, JTB, PTPN6, TUBA8	2532	140	19984	1.91677	0.843061	0.0474783	0.0470193
GOTERM_BP_DIRECT	GO:0006897.endocytosis	45	1.55925	0.000280994	DENND1C, APP, DGKD, USP33, LRRK2, ITSN1, INPPL1, MTMR9, CLTA, SNX10, PIK3C2A, RABGEF1, CLN3, PSTPIP1, MICALL1, MRC1, AP2S1, OLR1, PIP5K1C, LDLRAP1, LDLR, EPS15, HRAS, SNX5, CSNK1G3, DBNL, CAV2, APOBR, CSNK1E, SYNJ2BP, SCAMP1, SORL1, NME1, SNX18, CLCN5, ARC, EHD4, RABEP2, CTTN, BIN1, NCL, NOSTRIN, ENTHD1, SIGLEC1, LRP10	2532	205	19984	1.73252	0.857378	0.0479243	0.0474609
GOTERM_BP_DIRECT	GO:0097352.autophagosome maturation	14	0.4851	0.000283535	UVRAG, SNAPIN, VPS4B, VPS4A, VAMP8, CLN3, LIX1, CHMP1B, CHMP1A, UBQLN1, CHMP2A, CHMP4B, CHMP7, TECPR1	2532	36	19984	3.06933	0.859868	0.0479243	0.0474609
GOTERM_BP_DIRECT	GO:0060100.positive regulation of phagocytosis, engulfment	9	0.31185	0.000327319	FCGR1, C3, PLCG2, STAP1, TREM2, PPARG, ANO6, CD36, AGER	2532	16	19984	4.43957	0.896553	0.0540077	0.0534856
GOTERM_BP_DIRECT	GO:0090026.positive regulation of monocyte chemotaxis	12	0.4158	0.000356682	TNFSF18, CX3CR1, CXCL10, APP, CCL5, SERPINE1, FPR3, ANO6, FPR2, AIF1, CCR2, LGMN	2532	28	19984	3.38253	0.915605	0.056806	0.0562568
GOTERM_BP_DIRECT	GO:0097284.hepatocyte apoptotic process	10	0.3465	0.000372483	RB1, GSK3B, GSN, CASP6, DNMT3A, FAS, ADAR, BID, STK3, LIMS1	2532	20	19984	3.94629	0.924361	0.056806	0.0562568
GOTERM_BP_DIRECT	GO:0008637.apoptotic mitochondrial changes	11	0.38115	0.000377213	MAP3K1, PNP, AIFM1, AIFM2, JTB, BAX, NDUFS1, RNF7, SOD2, BID, HSPD1	2532	24	19984	3.61743	0.926802	0.056806	0.0562568
GOTERM_BP_DIRECT	GO:0006672.ceramide metabolic process	11	0.38115	0.000377213	PLA2G15, SMPD5, FUT7, ASAH2, SMPD1, PSAP, ACER3, HTRA2, ORMDL1, CLN8, PLPP1	2532	24	19984	3.61743	0.926802	0.056806	0.0562568
GOTERM_BP_DIRECT	GO:0043433.negative regulation of sequence-specific DNA binding transcription factor activity	24	0.831601	0.000392886	EGLN1, HDAC4, RB1, SP100, HDAC2, PAXIP1, PRMT2, PTCH1, ZFP932, CEBPG, SMAD7, MAD2L2, SIGIRR, FOXS1, IRAK2, DDIT3, BHLHE40, SPOP, RLIM, PIM1, MAP3K10, NUPR1, TRIB1, TAF1	2532	87	19984	2.17726	0.934338	0.056806	0.0562568
GOTERM_BP_DIRECT	GO:0050728.negative regulation of inflammatory response	30	1.0395	0.000393461	PTGER4, RB1, NLRX1, CALCRL, TNFAIP6, TNFAIP3, FPR3, RORA, FPR2, PLA2G5, ADRB2, AOAH, SIGLECE, RABGEF1, SOCS3, ABR, NT5E, ZFP36, CNR2, PBK, SLC39A8, TNFAIP8L2, MIR7578, CTLA2A, SMAD3, ASH1L, NR1D1, SOD1, PPARG, ADA	2532	120	19984	1.97314	0.934599	0.056806	0.0562568
GOTERM_BP_DIRECT	GO:0051091.positive regulation of sequence-specific DNA binding transcription factor activity	32	1.1088	0.000431772	HDAC4, APP, SP100, HDAC2, TRIM30A, TRIM30D, TRIM30C, ZC4H2, TNFRSF11A, TNF, STK3, PYCARD, CLEC7A, PLCG2, TRIM25, JAK2, TRIM41, ANXA3, NFAM1, PPP2R5B, ARID5B, IL6, RGCC, DDIT3, IL1B, TRAF5, JMY, ANKRD42, TRIM14, PPARG, TCF3, MBTPS2	2532	132	19984	1.91335	0.949854	0.0610648	0.0604745
GOTERM_BP_DIRECT	GO:0052697.xenobiotic glucuronidation	8	0.2772	0.000442553	UGT1A10, UGT1A1, UGT1A5, UGT1A2, UGT1A9, UGT1A6A, UGT1A6B, UGT1A7C	2532	13	19984	4.85697	0.953466	0.0613378	0.0607448
GOTERM_BP_DIRECT	GO:0006749.glutathione metabolic process	19	0.658351	0.000486716	GSTK1, GSTM3, GSTM2, GSTM1, GPX4, TXNRD3, GSTP2, GSTP1, IDH1, GSTT3, MGST1, SOD2, OPLAH, SOD1, GSTZ1, HPGDS, HMGN5, GSTM6, GSTM5	2532	62	19984	2.41869	0.96574	0.0661362	0.0654967
GOTERM_BP_DIRECT	GO:0002315.marginal zone B cell differentiation	7	0.24255	0.000546056	DOCK10, DOCK11, MFNG, BCL3, TNFAIP3, PTK2B, CDH17	2532	10	19984	5.5248	0.977296	0.0715762	0.0708842
GOTERM_BP_DIRECT	GO:0006164.purine nucleotide biosynthetic process	11	0.38115	0.000557736	PRPS1, PRPSAP2, ATIC, OAS2, IMPDH1, OAS3, ADSSL1, OAS1A, HPRT, GART, PRPS1L3	2532	25	19984	3.47273	0.979062	0.0715762	0.0708842
GOTERM_BP_DIRECT	GO:0032930.positive regulation of superoxide anion generation	11	0.38115	0.000557736	APP, TYROBP, ITGAM, SYK, CLEC7A, HVCN1, GSTP1, ITGB2, IL18, FPR2, SOD1	2532	25	19984	3.47273	0.979062	0.0715762	0.0708842
GOTERM_BP_DIRECT	GO:0032733.positive regulation of interleukin-10 production	15	0.519751	0.000569942	PTGER4, CD274, SYK, STAT3, TREM2, HSPD1, PYCARD, IL6, CLEC7A, BCL3, CD28, TLR9, PLCG2, CD34, TLR2	2532	43	19984	2.75322	0.980761	0.0718126	0.0711183
GOTERM_BP_DIRECT	GO:0030316.osteoclast differentiation	16	0.554401	0.000599761	FARP2, TRF, TREM2, SNX10, TMEM64, TNFRSF11A, PIK3R1, TCIRG1, GAB2, TNF, FOXP1, DCSTAMP, SBNO2, TYROBP, OSTM1, JUNB	2532	48	19984	2.63086	0.984355	0.0742204	0.0735028
GOTERM_BP_DIRECT	GO:0016477.cell migration	61	2.11365	0.000633831	GSK3B, DOCK5, SPEF1, USP33, ITGB2, PIK3CD, TNFAIP3, IRS2, LAMC1, TREM3, PIK3C2A, RND2, PPP1R9B, SYDE2, IL12A, TNS3, NDEL1, VAV3, ITGA4, MMP2, USP45, EMP2, GAB2, RHOD, CD2AP, RHOB, TIAM1, ARC, MMP14, PIK3CA, FSCN1, CD47, DOCK1, CD151, CUL3, RHOBTB3, NEDD9, CXCR4, CLN3, ABR, ADGRG1, RRAS, KCNQ1OT1, S1PR1, IGFBP6, CLASP1, ZRANB1, LAMB3, LAMB2, NFATC2, CDC42BPB, CDC42BPA, L1CAM, SORL1, PTK2, FMNL2, A…	2532	313	19984	1.53817	0.987647	0.0770605	0.0763154
GOTERM_BP_DIRECT	GO:0050766.positive regulation of phagocytosis	21	0.727651	0.000676081	SIRPB1A, APOA2, RAB27A, TREM2, FPR3, PLA2G5, FPR2, TNF, PTK2, SOD1, PYCARD, C3, FCGR1, ABR, CLEC7A, LMAN2, IL1B, MYH9, CD47, CD36, MFGE8	2532	74	19984	2.23978	0.990784	0.08078	0.079999
GOTERM_BP_DIRECT	GO:0051301.cell division	74	2.5641	0.000718608	RB1, USP37, ZWILCH, CCNF, CLTA, KIF11, CDC14A, CKS1B, BABAM1, ZFYVE26, CCND3, CCND2, MIS18BP1, CHMP1B, CHMP1A, DIS3L2, TIPIN, BORA, LIG1, DYNLT3, HAUS3, LIG4, ANXA11, CDC25C, TERF1, HAUS2, CIT, CD2AP, HAUS1, CCNA2, LATS2, CKS2, JTB, BIRC6, KIF2C, ITGB3BP, ANAPC2, USP16, TSG101, CDCA2, CUL3, VPS4B, VPS4A, CDCA8, NEDD9, SKA3, AURKB, AURKA, CCNB2, CCNB1, EPB41L2, EVI5, CLASP1, CENPT, NEK9, SPAG5, KL…	2532	399	19984	1.46379	0.993138	0.0833614	0.0825554
GOTERM_BP_DIRECT	GO:1904646.cellular response to beta-amyloid	15	0.519751	0.00073956	APP, GSK3B, ABCC1, ITGA4, CACNA1A, TREM2, FPR3, ADRB2, FPR2, AGER, ICAM1, BCL2L11, CASP4, CD36, LGMN	2532	44	19984	2.69065	0.994066	0.0833614	0.0825554
GOTERM_BP_DIRECT	GO:0006935.chemotaxis	32	1.1088	0.000741103	CX3CR1, CCL12, C5AR1, PIK3CD, CXCR4, FPR3, FPR2, CXCL3, CXCL2, CYSLTR1, CCL7, CCL6, CCL5, CCL4, CCRL2, S1PR1, C3AR1, EAR1, PIP5K1C, EAR2, CCR5, EAR3, CMKLR1, CCR2, CMTM7, XCR1, CXCL10, CNOT6, RNASE2A, EAR10, S100A8, PF4	2532	136	19984	1.85708	0.994129	0.0833614	0.0825554
GOTERM_BP_DIRECT	GO:0006919.activation of cysteine-type endopeptidase activity involved in apoptotic process	22	0.762301	0.000763553	EGLN3, NLRP1A, SMAD3, DIABLO, STAT1, BAD, ATP2A3, LAPTM5, RNF7, CFLAR, TNF, HSPD1, PYCARD, BCL2L11, AIFM1, P2RX1, BAX, PPARG, JAK2, BID, IFT57, S100A8	2532	80	19984	2.17046	0.994976	0.0833614	0.0825554
GOTERM_BP_DIRECT	GO:0050727.regulation of inflammatory response	26	0.900901	0.000769594	AKNA, SETD6, ALOX15, AGER, TNF, USP18, PYCARD, UFL1, IL1RL2, SBNO2, CASP4, CASP1, JAK2, CCR2, ZBP1, ANXA1, GPX4, FOXP1, NLRP14, BST1, TLR9, PMP22, PIK3AP1, DAGLB, S100A8, PTGES	2532	102	19984	2.01183	0.995182	0.0833614	0.0825554
GOTERM_BP_DIRECT	GO:0032722.positive regulation of chemokine production	17	0.589051	0.00076986	APP, CD74, IL18, EIF2AK2, LPL, TNF, AGER, AIF1, PYCARD, IL1RL1, IL6, ADORA2B, IL1B, TLR9, TLR3, HAVCR2, TLR2	2532	54	19984	2.4847	0.995191	0.0833614	0.0825554
GOTERM_BP_DIRECT	GO:0006997.nucleus organization	11	0.38115	0.000804176	BIN1, GOLM1, CHMP1B, VPS4B, CHMP1A, LMNA, VPS4A, CHMP2A, CHMP4B, CHMP7, PLEC	2532	26	19984	3.33917	0.996209	0.0857376	0.0849086
GOTERM_BP_DIRECT	GO:0006979.response to oxidative stress	33	1.14345	0.00085854	SLC23A2, APP, BTG1, SRXN1, PON2, LRRK2, ETFDH, PTGS2, PTGS1, MAPK8, PRDX4, PSMB5, AIFM1, JAK2, MAP2K1, ABCC1, GPX4, MMP2, IDH1, GAB1, SOD2, OXR1, ATOX1, SOD1, RCAN1, MMP14, NDUFS8, ALS2, MSRB2, NDUFS2, ERCC8, NCOA7, ERCC6	2532	143	19984	1.82136	0.9974	0.0900091	0.0891389
GOTERM_BP_DIRECT	GO:0001913.T cell mediated cytotoxicity	10	0.3465	0.000870218	P2RX7, H2-T23, RAET1E, TAP2, CTSH, SERPINB9, EMP2, HPRT, IL7R, STX11	2532	22	19984	3.58753	0.997602	0.0900091	0.0891389
GOTERM_BP_DIRECT	GO:0007080.mitotic metaphase plate congression	14	0.4851	0.000906354	DCTN2, CUL3, VPS4B, VPS4A, CDCA8, CENPE, KIF18A, CCNB1, CHMP1B, CHMP1A, CHMP2A, CHMP4B, KIF2C, CHMP7	2532	40	19984	2.7624	0.998134	0.0923681	0.0914751
GOTERM_BP_DIRECT	GO:0032757.positive regulation of interleukin-8 production	18	0.623701	0.000937462	PTGER4, CD74, SYK, SERPINE1, STAT3, IL18, APOA2, TNF, PYCARD, IL6, CLEC7A, DDIT3, IL1B, TLR9, TLR8, FADD, TLR3, TLR2	2532	60	19984	2.36777	0.998496	0.0941538	0.0932435
GOTERM_BP_DIRECT	GO:0043407.negative regulation of MAP kinase activity	16	0.554401	0.000965708	GSK3B, CD300A, DUSP1, GSTP2, GSTP1, GBA, INPPL1, HMGCR, SORL1, RGS2, IL1B, SMPD1, SPRY2, PTPN6, PPARG, SH2B3	2532	50	19984	2.52562	0.998764	0.0956051	0.0946808
GOTERM_BP_DIRECT	GO:0032635.interleukin-6 production	13	0.45045	0.00110162	NLRX1, IL18, PRG4, WDR83, ASH1L, TNF, P2RX7, RABGEF1, IL18RAP, IL1B, CD36, TLR3, TLR2	2532	36	19984	2.8501	0.999518	0.107524	0.106485
GOTERM_BP_DIRECT	GO:0031663.lipopolysaccharide-mediated signaling pathway	14	0.4851	0.00117511	CCL12, STAT1, CD180, IL18, TREM2, PTPN22, TNF, MTDH, NFKBIA, IRAK1, IRAK2, IL1B, CCL5, PLCG2	2532	41	19984	2.69503	0.999711	0.113105	0.112011
GOTERM_BP_DIRECT	GO:0071222.cellular response to lipopolysaccharide	57	1.97505	0.00129369	CD40, CD80, SERPINE1, TNFAIP3, CXCL3, TNF, CXCL2, PYCARD, ZFP36, ZC3H12A, NFKBIZ, MRC1, PDE4B, CASP1, IL12A, CD36, JAK2, HAVCR2, MEF2C, TICAM2, MIR23B, ARG1, CD180, HADHB, IL1A, FCGR4, IL1B, NCL, IGTP, TLR9, CMPK2, CACTIN, CX3CR1, CD274, CEBPB, GSTP1, MIR199A-2, MAPK8, SBNO2, IRAK1, CD300LB, STAP1, ABCA1, XBP1, TRIM41, STAT1, IRGM2, IRGM1, NR1D1, RAET1B, ASS1, RAET1A, MIR24-1, RAET1C, CXCL10, IL6…	2532	296	19984	1.51985	0.999873	0.120114	0.118953
GOTERM_BP_DIRECT	GO:1901687.glutathione derivative biosynthetic process	6	0.2079	0.00130375	GSTM3, GSTM2, GSTM1, GSTP2, GSTP1, GSTM6	2532	8	19984	5.91943	0.999882	0.120114	0.118953
GOTERM_BP_DIRECT	GO:0050861.positive regulation of B cell receptor signaling pathway	6	0.2079	0.00130375	PRKCH, CD81, NFAM1, SLC39A10, STAP1, FOXP1	2532	8	19984	5.91943	0.999882	0.120114	0.118953
GOTERM_BP_DIRECT	GO:0031468.nuclear envelope reassembly	8	0.2772	0.00131727	UBXN2B, CHMP1B, VPS4B, CHMP1A, VPS4A, CHMP2A, CHMP4B, CHMP7	2532	15	19984	4.20937	0.999892	0.120114	0.118953
GOTERM_BP_DIRECT	GO:0045724.positive regulation of cilium assembly	9	0.31185	0.00135248	GSK3B, IFT88, PPP1R35, CCP110, MNS1, DZIP1, KCTD17, BBS4, TAPT1	2532	19	19984	3.73859	0.999916	0.121724	0.120547
GOTERM_BP_DIRECT	GO:0031647.regulation of protein stability	24	0.831601	0.00146212	ATF7IP, UBL4A, XBP1, CD81, LRRK2, CMTM6, APOA2, NDC80, AURKA, PYCARD, CENPE, DPM3, GGA3, GNL3L, ASPH, GIPC1, UBR5, LMNA, TADA3, TRIM24, USP40, NF2, IFT46, GET4	2532	95	19984	1.99391	0.999961	0.129904	0.128648
GOTERM_BP_DIRECT	GO:0019882.antigen processing and presentation	14	0.4851	0.00150711	CD74, H2-DMA, GBA, RAB27A, AP3B1, PSMB8, PSMB9, RAB32, H2-DMB2, H2-DMB1, PSAP, RAB35, H2-OA, RAB6A	2532	42	19984	2.63086	0.999971	0.132206	0.130928
GOTERM_BP_DIRECT	GO:0007229.integrin-mediated signaling pathway	26	0.900901	0.00159887	ITGAM, CUL3, ITGB2, ITGAL, FYB, TSPAN32, PRAM1, ADAMTS14, ITGAX, PTK2B, VAV3, ITGA4, SYK, GAB2, PTK2, TYROBP, TEC, ADAM8, ITGA5, CD47, CDH17, FERMT2, ITGB3BP, LAT, FERMT3, LIMS1	2532	107	19984	1.91782	0.999985	0.138502	0.137163
GOTERM_BP_DIRECT	GO:0045944.positive regulation of transcription from RNA polymerase II promoter	193	6.68746	0.00175706	RB1, APP, PID1, MAML1, CCNC, IKZF1, BACH1, ZMIZ1, RPS6KA1, CREB3L2, ZC3H12A, MYB, KAT8, HOXA1, KAT7, JUNB, MEF2C, EBF1, SOX12, JMJD6, DDIT3, RFX4, PREB, RBCK1, HOXB7, ATF3, CTBP2, PIK3R1, HELZ2, DHX36, HIVEP1, FADD, PATZ1, S100A10, EGR2, XBP1, JAG1, NFATC3, PBX2, NFATC2, NR1D1, TRERF1, SMARCA2, ST18, MLLT10, CD28, EZH1, ACVRL1, CD40, GMEB1, ASH2L, EFCAB7, GLI3, MECP2, MLX, NELFA, IKBKG, JAK2, JAK…	2532	1245	19984	1.22351	0.999995	0.147587	0.14616
GOTERM_BP_DIRECT	GO:0043525.positive regulation of neuron apoptotic process	22	0.762301	0.00175975	HDAC4, APP, GSK3B, IL18, NR3C1, TNF, AGER, MAPK8, BCL2L11, AIFM1, PPP2R2B, CASP6, DDIT3, IL1B, MYB, CASP1, LCN2, FAS, BAX, NUPR1, MAP3K11, UBE2M	2532	85	19984	2.04278	0.999995	0.147587	0.14616
GOTERM_BP_DIRECT	GO:0006898.receptor-mediated endocytosis	20	0.693001	0.00176764	SCARB2, DBNL, ITGAM, CD300A, ITGB2, AP4E1, ADRB2, FPR2, SORL1, FCGR1, RABGEF1, CLN3, CTTN, AP1G2, MICALL1, MRC1, SDC1, CD36, LDLRAP1, LDLR	2532	74	19984	2.13313	0.999995	0.147587	0.14616
GOTERM_BP_DIRECT	GO:0046761.viral budding from plasma membrane	7	0.24255	0.00191568	CHMP1B, VPS4B, CHMP1A, VPS4A, CHMP2A, CHMP4B, CHMP7	2532	12	19984	4.604	0.999998	0.156193	0.154683
GOTERM_BP_DIRECT	GO:0032088.negative regulation of NF-kappaB transcription factor activity	21	0.727651	0.00192198	PSMD10, PIAS4, PRMT2, SETD6, TNFAIP3, COMMD1, PYCARD, NFKBIA, UFL1, ITCH, IRAK1, IRAK2, DDIT3, ZC3H12A, BCL3, TLR9, PELI1, RBCK1, CACTIN, HAVCR2, CMKLR1	2532	80	19984	2.0718	0.999998	0.156193	0.154683
GOTERM_BP_DIRECT	GO:0006914.autophagy	41	1.42065	0.00193833	CD84, TRIM30A, HDAC10, TRIM30D, TRIM30C, LRRK2, PHF23, VPS4B, GBA, VPS4A, PTPN22, TCIRG1, STK11, VPS51, HERC1, ATG4A-PS, CHMP1B, CHMP1A, UBQLN1, ATG7, VPS39, ATG5, BCAS3, UVRAG, XBP1, ATG9A, IRGM1, WIPI1, VAMP8, TM9SF1, SYT11, TBC1D5, ATG16L1, CHMP2A, PMP22, CHMP4B, ATP13A2, ATG4A, CHMP7, S100A8, TECPR1	2532	199	19984	1.62611	0.999999	0.156193	0.154683
GOTERM_BP_DIRECT	GO:0071985.multivesicular body sorting pathway	9	0.31185	0.00200582	CHMP1B, VPS4B, CHMP1A, VPS4A, CHMP2A, RAB27A, CHMP4B, SNF8, CHMP7	2532	20	19984	3.55166	0.999999	0.159774	0.158229
GOTERM_BP_DIRECT	GO:0006260.DNA replication	28	0.970201	0.00218218	PRIM2, PIF1, DSCC1, CHTF18, TBRG1, ORC5, POLD3, ING5, POLD4, CHAF1B, CDC45, ORC2, REV3L, KAT7, POLN, LIG1, RMI1, DDX11, DONSON, LIG4, WRNIP1, CDC6, LRWD1, POLA1, POLG2, NFIA, NFIC, LPIN1	2532	121	19984	1.82638	1	0.171847	0.170185
GOTERM_BP_DIRECT	GO:0030593.neutrophil chemotaxis	21	0.727651	0.00225387	VAV3, CCL12, ITGAM, SYK, C5AR1, ITGB2, PRKCA, TREM3, CXCL3, CXCL2, CXCL10, LGALS3, PIKFYVE, CCL7, CCL6, IL1B, CCL5, CCL4, PDE4B, S100A8, PF4	2532	81	19984	2.04622	1	0.173943	0.172261
GOTERM_BP_DIRECT	GO:0034605.cellular response to heat	16	0.554401	0.00227411	HDAC2, CLPB, ST8SIA1, MYOF, HTRA2, ATP2A2, XYLT1, PTGS2, HSPD1, PDCL3, IL1A, IRAK1, BAG3, DHX36, TFEC, PMP22	2532	54	19984	2.33854	1	0.173943	0.172261
GOTERM_BP_DIRECT	GO:0010043.response to zinc ion	12	0.4158	0.0023092	APOBEC1, P2RX7, CAR2, GSK3B, ARG1, HVCN1, HAAO, D2HGDH, SOD2, ATP7A, ASS1, KHK	2532	34	19984	2.78561	1	0.173943	0.172261
GOTERM_BP_DIRECT	GO:0001782.B cell homeostasis	12	0.4158	0.0023092	DOCK10, DOCK11, CAML, MEF2C, BCL2L11, TNFRSF13B, TRAF3IP2, PIK3CD, BAX, IKBKG, IL7R, PIRB	2532	34	19984	2.78561	1	0.173943	0.172261
GOTERM_BP_DIRECT	GO:0043124.negative regulation of I-kappaB kinase/NF-kappaB signaling	15	0.519751	0.00235909	NLRX1, STAT1, RIOK3, GSTP1, TNFAIP3, TREM2, RORA, ASH1L, NR1D1, PYCARD, PER1, ZC3H12A, TRIM59, SLC39A8, CACTIN	2532	49	19984	2.41609	1	0.17579	0.174091
GOTERM_BP_DIRECT	GO:0051726.regulation of cell cycle	55	1.90575	0.00241839	RB1, ZFP369, CCNF, ADARB1, PKD2, CDC14A, CDC14B, ING5, STK11, CCND3, CCND2, WDR6, IL12A, KAT7, CCNL2, JUNB, HRAS, CAST, MAP2K1, DUSP1, PPP2R5B, RAD51D, BIN1, BIRC3, USP16, TSG101, INO80D, ARNTL, TBRG1, FBXL21, PES1, WHAMM, E2F4, SKIL, ZFHX3, SMAD3, GADD45A, DDIAS, STAT3, INHBA, WDR12, GADD45G, BOP1, CDK6, RGCC, SON, YEATS2, JMY, TADA3, TACC3, MDM2, BAX, FBXL3, NF2, SIPA1	2532	291	19984	1.49172	1	0.178292	0.176568
GOTERM_BP_DIRECT	GO:0055119.relaxation of cardiac muscle	6	0.2079	0.00262752	RGS2, P2RX4, GSN, PIK3CA, ATP2A2, KCNJ2	2532	9	19984	5.26172	1	0.188759	0.186934
GOTERM_BP_DIRECT	GO:0032264.IMP salvage	6	0.2079	0.00262752	PNP, GMPR2, AMPD2, AMPD3, HPRT, ADA	2532	9	19984	5.26172	1	0.188759	0.186934
GOTERM_BP_DIRECT	GO:0043410.positive regulation of MAPK cascade	40	1.386	0.00264208	APP, CD84, TRIM30A, TRIM30D, CD81, TRIM30C, LPAR2, PDGFA, ADRB2, DNAJC27, TNF, NDST1, PSAP, PLCG2, TIMP2, BNIP2, CD36, IGFBP6, JAK2, HRAS, MAP4K1, SPAG9, CD74, MAP2K1, MAP3K1, SYK, CAV2, LAPTM5, GAB1, EIF2AK2, GADD45G, SOD1, P2RX7, MOS, IL6, NMNAT1, TLR9, CDK10, RAF1, TMEM106A	2532	196	19984	1.61073	1	0.188759	0.186934
GOTERM_BP_DIRECT	GO:0051384.response to glucocorticoid	19	0.658351	0.00268176	MAP2K1, ANXA3, BAD, DUSP1, AGL, ADM, PIK3R1, PTGS2, TNF, AIF1, CXCL2, ASS1, HSPD1, IL6, RXRA, CTSL, SDC1, FAS, ALPL	2532	71	19984	2.1121	1	0.189638	0.187805
GOTERM_BP_DIRECT	GO:0032715.negative regulation of interleukin-6 production	16	0.554401	0.00276699	CD84, TRIM30A, NLRX1, GBA, TNFAIP3, PRG4, PTPN22, TNF, RABGEF1, CD200R1, SYT11, INPP5D, ZC3H12A, TLR9, PTPN6, HAVCR2	2532	55	19984	2.29602	1	0.190364	0.188523
GOTERM_BP_DIRECT	GO:0043123.positive regulation of I-kappaB kinase/NF-kappaB signaling	32	1.1088	0.00276917	RNF31, CD40, TRIM30A, TRIM30D, TRAF3IP2, TRIM30C, DDX21, TNF, MTDH, AKAP13, IRAK1, CLEC7A, TIFA, DHX36, CASP1, TRIM25, FADD, CD36, IKBKG, CD74, CFLAR, IL1A, IL1B, TRAF5, TLR9, PELI1, TRIM14, RBCK1, ALPK1, TLR3, TMEM106A, CARD11	2532	147	19984	1.71811	1	0.190364	0.188523
GOTERM_BP_DIRECT	GO:0048661.positive regulation of smooth muscle cell proliferation	22	0.762301	0.00277442	HDAC4, GSK3B, CALCRL, STAT1, MMP2, IL18, PRKCA, HMGCR, PTGS2, TNF, AGER, AIF1, PTK2, FOXP1, IL6, PIK3CA, IRAK1, CCL5, MYB, RBPMS2, S1PR1, C3AR1	2532	88	19984	1.97314	1	0.190364	0.188523
GOTERM_BP_DIRECT	GO:0045780.positive regulation of bone resorption	11	0.38115	0.00282454	PTGER4, DCSTAMP, CAR2, SYK, ATP6AP1, FCGR4, TRF, ADAM8, PRKCA, TMEM64, TNFRSF11A	2532	30	19984	2.89394	1	0.191902	0.190047
GOTERM_BP_DIRECT	GO:0071407.cellular response to organic cyclic compound	20	0.693001	0.00288941	P2RY13, GSTM3, CEBPA, CEBPB, PLA2G4F, CCL12, STAT1, LRRK2, STAT3, IL18, SLC2A2, TNF, SMAD5, P2RX7, NFKBIA, CCNB1, IL1B, CCL5, ALPL, PPARG	2532	77	19984	2.05002	1	0.194404	0.192524
GOTERM_BP_DIRECT	GO:0070555.response to interleukin-1	12	0.4158	0.00298766	HDAC4, IGBP1, APP, ANXA1, IRAK1, IRAK2, IL1B, SMPD1, MTHFR, PRKCA, TNFRSF11A, SELE	2532	35	19984	2.70603	1	0.199081	0.197157
GOTERM_BP_DIRECT	GO:0042832.defense response to protozoan	13	0.45045	0.00303424	GBP2B, CD40, GBP7, ARG1, IRGM2, TSPAN32, IL6, BCL3, CD37, IL12A, HRAS, PF4, GBP3	2532	40	19984	2.56509	1	0.20026	0.198324
GOTERM_BP_DIRECT	GO:0097680.double-strand break repair via classical nonhomologous end joining	5	0.17325	0.00311316	UVRAG, ERCC8, LIG4, ERCC6, ZBTB7A	2532	6	19984	6.57715	1	0.201628	0.199679
GOTERM_BP_DIRECT	GO:0061739.protein lipidation involved in autophagosome assembly	5	0.17325	0.00311316	ATG16L1, IGTP, IRGM2, IRGM1, ATG5	2532	6	19984	6.57715	1	0.201628	0.199679
GOTERM_BP_DIRECT	GO:0039702.viral budding via host ESCRT complex	7	0.24255	0.00317837	CHMP1B, VPS4B, CHMP1A, VPS4A, CHMP2A, CHMP4B, CHMP7	2532	13	19984	4.24985	1	0.203945	0.201973
GOTERM_BP_DIRECT	GO:0060271.cilium assembly	44	1.5246	0.00334835	TTC26, CEP19, ASAP1, SNX10, TXNDC15, CDC14A, PTPDC1, CDC14B, IFT74, NUDCD3, CEP70, TMEM107, RAB29, BBS9, NPHP3, E2F4, IFT57, BBS4, DYNC2H1, BBS2, GSN, ARMC9, 4933427D14RIK, KIF24, IFT80, RPGRIP1L, TTC39C, WDR35, AHI1, TTC8, IFT88, IFT43, EHD4, TTC30B, TMEM237, CENPJ, RFX4, IFT27, WDPCP, ATP6V0D1, DZIP1, IFT46, ALPK1, CFAP53	2532	224	19984	1.55033	1	0.212881	0.210823
GOTERM_BP_DIRECT	GO:0032728.positive regulation of interferon-beta production	15	0.519751	0.00354076	TRAF3IP3, RIOK3, OAS1A, ZBTB20, PTPN22, OAS1G, POLR3B, OAS2, OAS3, DHX58, TLR9, IRF7, TLR8, TLR3, TLR2	2532	51	19984	2.32135	1	0.223068	0.220911
GOTERM_BP_DIRECT	GO:0060907.positive regulation of macrophage cytokine production	11	0.38115	0.00370304	P2RX7, PANX1, PYCARD, CD74, CASP4, LAPTM5, PLCG2, CASP1, CD36, TLR3, TLR2	2532	31	19984	2.80059	1	0.228817	0.226605
GOTERM_BP_DIRECT	GO:0050730.regulation of peptidyl-tyrosine phosphorylation	11	0.38115	0.00370304	PDCL3, BST1, APP, NCL, ITGB2, PPP2R5B, LONP1, PDGFA, TREM2, PTPN22, PRKCA	2532	31	19984	2.80059	1	0.228817	0.226605
GOTERM_BP_DIRECT	GO:0042542.response to hydrogen peroxide	17	0.589051	0.00373107	LIG1, BAD, DUSP1, MMP2, HP, UBE3A, GLRX2, SOD2, SOD1, HSPD1, MAPK8, CYP11A1, CASP6, FKBP1B, SDC1, PTK2B, ADA	2532	62	19984	2.16409	1	0.228817	0.226605
GOTERM_BP_DIRECT	GO:0033209.tumor necrosis factor-mediated signaling pathway	13	0.45045	0.00380353	TNFSF18, TRAF3IP2, STAT1, TRAF1, TNFRSF11A, TNF, ST18, PYCARD, NFKBIA, TRAF5, PTK2B, JAK2, LIMS1	2532	41	19984	2.50252	1	0.231215	0.228979
GOTERM_BP_DIRECT	GO:0000165.MAPK cascade	26	0.900901	0.00396931	CCL12, PPM1L, LRRK2, TNF, ZFP36L1, ZFP36, CCL5, PTK2B, CD36, BRAP, MAP2K1, MEF2C, MAP3K1, SMAD3, RHBDD3, IL18, GAB1, ASH1L, PTK2, P2RX7, IL1B, PTPN6, NF2, RAF1, TLR3, MAP3K11	2532	114	19984	1.80006	1	0.239194	0.236882
GOTERM_BP_DIRECT	GO:0097191.extrinsic apoptotic signaling pathway	16	0.554401	0.00401773	GSK3B, SMAD3, TNFRSF12A, BAD, INHBA, TNF, P2RX7, CTTN, FAS, BAX, IL12A, FADD, JAK2, BID, TLR3, ZFP110	2532	57	19984	2.21546	1	0.240025	0.237704
GOTERM_BP_DIRECT	GO:0070374.positive regulation of ERK1 and ERK2 cascade	46	1.5939	0.00432947	APP, CCL12, ALOX15, C5AR1, PDGFA, CXCR4, FPR3, TREM2, PTPN22, FPR2, PLA2G5, HMGCR, DUSP15, AGER, DNAJC27, ICAM1, PYCARD, C3, CCL7, GPNMB, CCL6, CCL5, NPY, CCL4, GCNT2, PTK2B, CD36, HRAS, HAVCR2, CD74, MAP2K1, ATP6AP1, VEGFB, PRKCA, INHBA, CFLAR, EPOR, ACTA2, IL1A, IL6, IL1B, SPRY2, MYH9, RAPGEF2, FERMT2, TLR2	2532	240	19984	1.51274	1	0.256438	0.253959
GOTERM_BP_DIRECT	GO:0016310.phosphorylation	103	3.56895	0.0044383	DGKE, DGKD, STK19, STK11, PPIP5K2, RPS6KA2, STK16, RPS6KA1, AKT3, PIM1, PIP4K2A, PIP4K2B, SEPHS2, EPHB4, STK32C, PDK1, CSNK1G3, MAP2K1, PRKCH, DAPK3, DYRK1A, PRKCA, TNNI3K, CSNK1E, MELK, MAPKAPK3, PRKD3, DGKQ, CMPK2, ALPK3, IDNK, TSSK4, ALPK1, RAF1, AK8, STK3, FGGY, NUAK2, STK35, IRAK1, GRK6, PGK1, STK38L, PIP5K1C, IP6K2, NEK9, PLK3, CHKA, PLK2, EIF2AK2, EIF2AK4, PTK2, CLK1, CDK6, ADCK5, MAP3K10,…	2532	627	19984	1.29655	1	0.260656	0.258136
GOTERM_BP_DIRECT	GO:0009117.nucleotide metabolic process	10	0.3465	0.00454841	NT5C, NT5C3B, GMPR2, NUDT18, AMPD2, AMPD3, NT5C3, DNPH1, ADA, NME1	2532	27	19984	2.92318	1	0.264878	0.262317
GOTERM_BP_DIRECT	GO:0006974.cellular response to DNA damage stimulus	87	3.01455	0.00469039	DCLRE1B, MDC1, HDAC10, FMR1, TONSL, ASH2L, BRCA2, CDC14B, BABAM1, UFL1, STK11, ZFYVE26, CHAF1B, IMMP2L, HERC2, ZFP385A, ZC3H12A, UIMC1, REV3L, KAT7, IKBKG, VAV3, GEN1, TIPIN, ATMIN, DTX3L, LIG1, ZBTB38, DDX11, REV1, UBE2E2, LIG4, RAD23A, SIRT6, WRNIP1, PARP9, SPIDR, FOXP1, MSH6, RAD51B, MMS22L, RAD51D, RNF169, MSH5, PIF1, USP16, PAXIP1, INO80D, UBA7, FAAP20, POLD3, POLD4, OARD1, UBR5, PMS2, ASCC3…	2532	517	19984	1.32815	1	0.268231	0.265637
GOTERM_BP_DIRECT	GO:0032263.GMP salvage	6	0.2079	0.00470899	PNP, IMPDH1, ADK, AMPD2, HPRT, ADA	2532	10	19984	4.73555	1	0.268231	0.265637
GOTERM_BP_DIRECT	GO:0042594.response to starvation	13	0.45045	0.0047221	BCAS3, UGT1A1, CAD, ADM, GPT, GNPAT, ZFP36, OXCT1, TBC1D5, DDIT3, ADSSL1, PPARG, ATG7	2532	42	19984	2.44294	1	0.268231	0.265637
GOTERM_BP_DIRECT	GO:0010934.macrophage cytokine production	12	0.4158	0.00482139	P2RX7, PANX1, PYCARD, NLRX1, IL1B, ATG9A, CASP4, CASP1, ASH1L, CD36, TLR3, TLR2	2532	37	19984	2.55975	1	0.271644	0.269018
GOTERM_BP_DIRECT	GO:0036258.multivesicular body assembly	7	0.24255	0.0049708	CHMP1B, VPS4B, CHMP1A, VPS4A, CHMP2A, CHMP4B, CHMP7	2532	14	19984	3.94629	1	0.275581	0.272917
GOTERM_BP_DIRECT	GO:0097398.cellular response to interleukin-17	7	0.24255	0.0049708	CXCL10, SOCS3, IL6, TRAF3IP2, IL1B, STAT3, NFKBIZ	2532	14	19984	3.94629	1	0.275581	0.272917
GOTERM_BP_DIRECT	GO:0007254.JNK cascade	15	0.519751	0.00516502	MAP4K1, PTGER4, MAP3K1, SMAD3, LRRK2, TNF, PTK2, STK3, MAPK8, IRAK1, IL1B, ERCC6, TRIB1, MAP3K11, TLR3	2532	53	19984	2.23375	1	0.281666	0.278943
GOTERM_BP_DIRECT	GO:0008360.regulation of cell shape	32	1.1088	0.0051831	CCL12, FBLIM1, LST1, RHOBTB3, F11R, RND2, ICAM1, FGD4, SLC9A3R1, CCL7, EPB41L2, PTK2B, PLXNC1, MYH10, ANXA1, MYO10, GM14137, DAPK3, TPM1, MSN, RHOD, PTK2, RHOB, HCK, IL6, DNMBP, FMNL2, MYH9, PLEKHO1, EZR, FERMT2, GAS7	2532	153	19984	1.65073	1	0.281666	0.278943
GOTERM_BP_DIRECT	GO:0055085.transmembrane transport	78	2.7027	0.00520249	SLC46A3, SLC25A1, SLC23A2, SLC35B2, SLC44A3, SLC46A1, ABCD2, SLC44A2, SLC2A2, SLC35F1, SLC2A4, SLC2A5, SLC2A6, PANX1, SLC22A15, SLC22A17, SLCO2B1, SLC16A6, SLC16A7, SLC39A8, SLC12A7, SLC39A1, SLC16A3, SLC39A4, ABCC1, ABCC5, TAP2, TAP1, SLC39A10, ANO6, SLC9B1, TOMM40L, SLC7A5, SLC9A4, SLC7A7, SLCO4A1, SLC9A8, SLC9A9, SLC25A12, ATP6V0E, SLC22A4, HVCN1, SLC43A1, KCNA3, CACNA1A, CACNA1D, ABCB8, CLCN3…	2532	457	19984	1.34709	1	0.281666	0.278943
GOTERM_BP_DIRECT	GO:0008283.cell proliferation	62	2.1483	0.00542423	RB1, B4GALT1, BTG1, IRS2, ADM, BRCA2, LIPA, GLI3, CKS1B, MECP2, NDST1, IL18RAP, SIX5, IL12A, JARID2, GLUL, TNS3, PDK1, MAP4K1, IFNAR2, MAP2K1, IL18, LIG4, PRKCA, SDCBP2, GNL3, MELK, ASPH, CKS2, BIRC6, PPARG, HMX2, PTGES, HDAC4, CEBPA, CALCRL, MVP, ODC1, PDGFA, AURKB, RASGRP4, ZFP36L1, STK3, GNG2, PES1, S1PR1, ASCC3, MTA3, MYH10, CD74, ST8SIA1, CAV2, STAT1, BAD, STAT3, SMARCA2, BOP1, TACC3, CD9, B…	2532	349	19984	1.40212	1	0.291395	0.288578
GOTERM_BP_DIRECT	GO:0030301.cholesterol transport	9	0.31185	0.00550898	ABCA1, SCARB1, ARV1, LIPC, ABCA5, VPS4B, APOA2, CD36, LDLR	2532	23	19984	3.0884	1	0.29358	0.290742
GOTERM_BP_DIRECT	GO:1901224.positive regulation of NIK/NF-kappaB signaling	18	0.623701	0.00556544	APP, IL18, LAPTM5, EIF2AK2, TREM2, GLRX, TNF, AGER, PTP4A3, IRAK1, IL1B, TRIP6, TLR9, RBCK1, TLR3, LIMS1, HAVCR2, TLR2	2532	70	19984	2.02952	1	0.29358	0.290742
GOTERM_BP_DIRECT	GO:0006325.chromatin organization	60	2.079	0.005592	N6AMT1, RB1, PHF2, PRDM9, TONSL, CHD5, ASH2L, LAMC1, IKZF1, NR3C1, RCBTB1, BABAM1, M1AP, ING5, HMGN5, UIMC1, SPIN1, KAT8, HMG20B, KAT7, HMG20A, JAK2, JARID2, HMGN1, BRD3, PRMT7, DTX3L, GPX4, DAPK3, DNMT3A, TET2, SIRT6, ASH1L, ZFP518A, JMJD6, MMS22L, KAT6B, KDM7A, HDAC4, HDAC2, USP16, HDAC7, HIRA, NSD1, SMYD2, METTL4, SMYD3, ZBTB7A, SMARCE1, CBX6, EYA4, LRWD1, SMARCA2, TDRD3, MOS, KANSL3, RCOR1, E…	2532	336	19984	1.40939	1	0.29358	0.290742
GOTERM_BP_DIRECT	GO:0071346.cellular response to interferon-gamma	25	0.866251	0.00566626	CCL12, STXBP1, VPS26B, AIF1, STX11, CCL7, CCL6, CCL5, CCL4, MRC1, CASP1, FLNB, GBP3, GBP5, GBP2B, GBP7, GSN, STAT1, DAPK3, IRGM1, ASS1, VAMP8, CD47, TLR3, TLR2	2532	111	19984	1.77761	1	0.295242	0.292388
GOTERM_BP_DIRECT	GO:0042493.response to drug	58	2.0097	0.00573884	TRAF3IP2, PTPRM, COMT, SMPD1, CASP1, TIMP2, HADH, DGCR2, APOBEC1, VAV3, ABCC1, ANXA1, UGT1A1, HMGCS1, ARG1, MMP2, DNMT3A, CYBB, TERF1, HADHA, GNPAT, RASA1, PPARG, UQCRC2, HDAC4, HDAC2, SLC1A2, MGST1, PTGS2, PPOX, ADIPOR2, HSPD1, CCNB1, OXCT1, BLOC1S3, PTK2B, PMS1, ATG5, S100A10, XBP1, SRD5A1, STAT1, BAD, PTCH1, STAT3, NFATC2, MTHFR, INHBA, SOD2, ASS1, SOD1, P2RX7, TJP1, IL6, LCN2, MDM2, TCF3, ADA	2532	323	19984	1.41724	1	0.296792	0.293923
GOTERM_BP_DIRECT	GO:0060252.positive regulation of glial cell proliferation	10	0.3465	0.0059616	MECP2, UFL1, SLC7A5, IL6, PRKCH, IL1B, MYB, TNF, PTK2, ETV5	2532	28	19984	2.81878	1	0.301561	0.298646
GOTERM_BP_DIRECT	GO:0022409.positive regulation of cell-cell adhesion	10	0.3465	0.0059616	MAGI1, FUT7, MYO10, KIF26B, LEF1, CD47, CCR5, ITGAL, L1CAM, SMAD7	2532	28	19984	2.81878	1	0.301561	0.298646
GOTERM_BP_DIRECT	GO:0060337.type I interferon signaling pathway	10	0.3465	0.0059616	IFNAR2, IRAK1, OAS2, STAT1, STAT2, IRF7, OAS1A, JAK1, OAS1G, IFITM6	2532	28	19984	2.81878	1	0.301561	0.298646
GOTERM_BP_DIRECT	GO:0050900.leukocyte migration	11	0.38115	0.00609908	B4GALT1, ITGA4, SELL, IL1B, PDE4B, SELE, TNF, CD34, ADA, ICAM1, TLR2	2532	33	19984	2.63086	1	0.304077	0.301137
GOTERM_BP_DIRECT	GO:0002230.positive regulation of defense response to virus by host	11	0.38115	0.00609908	PYCARD, DTX3L, TRAF3IP2, TREML4, STAT1, CCL5, ZC3H12A, PTPN22, ERCC6, EIF2AK4, PARP9	2532	33	19984	2.63086	1	0.304077	0.301137
GOTERM_BP_DIRECT	GO:0052695.cellular glucuronidation	8	0.2772	0.0065204	UGT1A10, UGT1A1, UGT1A5, UGT1A2, UGT1A9, UGT1A6A, UGT1A6B, UGT1A7C	2532	19	19984	3.32319	1	0.312375	0.309355
GOTERM_BP_DIRECT	GO:0035720.intraciliary anterograde transport	8	0.2772	0.0065204	TTC26, IFT74, IFT88, TTC30B, IFT27, IFT80, IFT46, IFT57	2532	19	19984	3.32319	1	0.312375	0.309355
GOTERM_BP_DIRECT	GO:0071800.podosome assembly	5	0.17325	0.00653598	FARP2, DOCK5, DBNL, BIN2, TNS3	2532	7	19984	5.63755	1	0.312375	0.309355
GOTERM_BP_DIRECT	GO:0018916.nitrobenzene metabolic process	5	0.17325	0.00653598	GSTM3, GSTM2, GSTM1, GSTM6, GSTM5	2532	7	19984	5.63755	1	0.312375	0.309355
GOTERM_BP_DIRECT	GO:0031622.positive regulation of fever generation	5	0.17325	0.00653598	IL1B, CCL5, CCR5, PTGS2, TNF	2532	7	19984	5.63755	1	0.312375	0.309355
GOTERM_BP_DIRECT	GO:0072675.osteoclast fusion	5	0.17325	0.00653598	DCSTAMP, SBNO2, CD81, CD109, ADAM8	2532	7	19984	5.63755	1	0.312375	0.309355
GOTERM_BP_DIRECT	GO:0030890.positive regulation of B cell proliferation	14	0.4851	0.00664908	VAV3, CD74, MEF2C, CD40, CD81, NFATC2, SLC39A10, IRS2, BST1, TLR9, PELI1, TCF3, CARD11, ADA	2532	49	19984	2.25502	1	0.315603	0.312552
GOTERM_BP_DIRECT	GO:0007286.spermatid development	38	1.3167	0.00685326	CEP57, TTC26, GM10486, GM16405, GM10487, GM10488, GM10147, STK11, GM5935, GM5934, SIX5, GM6121, BBS4, SLX, XLR, GM20736, GM10096, GM773, GM10230, DDIAS, GM14632, GM10058, TTC21A, CDYL, GM14692, SMARCA2, GM4836, PYGO2, GM5169, GM2012, GM5168, SLIRP, 3830403N18RIK, TSSK4, GM14819, GM2030, GM1140, TUBA8	2532	194	19984	1.54597	1	0.323082	0.319959
GOTERM_BP_DIRECT	GO:0036211.protein modification process	13	0.45045	0.00708591	LIPT2, TSG101, UBA7, AP3B1, UEVLD, TTLL5, TTLL4, HLCS, MAN2B1, ST3GAL6, TTLL12, UBE2M, PCMTD1	2532	44	19984	2.3319	1	0.331793	0.328585
GOTERM_BP_DIRECT	GO:0051402.neuron apoptotic process	23	0.796951	0.00717927	RB1, APP, DLX1, NLRP1A, USP53, DIABLO, STXBP1, GBA, ITSN1, LIG4, CACNA1A, CLN8, OXR1, CIT, NR4A2, TUBA1A, AIFM1, FAS, BAX, ATP7A, HRAS, AARS, ZFP110	2532	101	19984	1.79732	1	0.333012	0.329793
GOTERM_BP_DIRECT	GO:0045600.positive regulation of fat cell differentiation	15	0.519751	0.00734117	CDS1, CEBPA, CEBPB, XBP1, LPL, SIRT6, TMEM64, ZFP36L1, STK3, ZFP36, NOCT, ZFP385A, ZC3H12A, PPARG, CMKLR1	2532	55	19984	2.15252	1	0.333012	0.329793
GOTERM_BP_DIRECT	GO:0046032.ADP catabolic process	4	0.1386	0.00734752	NUDT9, NT5E, ENTPD1, AMPD3	2532	4	19984	7.89258	1	0.333012	0.329793
GOTERM_BP_DIRECT	GO:0000463.maturation of LSU-rRNA from tricistronic rRNA transcript (SSU-rRNA, 5.8S rRNA, LSU-rRNA)	7	0.24255	0.00740649	BOP1, DDX18, NIFK, PES1, URB1, WDR12, RPF2	2532	15	19984	3.6832	1	0.333012	0.329793
GOTERM_BP_DIRECT	GO:0051122.hepoxilin biosynthetic process	7	0.24255	0.00740649	GSTM3, GSTM2, GSTM1, GSTP2, GSTP1, ALOX15, GSTM6	2532	15	19984	3.6832	1	0.333012	0.329793
GOTERM_BP_DIRECT	GO:1903543.positive regulation of exosomal secretion	7	0.24255	0.00740649	TSG101, VPS4B, VPS4A, CHMP2A, SDC1, ATP13A2, SNF8	2532	15	19984	3.6832	1	0.333012	0.329793
GOTERM_BP_DIRECT	GO:0008219.cell death	12	0.4158	0.00744833	P2RX7, ALS2, ATP6AP1, PNPLA8, PMP22, EMP1, MAP3K10, CACNA1A, OLR1, EMP2, EMP3, MAP3K11	2532	39	19984	2.42848	1	0.333012	0.329793
GOTERM_BP_DIRECT	GO:0018107.peptidyl-threonine phosphorylation	18	0.623701	0.00749723	GSK3B, MAP2K1, LRRK2, CAD, DYRK1A, PRKCA, CDC42BPB, CDC42BPA, CIT, CLK1, STK11, MAPK8, MYO3B, AKT3, PBK, CDK10, MAP3K10, TAF1	2532	72	19984	1.97314	1	0.33305	0.32983
GOTERM_BP_DIRECT	GO:0051453.regulation of intracellular pH	10	0.3465	0.00769002	CLN3, SLC4A8, CAR2, SLC9A4, SLC9A6, HVCN1, SLC9A8, SLC9A9, CAR7, SLC9B1	2532	29	19984	2.72158	1	0.336906	0.333649
GOTERM_BP_DIRECT	GO:0034383.low-density lipoprotein particle clearance	6	0.2079	0.00773939	SCARB1, LIPC, COMMD1, CD36, LDLRAP1, LDLR	2532	11	19984	4.30504	1	0.336906	0.333649
GOTERM_BP_DIRECT	GO:0032060.bleb assembly	6	0.2079	0.00773939	P2RX7, PMP22, EMP1, EMP2, ANO6, EMP3	2532	11	19984	4.30504	1	0.336906	0.333649
GOTERM_BP_DIRECT	GO:0010628.positive regulation of gene expression	96	3.3264	0.00780637	APP, GSK3B, BMPR2, PID1, FMR1, HFE, SERPINE1, MPL, PIK3CD, PTPN22, TREM2, PRDM1, IKZF1, PKD2, TNF, ACTG2, MECP2, HMGN5, RPS6KA2, CREB3L2, ZC3H12A, ITGAX, BLNK, TRIM24, CTSH, IKBKG, CD36, CCR5, HRAS, GABPA, MAP2K1, MEF2C, ATMIN, TCF12, IL18, SERPINB9, MED23, ACTA2, IL1A, TMEM135, TYROBP, IL1B, DGKQ, TLR9, PPARG, EZR, ATF3, TLR3, TLR2, PTGER4, CEBPA, CEBPB, LEF1, PIK3R3, PIK3R1, AGER, MAPK8, NFIL3,…	2532	590	19984	1.28422	1	0.336906	0.333649
GOTERM_BP_DIRECT	GO:0006281.DNA repair	67	2.32155	0.00782712	DCLRE1B, MDC1, HDAC10, FMR1, TONSL, BRCA2, BACH1, CDC14B, BABAM1, UFL1, ZFYVE26, CHAF1B, PNP, HERC2, UIMC1, REV3L, KAT7, GEN1, WDHD1, DTX3L, LIG1, DDX11, USP45, REV1, LIG4, RAD23A, SIRT6, WRNIP1, PARP9, SPIDR, MSH6, RAD51B, MMS22L, RAD51D, RNF169, NSMCE4A, POLG2, MSH5, PIF1, PAXIP1, INO80D, FAAP20, POLD3, POLD4, UBR5, PMS2, ASCC3, ZBTB7A, NHEJ1, UVRAG, POLN, FANCM, FANCL, ERCC6L2, EYA4, CDC5L, FA…	2532	389	19984	1.35939	1	0.336906	0.333649
GOTERM_BP_DIRECT	GO:0032091.negative regulation of protein binding	20	0.693001	0.00792098	LRPAP1, GSK3B, LRRK2, USP33, PLK2, DDX11, DTNBP1, CSNK1E, SORL1, AURKB, AURKA, IFIT2, MECP2, EPB41L5, MAPK8, GNL3L, BAG2, SLPI, BAX, MITD1	2532	84	19984	1.87918	1	0.338842	0.335566
GOTERM_BP_DIRECT	GO:0019722.calcium-mediated signaling	22	0.762301	0.00808127	CX3CR1, APP, XCR1, SYK, LRRK2, CXCR4, CACNA1D, FPR3, FPR2, ITGAL, L1CAM, TNF, TPCN2, PPP1R9B, RCAN1, CCRL2, PLCG2, CCR5, MCU, LAT, ADA, CCR2	2532	96	19984	1.80872	1	0.343578	0.340256
GOTERM_BP_DIRECT	GO:0070936.protein K48-linked ubiquitination	17	0.589051	0.0083261	UBE2H, DTX3L, UBE2E3, CUL3, TNFAIP3, UBE2E2, UBE2D1, UBE3A, KLHL3, RNF146, ITCH, KBTBD6, UBR5, TTC3, PELI1, RFFL, KBTBD7	2532	67	19984	2.00259	1	0.351829	0.348427
GOTERM_BP_DIRECT	GO:0032735.positive regulation of interleukin-12 production	13	0.45045	0.00857291	CD40, SYK, LAPTM5, AGER, HSPD1, CLEC7A, TLR9, PLCG2, TNFSF9, LTB, CD36, TLR3, TLR2	2532	45	19984	2.28008	1	0.360062	0.356581
GOTERM_BP_DIRECT	GO:0071639.positive regulation of monocyte chemotactic protein-1 production	8	0.2772	0.00895133	CD84, SYK, CLEC7A, IL1B, OAS3, OAS1A, AGER, OAS1G	2532	20	19984	3.15703	1	0.371453	0.367862
GOTERM_BP_DIRECT	GO:0001516.prostaglandin biosynthetic process	8	0.2772	0.00895133	CD74, PLA2G4F, HPGDS, PNPLA8, PTGS2, DAGLB, PTGES, PTGS1	2532	20	19984	3.15703	1	0.371453	0.367862
GOTERM_BP_DIRECT	GO:0009636.response to toxic substance	21	0.727651	0.00909633	ARNT2, PON3, CHKA, PON2, GSTP1, EPHX1, DNMT3A, EIF2AK2, ASNS, WDR35, ARHGAP33, AIFM1, CCL5, CCL4, MDM2, SDC1, FAS, BAX, ERCC6, NUPR1, TLR2	2532	91	19984	1.82136	1	0.374082	0.370465
GOTERM_BP_DIRECT	GO:0048872.homeostasis of number of cells	12	0.4158	0.00912264	RASSF2, GBA, MYB, TET2, MPL, PIK3CD, BAX, AP3B1, TCIRG1, IL7R, CARD11, LAT	2532	40	19984	2.36777	1	0.374082	0.370465
GOTERM_BP_DIRECT	GO:0045893.positive regulation of transcription, DNA-templated	115	3.98475	0.00943499	RORA, IKZF1, TNF, CREB3L2, RPS6KA1, MYB, PIM1, TRIM24, KAT8, CDK5RAP2, MAP2K1, MEF2C, EBF1, DYRK1A, MED4, ILF2, JMJD6, FOXP1, NIF3L1, KARS, KAT6B, DDIT3, INO80D, MAGED1, TAF5L, HMBOX1, DEAF1, PATZ1, SNX5, EGR2, ZFHX3, SMAD3, PTCH1, HMGA1, NFATC3, TRIP4, NFATC2, ESRRG, NR1D1, INHBA, TRERF1, SMARCA2, NR4A2, NFKBIA, IL6, MAFB, RFXAP, BCL3, TADA3, TCF3, ACVRL1, TRF, MED16, BRCA2, GLI3, MECP2, LYL1, I…	2532	729	19984	1.24506	1	0.384184	0.38047
GOTERM_BP_DIRECT	GO:0006513.protein monoubiquitination	14	0.4851	0.00947988	TSG101, TRIM41, FANCL, ZC4H2, CUL3, KLHL22, FANCC, PEX12, FAAP20, NEURL1A, ITCH, TRIM25, KBTBD8, RAD18	2532	51	19984	2.16659	1	0.384184	0.38047
GOTERM_BP_DIRECT	GO:0070050.neuron cellular homeostasis	11	0.38115	0.00955442	APP, CAR2, SNAPIN, FGGY, HAAO, MAP1A, ATP2A2, CACNA1A, CAR7, CLCN3, ATP7A	2532	35	19984	2.48052	1	0.384954	0.381232
GOTERM_BP_DIRECT	GO:0042981.regulation of apoptotic process	43	1.48995	0.00972913	GSK3B, CUL7, RBM25, PHLPP1, NLRP1A, MAGED1, GLI3, PYCARD, BCL2L11, RASSF2, CASP6, IRAK2, CASP4, RASSF6, CASP1, TNFAIP8L1, TRIM24, FADD, TNFAIP8L2, CCNL2, JAK2, BID, IFT57, JAK3, ZBTB7A, USP17LA, BAD, OSGIN1, TRAF1, CFLAR, FBXO10, IGF2R, CXCL10, NAIP2, IL6, SELL, TRAF5, BCL3, FAS, BAX, NF2, CARD11, BIRC3	2532	231	19984	1.46918	1	0.389324	0.38556
GOTERM_BP_DIRECT	GO:0016126.sterol biosynthetic process	10	0.3465	0.00977523	HMGCS1, INSIG2, INSIG1, SC5D, MSMO1, MVD, HMGCR, LBR, FDFT1, TM7SF2	2532	30	19984	2.63086	1	0.389324	0.38556
GOTERM_BP_DIRECT	GO:0042102.positive regulation of T cell proliferation	19	0.658351	0.0101293	CD274, ANXA1, CD80, ADK, ITGAL, AIF1, SLC7A1, H2-DMB2, IL6, PNP, IL1B, CCL5, H2-DMB1, CD28, IL12A, JAK2, JAK3, CARD11, HAVCR2	2532	80	19984	1.87449	1	0.40112	0.397242
GOTERM_BP_DIRECT	GO:0031648.protein destabilization	15	0.519751	0.0101891	XBP1, GSN, CUL3, IRGM2, IRGM1, SIRT6, RAD23A, NR1D1, COMMD1, CHFR, GGA3, IGTP, MDM2, CTSH, FBXL3	2532	57	19984	2.07699	1	0.401196	0.397317
GOTERM_BP_DIRECT	GO:0007034.vacuolar transport	7	0.24255	0.0105981	CHMP1B, CHMP1A, CHMP2A, CHMP4B, ATP6V0D1, ATP6V0D2, CHMP7	2532	16	19984	3.453	1	0.410305	0.406338
GOTERM_BP_DIRECT	GO:0022407.regulation of cell-cell adhesion	7	0.24255	0.0105981	FUT7, LEF1, NRARP, ADAM8, ITGAL, EFNA5, ZDHHC2	2532	16	19984	3.453	1	0.410305	0.406338
GOTERM_BP_DIRECT	GO:1902774.late endosome to lysosome transport	7	0.24255	0.0105981	SNAPIN, CHMP1B, CHMP1A, CHMP2A, CHMP4B, CHMP7, VPS39	2532	16	19984	3.453	1	0.410305	0.406338
GOTERM_BP_DIRECT	GO:0050885.neuromuscular process controlling balance	16	0.554401	0.0107246	APP, CNTNAP1, RBFOX1, RBFOX2, NLGN2, CACNA1A, CLN8, GIGYF2, ABR, CLN3, FOXS1, GM2A, HERC1, PSAP, MYH10, AARS	2532	63	19984	2.00446	1	0.412898	0.408906
GOTERM_BP_DIRECT	GO:0032743.positive regulation of interleukin-2 production	12	0.4158	0.011073	IL1A, STOML2, PNP, ANXA1, CLEC7A, IL1B, PDE4B, CD28, PLCG2, CARD11, SPTBN1, CCR2	2532	41	19984	2.31002	1	0.422184	0.418102
GOTERM_BP_DIRECT	GO:0097190.apoptotic signaling pathway	17	0.589051	0.0111107	ITGAM, BAD, PCGF2, DAPK3, TNF, P2RX7, ING5, MAPK8, TYROBP, P2RX4, IFI27, CD5, CD28, FAS, BAX, FADD, IFI27L2A	2532	69	19984	1.94455	1	0.422184	0.418102
GOTERM_BP_DIRECT	GO:0046854.phosphatidylinositol phosphorylation	14	0.4851	0.0112095	PIK3CD, PIK3R3, PIK3R1, PIK3C2A, EFR3B, PIK3R6, SOCS2, SOCS3, PIK3CA, PIP4K2A, PIP4K2B, PIP5K1C, SOCS4, IP6K2	2532	52	19984	2.12492	1	0.422184	0.418102
GOTERM_BP_DIRECT	GO:0006665.sphingolipid metabolic process	14	0.4851	0.0112095	ASAH2, ST8SIA1, GBA, SGMS2, GBA2, ARV1, SMPD5, SPTLC1, GM2A, ACER3, PSAP, SERINC1, B4GALT6, SERINC3	2532	52	19984	2.12492	1	0.422184	0.418102
GOTERM_BP_DIRECT	GO:1903979.negative regulation of microglial cell activation	5	0.17325	0.0117682	SYT11, PPARG, NR1D1, CST7, LDLR	2532	8	19984	4.93286	1	0.428125	0.423986
GOTERM_BP_DIRECT	GO:0060396.growth hormone receptor signaling pathway	5	0.17325	0.0117682	SOCS2, STAT3, PIK3R1, JAK2, PTK2	2532	8	19984	4.93286	1	0.428125	0.423986
GOTERM_BP_DIRECT	GO:0070458.cellular detoxification of nitrogen compound	5	0.17325	0.0117682	GSTM3, GSTM2, GSTM1, GSTM6, GSTM5	2532	8	19984	4.93286	1	0.428125	0.423986
GOTERM_BP_DIRECT	GO:0044209.AMP salvage	5	0.17325	0.0117682	PNP, ADSSL1, ADK, HPRT, ADA	2532	8	19984	4.93286	1	0.428125	0.423986
GOTERM_BP_DIRECT	GO:0015749.monosaccharide transport	5	0.17325	0.0117682	SLC2A9, SLC23A2, SLC2A2, SLC2A4, SLC2A5	2532	8	19984	4.93286	1	0.428125	0.423986
GOTERM_BP_DIRECT	GO:0006098.pentose-phosphate shunt	6	0.2079	0.0118992	PRPS1, H6PD, RPE, TALDO1, PGLS, RBKS	2532	12	19984	3.94629	1	0.428125	0.423986
GOTERM_BP_DIRECT	GO:1904996.positive regulation of leukocyte adhesion to vascular endothelial cell	6	0.2079	0.0118992	IL6, FUT7, IRAK1, ITGB2, TNF, ICAM1	2532	12	19984	3.94629	1	0.428125	0.423986
GOTERM_BP_DIRECT	GO:0045071.negative regulation of viral genome replication	15	0.519751	0.0119047	RNASEL, IFI205, MX2, IFI203, EIF2AK2, OAS1A, TNF, OAS1G, ISG20, SLPI, OAS2, OAS3, CCL5, OASL1, IFITM6	2532	58	19984	2.04118	1	0.428125	0.423986
GOTERM_BP_DIRECT	GO:0019395.fatty acid oxidation	8	0.2772	0.011985	MIR214, GCDH, ALOX15, PPARG, MLYCD, CD36, ADIPOR2, MIR199A-2	2532	21	19984	3.0067	1	0.428125	0.423986
GOTERM_BP_DIRECT	GO:1901673.regulation of mitotic spindle assembly	8	0.2772	0.011985	CHMP1B, VPS4B, CHMP1A, DRG1, CHMP2A, CHMP4B, CHMP7, KIF15	2532	21	19984	3.0067	1	0.428125	0.423986
GOTERM_BP_DIRECT	GO:0006464.cellular protein modification process	10	0.3465	0.0122593	UEVLD, TTLL5, TSG101, UBA7, HLCS, ST3GAL6, MAN2B1, AP3B1, TTLL12, UBE2M	2532	31	19984	2.54599	1	0.434512	0.430311
GOTERM_BP_DIRECT	GO:0035458.cellular response to interferon-beta	16	0.554401	0.0124096	GBP2B, TRAF3IP3, GBP7, IFI205, STAT1, IFI203, IRGM2, HTRA2, IRGM1, OAS1A, IFI202B, IFIT1, OAS1G, IGTP, TLR3, GBP3	2532	64	19984	1.97314	1	0.434512	0.430311
GOTERM_BP_DIRECT	GO:0002224.toll-like receptor signaling pathway	9	0.31185	0.0124146	MAPKAPK3, CD180, NFKBIZ, PLCG2, TLR9, TLR8, AP3B1, TLR3, TLR2	2532	26	19984	2.73205	1	0.434512	0.430311
GOTERM_BP_DIRECT	GO:0050860.negative regulation of T cell receptor signaling pathway	9	0.31185	0.0124146	LGALS3, CEACAM1, DUSP3, LAPTM5, PTPN6, CBLB, PTPN22, EZR, PHPT1	2532	26	19984	2.73205	1	0.434512	0.430311
GOTERM_BP_DIRECT	GO:0010506.regulation of autophagy	17	0.589051	0.0127537	UVRAG, XBP1, LRRK2, USP33, CISD1, TPCN2, PYCARD, CLN3, DDIT3, CASP1, CHMP4B, KAT8, PIP4K2A, PIP4K2B, NUPR1, DEPDC5, DCAF12	2532	70	19984	1.91677	1	0.444136	0.439842
GOTERM_BP_DIRECT	GO:0006909.phagocytosis	19	0.658351	0.0130614	SIRPB1A, ANXA1, ITGAM, TICAM2, ANXA3, ITGB2, ANXA11, PLD4, PLA2G5, ITGAL, JMJD6, ABR, HCK, PIK3CA, 4933434E20RIK, PRTN3, PIP5K1C, LDLR, DOCK1	2532	82	19984	1.82877	1	0.452577	0.448202
GOTERM_BP_DIRECT	GO:0032465.regulation of cytokinesis	12	0.4158	0.0133265	UVRAG, PLK3, ZFYVE26, PLK2, PDXP, CCP110, BIRC6, KIF20A, BRCA2, BBS4, AURKB, AURKA	2532	42	19984	2.25502	1	0.45494	0.450541
GOTERM_BP_DIRECT	GO:0007259.JAK-STAT cascade	12	0.4158	0.0133265	IFNAR2, SOCS2, PIAS4, SOCS3, STAT1, STAT2, STAT3, JAK2, PKD2, JAK3, AGER, JAK1	2532	42	19984	2.25502	1	0.45494	0.450541
GOTERM_BP_DIRECT	GO:0010634.positive regulation of epithelial cell migration	12	0.4158	0.0133265	EPB41L5, DOCK5, BMPR2, CAPN7, PLCG2, CTSH, IRS2, GAB2, INSL3, DOCK1, CLASP1, PTK2	2532	42	19984	2.25502	1	0.45494	0.450541
GOTERM_BP_DIRECT	GO:0060548.negative regulation of cell death	24	0.831601	0.0138258	LRPAP1, ABCC1, SPEF1, VPS4B, STAT3, VPS4A, HTRA2, TNFAIP3, DUS2, IMPACT, PPP5C, CCL5, CHMP1B, CHMP1A, CHMP2A, CHMP4B, TMEM109, JAK2, ABCB1A, ATG7, CHMP7, RAD18, FERMT2, ATG5	2532	113	19984	1.6763	1	0.46967	0.465129
GOTERM_BP_DIRECT	GO:0050870.positive regulation of T cell activation	11	0.38115	0.0143311	PYCARD, SIRPB1A, H2-DMB2, H2-DMA, H2-DMB1, CD47, H2-OA, CARD11, ADA, CCR2, HSPD1	2532	37	19984	2.34644	1	0.479781	0.475142
GOTERM_BP_DIRECT	GO:0031638.zymogen activation	11	0.38115	0.0143311	KLK1B11, MMP14, F9, F10, CTSL, C1RL, HP, CTSH, FURIN, KLK1B1, F5	2532	37	19984	2.34644	1	0.479781	0.475142
GOTERM_BP_DIRECT	GO:0008625.extrinsic apoptotic signaling pathway via death domain receptors	11	0.38115	0.0143311	BAG3, BAD, IL18, FAS, BAX, FADD, PIK3R1, RAF1, SKIL, TNF, STK3	2532	37	19984	2.34644	1	0.479781	0.475142
GOTERM_BP_DIRECT	GO:0007052.mitotic spindle organization	13	0.45045	0.0145186	DCTN2, PLK2, CDCA8, EML1, AURKB, NDC80, AURKA, MECP2, CENPE, CCNB1, TACC3, TACC2, CLASP1	2532	48	19984	2.13757	1	0.483559	0.478884
GOTERM_BP_DIRECT	GO:0035563.positive regulation of chromatin binding	7	0.24255	0.0146533	PYGO2, HMBOX1, DTX3L, CTBP2, DDX11, GMNN, PARP9	2532	17	19984	3.24988	1	0.483559	0.478884
GOTERM_BP_DIRECT	GO:0071498.cellular response to fluid shear stress	7	0.24255	0.0146533	CAR2, XBP1, MEF2C, PTK2B, PTGS2, PKD2, PLEC	2532	17	19984	3.24988	1	0.483559	0.478884
GOTERM_BP_DIRECT	GO:0036297.interstrand cross-link repair	10	0.3465	0.0151842	DCLRE1B, MSH6, RAD51D, FANCM, POLN, FANCL, ERCC6L2, RFWD3, FANCC, FAAP20	2532	32	19984	2.46643	1	0.498704	0.493883
GOTERM_BP_DIRECT	GO:0070098.chemokine-mediated signaling pathway	14	0.4851	0.0153926	CX3CR1, CCL12, GPR35, CXCL3, CXCL2, CXCL10, CCL7, CCL6, CCL5, CCL4, CCRL2, PTK2B, CCR2, PF4	2532	54	19984	2.04622	1	0.499937	0.495104
GOTERM_BP_DIRECT	GO:0051893.regulation of focal adhesion assembly	8	0.2772	0.0156952	DUSP3, DAPK3, WDPCP, EFNA5, RHOD, CLASP1, PTK2, GPM6B	2532	22	19984	2.87003	1	0.499937	0.495104
GOTERM_BP_DIRECT	GO:0043537.negative regulation of blood vessel endothelial cell migration	8	0.2772	0.0156952	MECP2, ACVRL1, MEF2C, RGCC, GADD45A, ATP2B4, PPARG, TNF	2532	22	19984	2.87003	1	0.499937	0.495104
GOTERM_BP_DIRECT	GO:1904262.negative regulation of TORC1 signaling	8	0.2772	0.0156952	RNF167, STK11, DEPTOR, SESN3, NPRL2, SESN1, ALG13, DEPDC5	2532	22	19984	2.87003	1	0.499937	0.495104
GOTERM_BP_DIRECT	GO:0032727.positive regulation of interferon-alpha production	9	0.31185	0.0157267	TRAF3IP3, STAT1, DHX36, TLR9, IRF7, TLR8, PTPN22, TLR3, HSPD1	2532	27	19984	2.63086	1	0.499937	0.495104
GOTERM_BP_DIRECT	GO:0010575.positive regulation of vascular endothelial growth factor production	9	0.31185	0.0157267	C3, IL1A, IL6, ADORA2B, IL1B, C5AR1, C3AR1, RORA, PTGS2	2532	27	19984	2.63086	1	0.499937	0.495104
GOTERM_BP_DIRECT	GO:0050850.positive regulation of calcium-mediated signaling	9	0.31185	0.0157267	P2RX4, SYK, CLEC7A, CCL4, PLCG2, TREM2, ITGAL, L1CAM, ADA	2532	27	19984	2.63086	1	0.499937	0.495104
GOTERM_BP_DIRECT	GO:0071392.cellular response to estradiol stimulus	12	0.4158	0.0159105	CCNA2, DDX18, IL6, BCL2L11, UGT1A1, AIFM1, SRD5A1, MMP2, NRIP1, GLRX, CFLAR, PPP1R9B	2532	43	19984	2.20258	1	0.50347	0.498602
GOTERM_BP_DIRECT	GO:0036016.cellular response to interleukin-3	4	0.1386	0.0166379	GSK3B, JAK2, SH2B3, JAK1	2532	5	19984	6.31406	1	0.508985	0.504064
GOTERM_BP_DIRECT	GO:0000466.maturation of 5.8S rRNA from tricistronic rRNA transcript (SSU-rRNA, 5.8S rRNA, LSU-rRNA)	4	0.1386	0.0166379	BOP1, PES1, URB1, WDR12	2532	5	19984	6.31406	1	0.508985	0.504064
GOTERM_BP_DIRECT	GO:0034123.positive regulation of toll-like receptor signaling pathway	4	0.1386	0.0166379	TLR9, PIK3AP1, TLR3, TLR2	2532	5	19984	6.31406	1	0.508985	0.504064
GOTERM_BP_DIRECT	GO:0007057.spindle assembly involved in female meiosis I	4	0.1386	0.0166379	CENPE, CCNB2, NDC80, AURKA	2532	5	19984	6.31406	1	0.508985	0.504064
GOTERM_BP_DIRECT	GO:0034767.positive regulation of ion transmembrane transport	4	0.1386	0.0166379	P2RX7, SLC9A3R2, SLC9A3R1, ANO6	2532	5	19984	6.31406	1	0.508985	0.504064
GOTERM_BP_DIRECT	GO:0034241.positive regulation of macrophage fusion	4	0.1386	0.0166379	DCSTAMP, TYROBP, OCSTAMP, TREM2	2532	5	19984	6.31406	1	0.508985	0.504064
GOTERM_BP_DIRECT	GO:0006396.RNA processing	18	0.623701	0.0166724	WDHD1, SF3A1, RNASEL, FASTKD2, DIS3L, ADAT1, ADAR, TRMT2A, ADARB1, CHERP, M1AP, EXOSC7, RCL1, EXOSC6, XRN1, DKC1, EXOSC8, EXOSC3	2532	78	19984	1.82136	1	0.508985	0.504064
GOTERM_BP_DIRECT	GO:0070301.cellular response to hydrogen peroxide	18	0.623701	0.0166724	HDAC2, ANXA1, ARG1, PCGF2, TNFAIP3, RHOB, NET1, IL6, IMPACT, MAPK8, PPP5C, IL18RAP, AIFM1, LCN2, MDM2, CAPN1, ZFP277, ANKZF1	2532	78	19984	1.82136	1	0.508985	0.504064
GOTERM_BP_DIRECT	GO:0051017.actin filament bundle assembly	11	0.38115	0.0172982	MARCKS, BAIAP2L1, CALD1, FSCN1, PLS3, MYH9, EZR, MYH10, AIF1, RHOD, GAS7	2532	38	19984	2.28469	1	0.52049	0.515458
GOTERM_BP_DIRECT	GO:0044794.positive regulation by host of viral process	6	0.2079	0.0173497	PCX, ZDHHC9, CAV2, ZDHHC20, ZDHHC8, IGF2R	2532	13	19984	3.64273	1	0.52049	0.515458
GOTERM_BP_DIRECT	GO:0045577.regulation of B cell differentiation	6	0.2079	0.0173497	NFAM1, TLR9, FAS, PTPN6, CARD11, ZFP36L1	2532	13	19984	3.64273	1	0.52049	0.515458
GOTERM_BP_DIRECT	GO:0070262.peptidyl-serine dephosphorylation	6	0.2079	0.0173497	PPP5C, PPTC7, PPP2R1A, PPP2R2B, DUSP1, PPP2R2D	2532	13	19984	3.64273	1	0.52049	0.515458
GOTERM_BP_DIRECT	GO:0009968.negative regulation of signal transduction	14	0.4851	0.0178847	BRAP, RGS18, GSK3B, RGS16, SOCS2, SOCS3, RGS2, RGS3, RGS1, INPP5D, DDIT4, RGS10, RGS8, SOCS4	2532	55	19984	2.00902	1	0.531934	0.526791
GOTERM_BP_DIRECT	GO:0031334.positive regulation of protein complex assembly	14	0.4851	0.0178847	GSK3B, SYK, MMP3, PPP2R5B, TNF, SPIDR, MPP7, LGALS3, GNL3L, BCL2L11, CLEC7A, FAS, BAX, BID	2532	55	19984	2.00902	1	0.531934	0.526791
GOTERM_BP_DIRECT	GO:0032456.endocytic recycling	15	0.519751	0.0184159	DENND1C, CMTM6, SNF8, ARL4C, SNX3, GGA3, EHD4, VPS51, VPS50, MICALL1, RAB13, RAB35, SNX7, EPS15, VPS39	2532	61	19984	1.9408	1	0.535343	0.530167
GOTERM_BP_DIRECT	GO:0010332.response to gamma radiation	10	0.3465	0.0185911	APOBEC1, PNP, CCL7, DCUN1D3, LIG4, BAX, ERCC6, SOD2, BRCA2, CXCL2	2532	33	19984	2.39169	1	0.535343	0.530167
GOTERM_BP_DIRECT	GO:0043122.regulation of I-kappaB kinase/NF-kappaB signaling	10	0.3465	0.0185911	UFL1, TICAM2, CLEC7A, IL1B, TRAF5, PLCG2, WDR83, IKBKG, TRAF1, TNF	2532	33	19984	2.39169	1	0.535343	0.530167
GOTERM_BP_DIRECT	GO:0042098.T cell proliferation	16	0.554401	0.0187188	CD151, EBI3, ZBTB32, MSN, CXCR4, PSMB10, TSPAN32, P2RX7, CCND3, PNP, FKBP1B, CD28, PELI1, PTPN6, CD37, IL12A	2532	67	19984	1.88479	1	0.535343	0.530167
GOTERM_BP_DIRECT	GO:0032720.negative regulation of tumor necrosis factor production	16	0.554401	0.0187188	PTGER4, TRIM30A, CLEC4A2, GSTP2, GSTP1, TNFAIP3, TREM2, PTPN22, GPNMB, SYT11, ZC3H12A, BCL3, PTPN6, CACTIN, CD34, HAVCR2	2532	67	19984	1.88479	1	0.535343	0.530167
GOTERM_BP_DIRECT	GO:0001819.positive regulation of cytokine production	18	0.623701	0.0188106	PTGER4, SYK, NFAM1, EIF2AK2, AGPAT1, TNF, SOD1, P2RX7, PANX1, IL1A, RGCC, TLR9, CASP1, PELI1, CD36, TLR3, HAVCR2, TLR2	2532	79	19984	1.79831	1	0.535343	0.530167
GOTERM_BP_DIRECT	GO:0007265.Ras protein signal transduction	18	0.623701	0.0188106	BRAP, RB1, PLK2, RASGRP4, RASGRP3, CCNA2, RABGEF1, DOK2, MRAS, DOK3, RRAS, RASGEF1B, RAPGEF2, RGL1, HRAS, RALGDS, RGL2, LAT	2532	79	19984	1.79831	1	0.535343	0.530167
GOTERM_BP_DIRECT	GO:0045582.positive regulation of T cell differentiation	12	0.4158	0.0188521	SMARCE1, CD74, XBP1, IL1RL2, ZMIZ1, BAD, H2-DMA, IL12A, BRD7, SMARCA2, PIK3R6, ADA	2532	44	19984	2.15252	1	0.535343	0.530167
GOTERM_BP_DIRECT	GO:0043524.negative regulation of neuron apoptotic process	36	1.2474	0.0190555	DLX1, CEBPB, CCL12, GBE1, STXBP1, FMR1, GBA, C5AR1, ITSN1, CACNA1A, FPR2, CLN8, HSPD1, MECP2, CLN3, PTK2B, JAK2, ATP7A, HRAS, MEF2C, VEGFB, LIG4, SOD2, OXR1, EPOR, SOD1, NR4A2, PIK3CA, NMNAT1, RASA1, BAX, HDGF, ADAM8, STAMBP, LGMN, AARS	2532	194	19984	1.4646	1	0.535343	0.530167
GOTERM_BP_DIRECT	GO:1901098.positive regulation of autophagosome maturation	5	0.17325	0.0190808	TOM1, IGTP, IRGM2, IRGM1, ADRB2	2532	9	19984	4.38476	1	0.535343	0.530167
GOTERM_BP_DIRECT	GO:0010042.response to manganese ion	5	0.17325	0.0190808	ARG1, D2HGDH, SOD2, PTGS2, ATP7A	2532	9	19984	4.38476	1	0.535343	0.530167
GOTERM_BP_DIRECT	GO:0071028.nuclear mRNA surveillance	5	0.17325	0.0190808	EXOSC7, EXOSC6, XRN1, EXOSC8, DXO	2532	9	19984	4.38476	1	0.535343	0.530167
GOTERM_BP_DIRECT	GO:0044406.adhesion of symbiont to host	5	0.17325	0.0190808	SCARB1, GBP2B, GBP7, ICAM1, GBP3	2532	9	19984	4.38476	1	0.535343	0.530167
GOTERM_BP_DIRECT	GO:0070234.positive regulation of T cell apoptotic process	5	0.17325	0.0190808	P2RX7, BCL2L11, CCL5, SIGLEC1, PDCD1	2532	9	19984	4.38476	1	0.535343	0.530167
GOTERM_BP_DIRECT	GO:0061025.membrane fusion	9	0.31185	0.0196328	VAMP8, DCSTAMP, UBXN2B, MX2, MX1, MYOF, USO1, ADAM8, BET1L	2532	28	19984	2.5369	1	0.5453	0.540028
GOTERM_BP_DIRECT	GO:0071816.tail-anchored membrane protein insertion into ER membrane	7	0.24255	0.0196717	UBL4A, CAML, MMGT1, EMC2, SGTA, EMC9, GET4	2532	18	19984	3.06933	1	0.5453	0.540028
GOTERM_BP_DIRECT	GO:1903428.positive regulation of reactive oxygen species biosynthetic process	7	0.24255	0.0196717	HDAC4, LCN2, PLCG2, RAB27A, CD36, CLCN3, SLC5A3	2532	18	19984	3.06933	1	0.5453	0.540028
GOTERM_BP_DIRECT	GO:0016042.lipid catabolic process	25	0.866251	0.0198459	ABHD4, LPL, PLA2G5, PLD1, LIPA, LIPC, LIPH, NEU1, LIPN, PLCG2, ENPP6, PLA2G4F, PLA2G2E, PNPLA8, LIPO2, DDHD1, PLCB3, ACAP1, NCEH1, PLBD1, PNPLA6, DAGLB, PLCB2, PLBD2, PLA1A	2532	123	19984	1.60418	1	0.547937	0.54264
GOTERM_BP_DIRECT	GO:0032438.melanosome organization	8	0.2772	0.0201517	RAB32, PIKFYVE, SNAPIN, BLOC1S3, DTNBP1, RAB29, AP3B1, AP1M1	2532	23	19984	2.74524	1	0.551982	0.546645
GOTERM_BP_DIRECT	GO:0018345.protein palmitoylation	8	0.2772	0.0201517	ZDHHC18, HHAT, ZDHHC9, ZDHHC20, ZDHHC8, ZDHHC2, GLUL, ZDHHC14	2532	23	19984	2.74524	1	0.551982	0.546645
GOTERM_BP_DIRECT	GO:0007420.brain development	49	1.69785	0.0209368	BMPR2, ROGDI, ITSN1, IRS2, BRCA2, GLI3, MECP2, RGS2, IMMP2L, HERC1, CDK5RAP2, HMGCS1, RPGRIP1L, EML1, PYGO2, IFT88, DNAJC30, DDIT4, ATP6V0D1, HMX2, NAPA, CX3CR1, RTN3, PFKFB3, CXCR4, EFNA5, NEURL1A, ABR, ADGRG1, BCL2L11, UGP2, OXCT1, BAG3, S1PR1, BID, MYH10, MBD3, ARNT2, ZFHX3, PTCH1, PBX2, MEIS3, MEIS2, EPOR, SYNJ1, DMXL2, CD9, NF2, ADGRL2	2532	283	19984	1.36656	1	0.57123	0.565707
GOTERM_BP_DIRECT	GO:0031398.positive regulation of protein ubiquitination	18	0.623701	0.0211531	PSMD10, PAXIP1, LRRK2, PHF23, CUL3, LAPTM5, UBE2D1, UBE3A, CBLB, PTTG1IP, COMMD1, CHFR, SMAD7, AIMP2, MAPK8, PELI1, UBQLN1, BIRC3	2532	80	19984	1.77583	1	0.574867	0.569309
GOTERM_BP_DIRECT	GO:0042147.retrograde transport, endosome to Golgi	17	0.589051	0.0212942	SPAG9, TMEM87B, RHOBTB3, VPS26B, BET1L, PIKFYVE, VPS51, VPS50, TBC1D5, RAB29, DENND5A, RAB6A, YKT6, EVI5, SNX8, SNX5, PLEKHJ1	2532	74	19984	1.81316	1	0.576442	0.570868
GOTERM_BP_DIRECT	GO:0007264.small GTPase mediated signal transduction	22	0.762301	0.0217437	VAV3, DOCK5, USO1, ITSN1, SH2D3C, RHOBTB3, RND2, RHOD, RASGRP4, RHOB, ARHGAP33, DOCK10, DOCK11, TIAM1, RASGEF1B, RAPGEF2, RHEBL1, RGL1, DOCK1, HRAS, RALGDS, RGL2	2532	105	19984	1.65368	1	0.586318	0.580649
GOTERM_BP_DIRECT	GO:0018105.peptidyl-serine phosphorylation	34	1.1781	0.0224301	GSK3B, CAB39, MAST3, LRRK2, PRKX, AURKA, MAPK8, RPS6KA2, RPS6KA1, AKT3, PBK, STK38L, STK32C, PDK1, MAP4K1, CSNK1G3, MORC3, PRKCH, MAP3K1, SYK, PLK2, DYRK1A, PRKCA, CSNK1E, CLK1, LATS2, MYO3B, MAPKAPK3, DGKQ, BAX, MAP3K10, SGK3, TSSK4, TAF1	2532	183	19984	1.46638	1	0.600239	0.594436
GOTERM_BP_DIRECT	GO:0031032.actomyosin structure organization	10	0.3465	0.0225198	TJP1, EPB41L5, EPB41L2, MYH9, CDC42BPB, F11R, CDC42BPA, MYH10, CIT, CNN3	2532	34	19984	2.32135	1	0.600239	0.594436
GOTERM_BP_DIRECT	GO:0030041.actin filament polymerization	10	0.3465	0.0225198	PSTPIP1, DIAPH3, GSN, CTTN, MSRB2, SPIRE2, CORO7, AIF1, TTC17, GAS7	2532	34	19984	2.32135	1	0.600239	0.594436
GOTERM_BP_DIRECT	GO:0071456.cellular response to hypoxia	26	0.900901	0.0229153	MPL, RORA, ADRB2, SLC2A4, PTGS2, ADO, NDRG1, MIR199A-2, ZFP36L1, MIR214, CCNB1, IRAK1, LMNA, UBQLN1, PGK1, ATP7A, EGLN1, EGLN3, BAD, DNMT3A, CFLAR, CCNA2, RGCC, MDM2, PPARG, ADAM8	2532	131	19984	1.56647	1	0.60812	0.602241
GOTERM_BP_DIRECT	GO:0009410.response to xenobiotic stimulus	30	1.0395	0.0230007	HDAC4, TRAF3IP2, SLC1A2, MGST1, PTPRM, PNP, NFKBIZ, BLOC1S3, CASP1, HADH, ATG5, DGCR2, APOBEC1, VAV3, ARNT2, XBP1, ABCC1, RHBDD3, SRD5A1, MMP2, CYBB, NFATC2, INHBA, SOD2, SOD1, P2RX7, HADHA, RASA1, LCN2, TCF3	2532	157	19984	1.50814	1	0.60812	0.602241
GOTERM_BP_DIRECT	GO:0098586.cellular response to virus	13	0.45045	0.0231665	SMAD3, RIOK3, FMR1, IRGM2, IRGM1, ADAR, CXCL10, IL6, ZC3H12A, IGTP, BAX, IL12A, TLR3	2532	51	19984	2.01183	1	0.60812	0.602241
GOTERM_BP_DIRECT	GO:0042110.T cell activation	13	0.45045	0.0231665	CD84, SMAD3, TRAF3IP2, CBLB, HSPD1, IL6, TREML2, CD28, PELI1, RAB29, TNFAIP8L2, CARD11, ADA	2532	51	19984	2.01183	1	0.60812	0.602241
GOTERM_BP_DIRECT	GO:0034599.cellular response to oxidative stress	19	0.658351	0.0233264	RWDD1, VKORC1L1, XBP1, SRXN1, LRRK2, HTRA2, ATP2A2, FANCC, SOD2, AIF1, ETV5, NR4A2, MSRA, MAPK8, ZC3H12A, LONP1, ATP13A2, STX2, SLC25A24	2532	87	19984	1.72367	1	0.610007	0.604109
GOTERM_BP_DIRECT	GO:0050821.protein stabilization	36	1.2474	0.023582	USP33, STXBP1, MTMR9, PIK3R1, STK3, HSPD1, TBRG1, NCLN, IPO9, RASSF2, BAG2, BAG3, PIM1, APBB2, CCT8, TBL1X, CCT7, ATF7IP, CD74, MORC3, CAML, SMAD3, APOA2, IRGM2, IRGM1, ATP1B3, A1CF, SMAD7, PDCL3, TYROBP, TCP1, IGTP, NAA16, NAA15, TCF3, TAF1	2532	197	19984	1.4423	1	0.610516	0.604614
GOTERM_BP_DIRECT	GO:0046330.positive regulation of JNK cascade	22	0.762301	0.0239817	APP, MAP3K1, GADD45A, TRAF1, DUSP15, TNF, AGER, LMNB1, GADD45G, STK3, PYCARD, FGD4, IL1A, NAIP2, RASSF2, IL1B, TRAF5, PTK2B, MAP3K10, HRAS, MAP3K11, TLR3	2532	106	19984	1.63808	1	0.610516	0.604614
GOTERM_BP_DIRECT	GO:1905515.non-motile cilium assembly	15	0.519751	0.0240601	DYNC2H1, BBS2, KCNJ10, IFT80, RPGRIP1L, AHI1, IFT74, TTC8, IFT88, CLCN4, CENPJ, TMEM107, NPHP3, IFT57, BBS4	2532	63	19984	1.87918	1	0.610516	0.604614
GOTERM_BP_DIRECT	GO:0007520.myoblast fusion	9	0.31185	0.0241824	DOCK5, TANC1, GSK3B, MYOF, CASP1, MYH9, PLEKHO1, DOCK1, NEO1	2532	29	19984	2.44942	1	0.610516	0.604614
GOTERM_BP_DIRECT	GO:0071385.cellular response to glucocorticoid stimulus	9	0.31185	0.0241824	GSK3B, ZFP36, ANXA1, UGT1A1, GSTP1, NR3C1, UGT1A6A, UGT1A6B, ZFP36L1	2532	29	19984	2.44942	1	0.610516	0.604614
GOTERM_BP_DIRECT	GO:0044782.cilium organization	9	0.31185	0.0241824	SLC9A3R1, TMEM107, WDPCP, MNS1, IFT46, DZIP1, PKD2, CFAP126, TTC17	2532	29	19984	2.44942	1	0.610516	0.604614
GOTERM_BP_DIRECT	GO:0046856.phosphatidylinositol dephosphorylation	9	0.31185	0.0241824	MTMR1, INPP5A, INPP5F, SYNJ1, INPP5D, INPPL1, MTMR9, MTMR7, MTM1	2532	29	19984	2.44942	1	0.610516	0.604614
GOTERM_BP_DIRECT	GO:0006739.NADP metabolic process	6	0.2079	0.0242268	CYB5R4, H6PD, PCX, IDH1, NOCT, ME1	2532	14	19984	3.38253	1	0.610516	0.604614
GOTERM_BP_DIRECT	GO:0043605.cellular amide catabolic process	6	0.2079	0.0242268	NT5C, PNP, GDA, NIT1, DNPH1, ADA	2532	14	19984	3.38253	1	0.610516	0.604614
GOTERM_BP_DIRECT	GO:0097242.beta-amyloid clearance	6	0.2079	0.0242268	C3, ITGAM, C5AR1, ITGB2, TREM2, LDLR	2532	14	19984	3.38253	1	0.610516	0.604614
GOTERM_BP_DIRECT	GO:0005975.carbohydrate metabolic process	38	1.3167	0.0245756	B4GALT3, GSK3B, B4GALT1, GALT, H6PD, GBE1, RPE, PDHB, NPL, GBA2, KHK, GK5, POFUT2, FGGY, CHST11, CHST10, NEU1, PGK1, PGM2, PGLS, PDK1, OVGP1, MANBA, FUCA2, LANCL1, NAGA, TALDO1, PHKB, YDJC, UEVLD, MAN1A, GNPDA1, MAN2B2, MAN2B1, IDNK, MAN1B1, B4GALT6, RBKS	2532	211	19984	1.42141	1	0.617062	0.611097
GOTERM_BP_DIRECT	GO:0071404.cellular response to low-density lipoprotein particle stimulus	8	0.2772	0.0254187	SYK, HMGCS1, CD81, ITGB2, CD9, PPARG, CD36, LDLR	2532	24	19984	2.63086	1	0.633638	0.627512
GOTERM_BP_DIRECT	GO:0044772.mitotic cell cycle phase transition	8	0.2772	0.0254187	CCNA2, CCNB2, CCND3, CCNB1, CCND2, CCNF, CKS2, CKS1B	2532	24	19984	2.63086	1	0.633638	0.627512
GOTERM_BP_DIRECT	GO:2000134.negative regulation of G1/S transition of mitotic cell cycle	12	0.4158	0.025913	KANK2, RB1, CCL12, PRMT2, PPP2R3D, GPNMB, DCUN1D3, CDK2AP2, INHBA, BRD7, PKD2, E2F7	2532	46	19984	2.05893	1	0.641348	0.635147
GOTERM_BP_DIRECT	GO:0002218.activation of innate immune response	12	0.4158	0.025913	HEXIM1, PYCARD, ZBP1, TRIM30A, TRIM30D, CASP6, PSPC1, IFI205, TRIM30C, IFI203, TLR9, IFI202B	2532	46	19984	2.05893	1	0.641348	0.635147
GOTERM_BP_DIRECT	GO:0034097.response to cytokine	18	0.623701	0.0264969	CD274, SP100, XCR1, TRAF3IP2, STAT1, STAT3, PLA2G5, TNFRSF11A, PTGS2, SELE, MAPKAPK3, SYNJ1, CASP6, CCL5, NFKBIZ, TIMP2, SKIL, PTGES	2532	82	19984	1.73252	1	0.653464	0.647146
GOTERM_BP_DIRECT	GO:0019221.cytokine-mediated signaling pathway	30	1.0395	0.0268551	LILRA6, CEBPA, CCL12, TRAF3IP2, EBI3, MPL, IL1RAP, PIRB, IRAK1, IRAK2, NFKBIZ, JAK2, JAK3, JAK1, CCR2, IL13RA1, IFNAR2, STAT1, BAD, IFNGR2, STAT2, STAT3, EPOR, IL1A, IL6, KLF6, IL1B, PTPN6, IL7R, PF4	2532	159	19984	1.48917	1	0.659949	0.653568
GOTERM_BP_DIRECT	GO:0001818.negative regulation of cytokine production	10	0.3465	0.0270078	SRGN, PTGER4, TIA1, CEACAM1, RGCC, CLEC4A2, GPNMB, SYT11, PPARG, NDRG2	2532	35	19984	2.25502	1	0.661358	0.654964
GOTERM_BP_DIRECT	GO:0042752.regulation of circadian rhythm	16	0.554401	0.0272145	KLF10, GSK3B, MAGED1, SIRT6, UBE3A, RORA, NR1D1, CSNK1E, PER1, MAPK8, PSPC1, NOCT, BHLHE40, FBXL3, PPARG, ATG7	2532	70	19984	1.80402	1	0.661743	0.655345
GOTERM_BP_DIRECT	GO:0045668.negative regulation of osteoblast differentiation	16	0.554401	0.0272145	HDAC4, SMAD3, TNFAIP6, PTCH1, ZFP932, TMEM64, TNF, TOB1, HDAC7, SKI, MIR214, CDK6, TNN, NOCT, NBR1, PPARG	2532	70	19984	1.80402	1	0.661743	0.655345
GOTERM_BP_DIRECT	GO:0000045.autophagosome assembly	15	0.519751	0.0273223	UBXN2B, ATG9A, IRGM2, ATP2A2, IRGM1, WIPI1, TCIRG1, MTM1, ATG16L1, BAG3, IGTP, UBQLN1, ATG7, CTSD, ATG5	2532	64	19984	1.84982	1	0.662041	0.65564
GOTERM_BP_DIRECT	GO:0051649.establishment of localization in cell	37	1.28205	0.0275506	SIRPB1A, PON3, STEAP3, SPEF2, STXBP1, SLC40A1, PLD4, CACNA1A, CACNA1D, SNX10, PKD2, STRA6L, RABGEF1, CLN3, ABR, SLC9A3R1, CYSLTR1, ATP7A, LDLR, ATG7, ATG5, APOBEC1, ABCA1, KCNJ10, SYK, CD300A, SLC31A1, ANO6, SCAMP1, ZWINT, P2RX7, VAMP8, P2RX1, BAX, APBA1, DZIP1, CFAP53	2532	206	19984	1.4176	1	0.665246	0.658814
GOTERM_BP_DIRECT	GO:0034427.nuclear-transcribed mRNA catabolic process, exonucleolytic, 3'-5'	5	0.17325	0.0286619	EXOSC7, EXOSC6, EXOSC8, EXOSC3, DIS3L2	2532	10	19984	3.94629	1	0.684922	0.6783
GOTERM_BP_DIRECT	GO:1905274.regulation of modification of postsynaptic actin cytoskeleton	5	0.17325	0.0286619	TIAM1, MARCKS, ITSN1, MYH10, PTK2	2532	10	19984	3.94629	1	0.684922	0.6783
GOTERM_BP_DIRECT	GO:0090527.actin filament reorganization	5	0.17325	0.0286619	GSN, CASS4, NEDD9, WHAMM, MCU	2532	10	19984	3.94629	1	0.684922	0.6783
GOTERM_BP_DIRECT	GO:0048678.response to axon injury	11	0.38115	0.0289002	MAP2K1, TYROBP, P2RX4, ARG1, GIPR, PLCG2, BAX, TREM2, SOD2, AIF1, SOD1	2532	41	19984	2.11752	1	0.688241	0.681587
GOTERM_BP_DIRECT	GO:0001525.angiogenesis	49	1.69785	0.0293879	ACVRL1, ECM1, SERPINE1, TNFAIP2, RORA, HS6ST1, PLAU, ANPEP, ZC3H12A, GLUL, EPHB4, CCR2, VAV3, BCAS3, TNFRSF12A, SYK, MMP2, IL18, GAB1, PRKCA, RHOB, MMP14, PIK3CA, NCL, MYH9, ADAM8, ITGA5, MFGE8, CCL12, CALCRL, PDGFA, PRKX, PTGS2, PIK3R6, ADGRG1, CALD1, S1PR1, PTK2B, NUS1, XBP1, MCAM, C1GALT1, VEGFB, SMAD5, PTK2, PDCL3, TGFBI, PNPLA6, NAA15	2532	289	19984	1.33819	1	0.691153	0.684471
GOTERM_BP_DIRECT	GO:0051179.localization	9	0.31185	0.0294214	HCK, ANXA1, SPOP, MDM2, PIN4, SGK3, SNF8, TGFBI, RAB6A	2532	30	19984	2.36777	1	0.691153	0.684471
GOTERM_BP_DIRECT	GO:0090200.positive regulation of release of cytochrome c from mitochondria	9	0.31185	0.0294214	PYCARD, BCL2L11, BAD, PLAUR, CASP1, FAS, BAX, BID, WDR35	2532	30	19984	2.36777	1	0.691153	0.684471
GOTERM_BP_DIRECT	GO:0097202.activation of cysteine-type endopeptidase activity	9	0.31185	0.0294214	CYFIP2, PYCARD, ASPH, CASP6, IFI205, BAD, IFI203, FADD, LGMN	2532	30	19984	2.36777	1	0.691153	0.684471
GOTERM_BP_DIRECT	GO:0009168.purine ribonucleoside monophosphate biosynthetic process	4	0.1386	0.0301626	ADSSL1, AMPD2, AMPD3, ADA	2532	6	19984	5.26172	1	0.692142	0.685451
GOTERM_BP_DIRECT	GO:0006166.purine ribonucleoside salvage	4	0.1386	0.0301626	PNP, ADK, PGM2, HPRT	2532	6	19984	5.26172	1	0.692142	0.685451
GOTERM_BP_DIRECT	GO:0075044.autophagy of host cells involved in interaction with symbiont	4	0.1386	0.0301626	IRGM2, IRGM1, ATG7, ATG5	2532	6	19984	5.26172	1	0.692142	0.685451
GOTERM_BP_DIRECT	GO:0042373.vitamin K metabolic process	4	0.1386	0.0301626	VKORC1, VKORC1L1, CBR1, AIFM2	2532	6	19984	5.26172	1	0.692142	0.685451
GOTERM_BP_DIRECT	GO:0014005.microglia development	4	0.1386	0.0301626	APP, ITGAM, NRROS, TLR2	2532	6	19984	5.26172	1	0.692142	0.685451
GOTERM_BP_DIRECT	GO:2000503.positive regulation of natural killer cell chemotaxis	4	0.1386	0.0301626	CCL7, CCL5, CCL4, CXCL14	2532	6	19984	5.26172	1	0.692142	0.685451
GOTERM_BP_DIRECT	GO:0009750.response to fructose	4	0.1386	0.0301626	SLC2A5, PTGS2, ADIPOR2, KHK	2532	6	19984	5.26172	1	0.692142	0.685451
GOTERM_BP_DIRECT	GO:0045785.positive regulation of cell adhesion	16	0.554401	0.0305986	VAV3, TNFSF18, PTGER4, ZFHX3, LAMB2, TPM1, PRKCA, LAMC1, TNF, RHOD, PTK2, ADGRG1, FUT7, CCL5, ADAM8, IL12A	2532	71	19984	1.77861	1	0.699829	0.693063
GOTERM_BP_DIRECT	GO:0006865.amino acid transport	14	0.4851	0.0309671	SLC43A1, SLC1A2, SLC7A1, MFSD12, SLC7A3, CLN3, SLC7A5, SLC7A7, SLC38A7, SFXN4, SFXN1, SLC36A4, SFXN5, SLC38A4	2532	59	19984	1.87281	1	0.705927	0.699102
GOTERM_BP_DIRECT	GO:0031175.neuron projection development	33	1.14345	0.0312175	CYFIP2, RB1, APP, GSK3B, CNTNAP1, PTPRM, LAMC1, AGER, PPP1R9B, CAMSAP2, MECP2, MAPK8, HERC1, NPY, MICALL1, BLOC1S3, PTK2B, PHGDH, NCDN, ATG7, MYH10, GPM6B, NDEL1, SNAPIN, LAMB2, DTNBP1, L1CAM, IL6, RAB35, RAB13, RAPGEF2, ERCC6, NPTXR	2532	181	19984	1.43898	1	0.707651	0.700809
GOTERM_BP_DIRECT	GO:0043162.ubiquitin-dependent protein catabolic process via the multivesicular body sorting pathway	8	0.2772	0.0315533	TSG101, CHMP1B, VPS4B, CHMP1A, VPS4A, CHMP2A, CHMP4B, CHMP7	2532	25	19984	2.52562	1	0.707651	0.700809
GOTERM_BP_DIRECT	GO:0045737.positive regulation of cyclin-dependent protein serine/threonine kinase activity	8	0.2772	0.0315533	PSMD10, CCND3, RGCC, CCND2, PIM1, SPDYA, CDC6, PKD2	2532	25	19984	2.52562	1	0.707651	0.700809
GOTERM_BP_DIRECT	GO:0032874.positive regulation of stress-activated MAPK cascade	8	0.2772	0.0315533	IL1A, CLEC7A, IL1B, SEMA4C, EIF2AK2, IGFBP6, HMGCR, MID1	2532	25	19984	2.52562	1	0.707651	0.700809
GOTERM_BP_DIRECT	GO:0060339.negative regulation of type I interferon-mediated signaling pathway	8	0.2772	0.0315533	OAS3, STAT2, OAS1A, ADAR, TTLL12, CACTIN, USP18, OAS1G	2532	25	19984	2.52562	1	0.707651	0.700809
GOTERM_BP_DIRECT	GO:0022008.neurogenesis	19	0.658351	0.0319063	SMARCE1, NUP133, ROGDI, LIG4, CXCR4, NAV2, TBX2, TRAK2, MARCKS, TUBA1A, BTBD1, TACC3, NDUFS2, KAT8, PHGDH, ERCC6, TACC2, DAGLB, CDK5RAP2	2532	90	19984	1.66621	1	0.708231	0.701384
GOTERM_BP_DIRECT	GO:0030163.protein catabolic process	24	0.831601	0.0320716	CAST, AMBP, MMP2, CUL3, MMP3, PREP, HTRA2, CBLB, KLHL3, CLN8, P2RX7, ITCH, SLC6A8, GGA3, DPP7, CAPNS1, PSMB3, CTSL, TRIM24, LONP1, CAPN1, ATG7, CTSD, SLC16A3	2532	122	19984	1.55264	1	0.708231	0.701384
GOTERM_BP_DIRECT	GO:0070372.regulation of ERK1 and ERK2 cascade	10	0.3465	0.0320901	TIAM1, CEACAM2, MAP2K1, CEACAM1, RRAS, SYK, IL1B, GSTP1, PTPN6, L1CAM	2532	36	19984	2.19238	1	0.708231	0.701384
GOTERM_BP_DIRECT	GO:0045089.positive regulation of innate immune response	10	0.3465	0.0320901	CD74, GBP5, POLR3B, RIOK3, TLR8, FPR3, ADAM8, FPR2, TREM3, HAVCR2	2532	36	19984	2.19238	1	0.708231	0.701384
GOTERM_BP_DIRECT	GO:0045824.negative regulation of innate immune response	10	0.3465	0.0320901	ZDHHC18, NLRX1, IFI205, DHX58, IFI203, TNFAIP3, IFI202B, CACTIN, ATG5, HAVCR2	2532	36	19984	2.19238	1	0.708231	0.701384
GOTERM_BP_DIRECT	GO:0042119.neutrophil activation	6	0.2079	0.032637	ANXA1, IL18RAP, TRAF3IP2, FCGR4, CCL5, IL18	2532	15	19984	3.15703	1	0.711079	0.704204
GOTERM_BP_DIRECT	GO:0019076.viral release from host cell	6	0.2079	0.032637	TSG101, PCX, CAV2, VPS4A, CHMP2A, TRIM25	2532	15	19984	3.15703	1	0.711079	0.704204
GOTERM_BP_DIRECT	GO:0009617.response to bacterium	49	1.69785	0.0327333	ABCD2, TRIM30A, HP, TRF, HBA-A2, HBA-A1, IFIT1, PYCARD, BAIAP2L1, RGS1, DHX58, CASP1, CD36, GBP5, CD52, MIR27B, SERPINB9, FCGR1, OAS2, TNNT2, CD47, ALPK1, TLR2, SLFN4, LPL, USP18, SNX3, C3, RAB29, STAP1, GSTM3, IFI205, STAT1, MX2, FUCA2, IRGM2, IRGM1, B3GALT5, CFLAR, IFI202B, PSMB9, P2RX7, CXCL10, KLHL6, PMP22, LCN2, OCIAD2, ADGRL2, MYO1F	2532	291	19984	1.32899	1	0.711079	0.704204
GOTERM_BP_DIRECT	GO:0006468.protein phosphorylation	100	3.465	0.0327746	APP, MAML1, STK19, RABGEF1, STK11, RPS6KA2, STK16, RPS6KA1, AKT3, PIM1, TRIM24, EPHB4, STK32C, PDK1, EIF2A, CSNK1G3, MAP2K1, MORC3, PRKCH, DAPK3, DYRK1A, PRKCA, TNNI3K, CSNK1E, MELK, MAPKAPK3, PRKD3, CD109, DOK7, FIZ1, ALPK3, TSSK4, ALPK1, TRIB1, RAF1, PXK, CDCA8, PIK3R1, STK3, CCNB1, NUAK2, STK35, IRAK1, IRAK2, GRK6, 1810024B03RIK, STK38L, ST3GAL1, UVRAG, NEK9, PLK3, PLK2, EIF2AK2, PHKB, EIF2AK4…	2532	654	19984	1.20682	1	0.711079	0.704204
GOTERM_BP_DIRECT	GO:0043066.negative regulation of apoptotic process	100	3.465	0.0327746	PRDM9, MPL, UBE2Z, NR3C1, TNF, LGALS3, CCND2, HMGN5, RPS6KA1, PIM1, THOC6, NAIP2, NCL, NUPR1, RAF1, GM7982, PSMD10, PIK3R1, MTDH, SOCS3, NUAK2, CHST11, BAG3, MICAL1, ATG7, ATG5, PLK3, XBP1, SMAD3, INTS1, RHBDD1, PLK2, EIF2AK2, ASNS, SMAD5, PTK2, HIGD2A, AHI1, IL6, SON, BCL3, MDM2, GNRH1, ADA, GSK3B, GM6351, HSPB6, SLC40A1, ADAR, TREM2, GLI3, UFL1, NNT, CTSH, JAK2, INSL3, TSC22D1, DUSP1, PLAUR, SE…	2532	654	19984	1.20682	1	0.711079	0.704204
GOTERM_BP_DIRECT	GO:0009116.nucleoside metabolic process	7	0.24255	0.0329374	PRPS1, PRPSAP2, ATIC, PNP, UPP1, DNPH1, PRPS1L3	2532	20	19984	2.7624	1	0.711079	0.704204
GOTERM_BP_DIRECT	GO:0022408.negative regulation of cell-cell adhesion	7	0.24255	0.0329374	EPB41L5, JAG1, LEF1, NF2, PIK3R1, JAK2, PTK2	2532	20	19984	2.7624	1	0.711079	0.704204
GOTERM_BP_DIRECT	GO:0007098.centrosome cycle	11	0.38115	0.0337669	UVRAG, TUBA1A, GADD45A, HAUS3, BNIP2, BBS4, HAUS2, SDCCAG8, HAUS1, AURKA, CDK5RAP2	2532	42	19984	2.0671	1	0.726723	0.719697
GOTERM_BP_DIRECT	GO:0016192.vesicle-mediated transport	48	1.6632	0.0344053	NAPA, RTN3, SAR1A, COPB1, STXBP1, CUL3, USO1, VPS4A, RHOBTB3, AP4E1, CLTA, STX11, RABGEF1, RAB44, GGA3, AP1G2, CHMP1A, AP2S1, RAB29, BCAP29, RAB6A, STX2, ARL5A, YKT6, VPS39, AP1M1, SPAG9, BCAP31, ARL11, CAML, TRAPPC1, RAB4B, GSN, TRAPPC10, RAB27A, AP3B1, SYT17, RAB32, ARL4C, VAMP8, AHI1, ARL4A, SYT11, RAB35, SPIRE2, IFT27, KXD1, PREB	2532	285	19984	1.32928	1	0.738169	0.731032
GOTERM_BP_DIRECT	GO:0007030.Golgi organization	22	0.762301	0.0347304	DYNC2H1, USP6NL, BCAS3, COG8, CUL7, TMED9, TICAM2, LMAN2L, ATL3, UBXN2B, COG6, COG4, LRRK2, TANGO2, USO1, CIT, VPS51, LMAN2, RAB29, CORO7, CLASP1, TMED5	2532	110	19984	1.57852	1	0.742845	0.735663
GOTERM_BP_DIRECT	GO:0045786.negative regulation of cell cycle	13	0.45045	0.0351097	RB1, CEBPA, GMNN, INHBA, PTGS2, RHOB, MIR214, RNF167, CDK6, RPS6KA2, CHMP1A, TAF6, NUPR1	2532	54	19984	1.90006	1	0.746894	0.739673
GOTERM_BP_DIRECT	GO:0030030.cell projection organization	36	1.2474	0.0351353	SPEF1, CEP19, CUL3, CCP110, ASAP1, SNX10, TXNDC15, CFAP126, PTPDC1, AURKA, IFT74, TMEM107, BBS9, E2F4, BBS4, TAPT1, DYNC2H1, BBS2, GSN, ARMC9, KIF24, DNAAF5, WDR35, TTC17, AHI1, TTC8, IFT88, IFT43, TTC30B, RABEP2, TMEM237, CDK10, WDPCP, ATP6V0D1, DZIP1, SDCCAG8	2532	203	19984	1.39967	1	0.746894	0.739673
GOTERM_BP_DIRECT	GO:0051321.meiotic cell cycle	38	1.3167	0.0360199	PRDM9, GM10486, GM16405, GM10487, GM10488, GM10147, AURKA, PSMC3IP, GM5935, STK35, GM5934, SPIN1, PMS2, GM6121, SLX, XLR, GM20736, GM10096, GM773, GM10230, CNTD1, ZFP318, GM14632, GM10058, GM14692, GM4836, STAG3, XRN1, MSH5, GM5169, TUBGCP5, GM2012, GM5168, MNS1, 3830403N18RIK, GM14819, GM2030, GM1140	2532	217	19984	1.38211	1	0.763358	0.755978
GOTERM_BP_DIRECT	GO:0000122.negative regulation of transcription from RNA polymerase II promoter	146	5.05891	0.0365451	RB1, APP, ZFP169, HDAC10, MAGEB18, ZBTB20, PRDM1, IKZF1, NR3C1, TNF, BACH1, IKZF5, CCND3, ZFP36, TRIM29, MYB, PIAS4, MEF2C, ZBTB32, ARID5B, FOXP1, IFI27, BIN1, DDIT3, MAGEB2, EZR, ATF3, PSMD10, RSL1, DLX1, TSG101, MAGED1, ZFP626, CUL3, MTDH, HMBOX1, DEAF1, ZFP180, SMYD2, HIVEP1, SKIL, ZBTB7A, HEXIM1, PLK3, CBX6, ZFHX3, XBP1, SMAD3, GADD45A, PTCH1, ZBTB10, NFATC2, NR1D1, SMAD5, ST18, SMAD7, NR4A2,…	2532	995	19984	1.15811	1	0.772126	0.764661
GOTERM_BP_DIRECT	GO:0032436.positive regulation of proteasomal ubiquitin-dependent protein catabolic process	17	0.589051	0.0373508	PSMD10, GSK3B, LRRK2, PLK2, GBA, RNF19B, RAD23A, CSNK1E, CHFR, SMAD7, AURKA, FAM122A, MDM2, TRIB1, ATG7, SOCS4, TAF1	2532	79	19984	1.6984	1	0.786751	0.779145
GOTERM_BP_DIRECT	GO:0030099.myeloid cell differentiation	10	0.3465	0.0377984	CEBPA, ZFP36, MYB, TET2, STAP1, KAT8, PRKX, TCIRG1, JAK2, HOXB7	2532	37	19984	2.13313	1	0.793766	0.786092
GOTERM_BP_DIRECT	GO:0045333.cellular respiration	8	0.2772	0.0386043	NFATC3, BAX, SDHAF4, NDUFS1, UQCR10, UQCRC2, SLC25A25, UQCRH	2532	26	19984	2.42848	1	0.808242	0.800428
GOTERM_BP_DIRECT	GO:0051603.proteolysis involved in cellular protein catabolic process	15	0.519751	0.0390534	CTLA2B, CTLA2A, PSMB10, PSMB8, PSMB9, CTSO, PSMB5, 4930486L24RIK, PSMB3, CTSL, CTSK, MDM2, LONP1, CTSH, LGMN	2532	67	19984	1.76699	1	0.813528	0.805662
GOTERM_BP_DIRECT	GO:0030217.T cell differentiation	13	0.45045	0.0399167	TRAF3IP2, NFATC3, NRARP, PTPN22, TCIRG1, IKZF1, NFKBIZ, KAT7, FADD, IL7R, PATZ1, NHEJ1, ADA	2532	55	19984	1.86552	1	0.813528	0.805662
GOTERM_BP_DIRECT	GO:0032259.methylation	32	1.1088	0.040156	N6AMT1, PRDM9, SMYD5, SETD6, TRMT2A, PRDM1, METTL21A, COMT, EMG1, DNMT3L, NSD1, SMYD2, METTL4, METTL6, SMYD3, METTL15, CMTR1, METTL9, METTL18, TRDMT1, TRMT1L, TRMT10A, PRMT7, PRMT2, NSUN5, METTL2, DNMT3A, TRMT1, ASH1L, METTL22, NDUFAF7, EZH1	2532	178	19984	1.41889	1	0.813528	0.805662
GOTERM_BP_DIRECT	GO:0008202.steroid metabolic process	26	0.900901	0.0404787	DHRS11, INSIG2, INSIG1, GBA, HDLBP, MSMO1, HMGCR, GBA2, TM7SF2, ARV1, CYP11A1, CHST10, SC5D, LDLRAP1, LDLR, LBR, FDFT1, MBTPS1, HMGCS1, SRD5A1, APOBR, AKR1C12, CYP27A1, SOAT2, AKR1C13, MVD	2532	138	19984	1.48701	1	0.813528	0.805662
GOTERM_BP_DIRECT	GO:0042063.gliogenesis	5	0.17325	0.0406177	METTL14, ANXA1, CDK6, PMP22, NDUFS2	2532	11	19984	3.58753	1	0.813528	0.805662
GOTERM_BP_DIRECT	GO:0008015.blood circulation	5	0.17325	0.0406177	ACVRL1, IMMP2L, STAT1, E2F4, F5	2532	11	19984	3.58753	1	0.813528	0.805662
GOTERM_BP_DIRECT	GO:0030728.ovulation	5	0.17325	0.0406177	RGS2, IMMP2L, TNFAIP6, NRIP1, PTGS2	2532	11	19984	3.58753	1	0.813528	0.805662
GOTERM_BP_DIRECT	GO:0032933.SREBP signaling pathway	5	0.17325	0.0406177	INSIG2, INSIG1, ARHGEF10L, HMGCR, EIF2A	2532	11	19984	3.58753	1	0.813528	0.805662
GOTERM_BP_DIRECT	GO:2001214.positive regulation of vasculogenesis	5	0.17325	0.0406177	CEACAM1, RRAS, RAPGEF2, ADM, CD34	2532	11	19984	3.58753	1	0.813528	0.805662
GOTERM_BP_DIRECT	GO:0002262.myeloid cell homeostasis	5	0.17325	0.0406177	IL6, BCL2L11, BAX, FANCC, SOD1	2532	11	19984	3.58753	1	0.813528	0.805662
GOTERM_BP_DIRECT	GO:0007127.meiosis I	5	0.17325	0.0406177	M1AP, BCL2L11, PRDM9, MSH5, CKS2	2532	11	19984	3.58753	1	0.813528	0.805662
GOTERM_BP_DIRECT	GO:0061763.multivesicular body-lysosome fusion	5	0.17325	0.0406177	CHMP1B, CHMP1A, CHMP2A, CHMP4B, CHMP7	2532	11	19984	3.58753	1	0.813528	0.805662
GOTERM_BP_DIRECT	GO:0051469.vesicle fusion with vacuole	5	0.17325	0.0406177	CHMP1B, CHMP1A, CHMP2A, CHMP4B, CHMP7	2532	11	19984	3.58753	1	0.813528	0.805662
GOTERM_BP_DIRECT	GO:0034340.response to type I interferon	5	0.17325	0.0406177	SP100, SHMT2, STAT1, MX2, SMPD1	2532	11	19984	3.58753	1	0.813528	0.805662
GOTERM_BP_DIRECT	GO:0009313.oligosaccharide catabolic process	5	0.17325	0.0406177	MANBA, GM2A, MAN2B2, NEU1, MAN2B1	2532	11	19984	3.58753	1	0.813528	0.805662
GOTERM_BP_DIRECT	GO:0006955.immune response	77	2.66805	0.0407622	H2-T24, H2-T23, NRROS, TRAF3IP2, CD80, LST1, CBLB, CXCL3, TNF, CXCL14, CXCL2, PNP, CTSL, CTSK, CCRL2, IL12A, CD36, JAK2, CCR5, CCR2, H60B, H2-T10, CD180, IL18, SERPINB9, IL1A, SLPI, 4930486L24RIK, IL1B, TLR9, TLR8, LTB, TLR3, TLR2, CX3CR1, CD274, CLEC4A3, CCL12, CLEC4A2, H2-DMA, CEBPG, CXCR4, CST7, FYB, CCL7, NFIL3, CCL6, SERPINB9E, H2-DMB1, CCL5, SERPINB9F, CCL4, SERPINB9G, SERPINB9C, BCAP31, TN…	2532	494	19984	1.23022	1	0.81407	0.8062
GOTERM_BP_DIRECT	GO:0043534.blood vessel endothelial cell migration	7	0.24255	0.0413184	CLN3, SCARB1, PTK2B, MYH9, CXCR4, EMP2, ADAM8	2532	21	19984	2.63086	1	0.818103	0.810194
GOTERM_BP_DIRECT	GO:0010165.response to X-ray	7	0.24255	0.0413184	THBD, ANXA1, KARS, ERCC8, LIG4, ERCC6, BRCA2	2532	21	19984	2.63086	1	0.818103	0.810194
GOTERM_BP_DIRECT	GO:0007097.nuclear migration	7	0.24255	0.0413184	SLC9A3R1, TMEM201, LMNA, CDC42BPA, MYH10, PTK2, LMNB1	2532	21	19984	2.63086	1	0.818103	0.810194
GOTERM_BP_DIRECT	GO:0032007.negative regulation of TOR signaling	9	0.31185	0.0421263	GSK3B, DEPTOR, NPRL2, DDIT4, RPS6KA1, TNFAIP8L1, DEPDC5, ARNTL, MTM1	2532	32	19984	2.21979	1	0.820462	0.81253
GOTERM_BP_DIRECT	GO:0051897.positive regulation of protein kinase B signaling	25	0.866251	0.0424094	CX3CR1, PHLPP1, ITSN1, PIK3CD, PDGFA, FPR2, TNF, STK3, MTDH, GCNT2, F10, VEGFB, IL18, MEIS3, PTK2, F7, IL6, P2RX4, HAX1, PIK3CA, CD28, CASS4, SPRY2, ADAM8, FERMT2	2532	132	19984	1.49481	1	0.820462	0.81253
GOTERM_BP_DIRECT	GO:0006357.regulation of transcription from RNA polymerase II promoter	228	7.90021	0.0424755	RB1, ZFP600, APP, ZFP169, CCNC, IKZF1, BACH1, IKZF5, ZFP160, ZMIZ1, CREB3L2, HOXA1, CCNL2, 2010315B03RIK, JUNB, MEF2C, EBF1, SOX12, MED4, MED7, RFX7, DDIT3, RFX4, ZSCAN26, ZFP850, HOXB7, ATF3, CTBP2, MAGED1, ZFP626, TSHZ1, MTDH, ZFP180, HIVEP1, PATZ1, ZBTB7A, EGR2, XBP1, ZFP637, NFATC3, PBX2, NFATC2, SNF8, TRERF1, SMARCA2, ST18, MED13L, MLLT10, HBP1, RCOR2, RCOR1, ZFP248, PHF2, ZFP369, ECM1, GM51…	2532	1613	19984	1.11563	1	0.820462	0.81253
GOTERM_BP_DIRECT	GO:0016485.protein processing	19	0.658351	0.0426262	SRGN, DYNC2H1, MBTPS1, PTCH1, IL1R2, FURIN, GLI3, P2RX7, CLN3, F7, APH1C, MAFB, PITRM1, CPD, ANPEP, RNPEP, CASP1, CPE, PMPCB	2532	93	19984	1.61246	1	0.820462	0.81253
GOTERM_BP_DIRECT	GO:0048143.astrocyte activation	6	0.2079	0.0426547	APP, IL1B, C5AR1, TREM2, FPR2, AGER	2532	16	19984	2.95972	1	0.820462	0.81253
GOTERM_BP_DIRECT	GO:0016075.rRNA catabolic process	6	0.2079	0.0426547	EXOSC7, EXOSC6, SLFN8, XRN1, EXOSC8, DIS3L	2532	16	19984	2.95972	1	0.820462	0.81253
GOTERM_BP_DIRECT	GO:0010955.negative regulation of protein processing	6	0.2079	0.0426547	CTLA2A, TMEM98, IL1R2, LRRK2, FMR1, MDM2	2532	16	19984	2.95972	1	0.820462	0.81253
GOTERM_BP_DIRECT	GO:0032611.interleukin-1 beta production	6	0.2079	0.0426547	P2RX7, PANX1, PYCARD, IL1B, CASP4, CASP1	2532	16	19984	2.95972	1	0.820462	0.81253
GOTERM_BP_DIRECT	GO:0045116.protein neddylation	6	0.2079	0.0426547	UBE2F, DCUN1D3, DCUN1D4, GM5434, RNF7, UBE2M	2532	16	19984	2.95972	1	0.820462	0.81253
GOTERM_BP_DIRECT	GO:0010744.positive regulation of macrophage derived foam cell differentiation	6	0.2079	0.0426547	PRKCH, IL18, LPL, PLA2G5, CD36, PF4	2532	16	19984	2.95972	1	0.820462	0.81253
GOTERM_BP_DIRECT	GO:1903241.U2-type prespliceosome assembly	3	0.10395	0.0440462	SF3A3, SF3A1, SF3A2	2532	3	19984	7.89258	1	0.820462	0.81253
GOTERM_BP_DIRECT	GO:0001754.eye photoreceptor cell differentiation	3	0.10395	0.0440462	AGTPBP1, STAT3, PPP2R3A	2532	3	19984	7.89258	1	0.820462	0.81253
GOTERM_BP_DIRECT	GO:1905521.regulation of macrophage migration	3	0.10395	0.0440462	CD81, CD9, CCR2	2532	3	19984	7.89258	1	0.820462	0.81253
GOTERM_BP_DIRECT	GO:1904582.positive regulation of intracellular mRNA localization	3	0.10395	0.0440462	ZFP36, DHX36, ZFP36L1	2532	3	19984	7.89258	1	0.820462	0.81253
GOTERM_BP_DIRECT	GO:0048259.regulation of receptor-mediated endocytosis	3	0.10395	0.0440462	LRPAP1, PRKCA, CD2AP	2532	3	19984	7.89258	1	0.820462	0.81253
GOTERM_BP_DIRECT	GO:2001190.positive regulation of T cell activation via T cell receptor contact with antigen bound to MHC molecule on antigen presenting cell	3	0.10395	0.0440462	H2-DMB2, CD81, H2-DMB1	2532	3	19984	7.89258	1	0.820462	0.81253
GOTERM_BP_DIRECT	GO:0034263.positive regulation of autophagy in response to ER overload	3	0.10395	0.0440462	BCL2L11, DDIT3, BID	2532	3	19984	7.89258	1	0.820462	0.81253
GOTERM_BP_DIRECT	GO:0060139.positive regulation of apoptotic process by virus	3	0.10395	0.0440462	BCL2L11, BAD, CCR5	2532	3	19984	7.89258	1	0.820462	0.81253
GOTERM_BP_DIRECT	GO:1900408.negative regulation of cellular response to oxidative stress	3	0.10395	0.0440462	NCOA7, SCLY, OXR1	2532	3	19984	7.89258	1	0.820462	0.81253
GOTERM_BP_DIRECT	GO:0006011.UDP-glucose metabolic process	3	0.10395	0.0440462	UGP2, GALT, ENTPD5	2532	3	19984	7.89258	1	0.820462	0.81253
GOTERM_BP_DIRECT	GO:0097296.activation of cysteine-type endopeptidase activity involved in apoptotic signaling pathway	3	0.10395	0.0440462	SMAD3, BAX, JAK2	2532	3	19984	7.89258	1	0.820462	0.81253
GOTERM_BP_DIRECT	GO:0045931.positive regulation of mitotic cell cycle	10	0.3465	0.0441605	APP, CCNB1, DUSP3, DYNLT3, MDM2, ASNS, PRKCA, BRCA2, MEIS2, LGMN	2532	38	19984	2.07699	1	0.820462	0.81253
GOTERM_BP_DIRECT	GO:2001244.positive regulation of intrinsic apoptotic signaling pathway	10	0.3465	0.0441605	BCAP31, SLC9A3R1, BCL2L11, DDIT3, PLAGL2, BAX, TAF6, NUPR1, BID, S100A8	2532	38	19984	2.07699	1	0.820462	0.81253
GOTERM_BP_DIRECT	GO:0071356.cellular response to tumor necrosis factor	27	0.935551	0.0447385	HDAC4, CEBPA, CCL12, CD40, PID1, GBA, RORA, SLC2A4, ZFP36L1, PYCARD, ZFP36, CCL7, CCL6, CCL5, OCSTAMP, CCL4, ZC3H12A, GBP3, NR1D1, WDR35, ASS1, FOXP1, NFKBIA, DCSTAMP, IL6, CACTIN, BIRC3	2532	146	19984	1.45959	1	0.823391	0.81543
GOTERM_BP_DIRECT	GO:0016236.macroautophagy	11	0.38115	0.0451561	CLN3, HDAC10, ATG16L1, TBC1D5, NBR1, UBQLN1, TCIRG1, PIK3C2A, ATG7, TECPR1, ATG5	2532	44	19984	1.97314	1	0.823391	0.81543
GOTERM_BP_DIRECT	GO:0046627.negative regulation of insulin receptor signaling pathway	11	0.38115	0.0451561	PTPRE, GSK3B, SOCS3, PID1, IL1B, NCL, INPPL1, LONP1, PIP4K2A, PIP4K2B, PRKCA	2532	44	19984	1.97314	1	0.823391	0.81543
GOTERM_BP_DIRECT	GO:0031100.animal organ regeneration	12	0.4158	0.0454203	CCNA2, F7, ATIC, UGT1A1, ANXA3, GSTP1, CAD, APOA2, PPARG, ADM, LPIN1, IGF2R	2532	50	19984	1.89422	1	0.823391	0.81543
GOTERM_BP_DIRECT	GO:0065003.macromolecular complex assembly	23	0.796951	0.0465203	CD74, NUP210, H2-DMA, GMNN, DNAJB12, TAP2, LAMC1, DNAJC15, VAMP8, AIMP2, TIAM1, CCNB1, PPP2R1A, TSPAN4, MDM2, LONP1, 1110017D15RIK, APBA1, IKBKG, NUPR1, BID, PF4, ATPAF1	2532	120	19984	1.51274	1	0.823391	0.81543
GOTERM_BP_DIRECT	GO:0042267.natural killer cell mediated cytotoxicity	8	0.2772	0.0466115	RAET1D, H60B, CEBPG, IL18, RNF19B, PTPN6, ULBP1, STX11	2532	27	19984	2.33854	1	0.823391	0.81543
GOTERM_BP_DIRECT	GO:0072657.protein localization to membrane	8	0.2772	0.0466115	RAB32, CLN3, TIAM1, TM9SF1, RAB29, CPE, AGER, FERMT2	2532	27	19984	2.33854	1	0.823391	0.81543
GOTERM_BP_DIRECT	GO:0090148.membrane fission	8	0.2772	0.0466115	CHMP1B, VPS4B, CHMP1A, VPS4A, CHMP2A, CHMP4B, EXOC6, CHMP7	2532	27	19984	2.33854	1	0.823391	0.81543
GOTERM_BP_DIRECT	GO:0030097.hemopoiesis	19	0.658351	0.0467169	DDIAS, TXNRD2, GLRX5, ROGDI, MPL, TET2, ZBTB32, IKZF1, SOD2, BRCA2, EPOR, HHEX, CDK6, MELK, TACC3, IL7R, CD34, SH2B3, CCR2	2532	94	19984	1.59531	1	0.823391	0.81543
GOTERM_BP_DIRECT	GO:0001934.positive regulation of protein phosphorylation	45	1.55925	0.0468125	PTGER4, APP, CD40, BMPR2, LRRK2, FMR1, PIK3R3, CXCR4, CDCA8, AKAP6, FPR3, TREM2, FPR2, PIK3R1, AGER, TNF, AIF1, ADIPOR2, AURKB, C3, CLN3, CCND3, CCND2, GPNMB, HRAS, CD74, XBP1, VEGFB, DTNBP1, PLAUR, IRGM2, IRGM1, PRKCA, INHBA, EIF2AK4, PTK2, P2RX7, RASA1, IL1B, DOK7, IGTP, FAS, FIZ1, RAF1, EIF4G3	2532	270	19984	1.31543	1	0.823391	0.81543
GOTERM_BP_DIRECT	GO:0045794.negative regulation of cell volume	4	0.1386	0.0478826	P2RX7, PRKG2, ANO6, CLCN3	2532	7	19984	4.51004	1	0.823391	0.81543
GOTERM_BP_DIRECT	GO:0032364.oxygen homeostasis	4	0.1386	0.0478826	EGLN1, NNT, AQP11, SOD2	2532	7	19984	4.51004	1	0.823391	0.81543
GOTERM_BP_DIRECT	GO:0045428.regulation of nitric oxide biosynthetic process	4	0.1386	0.0478826	CX3CR1, PTK2B, CD47, JAK2	2532	7	19984	4.51004	1	0.823391	0.81543
GOTERM_BP_DIRECT	GO:1903944.negative regulation of hepatocyte apoptotic process	4	0.1386	0.0478826	RB1, ADAR, CFLAR, LIMS1	2532	7	19984	4.51004	1	0.823391	0.81543
GOTERM_BP_DIRECT	GO:1905037.autophagosome organization	4	0.1386	0.0478826	ZFYVE26, GBA, ATP13A2, PIK3C2A	2532	7	19984	4.51004	1	0.823391	0.81543
GOTERM_BP_DIRECT	GO:0033004.negative regulation of mast cell activation	4	0.1386	0.0478826	MILR1, RABGEF1, CD84, CNR2	2532	7	19984	4.51004	1	0.823391	0.81543
GOTERM_BP_DIRECT	GO:0010573.vascular endothelial growth factor production	4	0.1386	0.0478826	IL6, ADGRG1, IL1B, TNF	2532	7	19984	4.51004	1	0.823391	0.81543
GOTERM_BP_DIRECT	GO:0033152.immunoglobulin V(D)J recombination	4	0.1386	0.0478826	LIG4, TCF3, NHEJ1, FOXP1	2532	7	19984	4.51004	1	0.823391	0.81543
GOTERM_BP_DIRECT	GO:0034080.CENP-A containing nucleosome assembly	4	0.1386	0.0478826	MIS18A, HJURP, CENPA, ITGB3BP	2532	7	19984	4.51004	1	0.823391	0.81543
GOTERM_BP_DIRECT	GO:2001269.positive regulation of cysteine-type endopeptidase activity involved in apoptotic signaling pathway	4	0.1386	0.0478826	GSN, HTRA2, FAS, ST18	2532	7	19984	4.51004	1	0.823391	0.81543
GOTERM_BP_DIRECT	GO:0001955.blood vessel maturation	4	0.1386	0.0478826	LYL1, DDIT3, MMP2, S1PR1	2532	7	19984	4.51004	1	0.823391	0.81543
GOTERM_BP_DIRECT	GO:1904894.positive regulation of STAT cascade	4	0.1386	0.0478826	IL6, MGAT5, IL7R, JAK1	2532	7	19984	4.51004	1	0.823391	0.81543
GOTERM_BP_DIRECT	GO:0070508.cholesterol import	4	0.1386	0.0478826	SCARB1, STARD5, CD36, LDLR	2532	7	19984	4.51004	1	0.823391	0.81543
GOTERM_BP_DIRECT	GO:0017196.N-terminal peptidyl-methionine acetylation	4	0.1386	0.0478826	NAA30, NAA35, NAA16, NAA15	2532	7	19984	4.51004	1	0.823391	0.81543
GOTERM_BP_DIRECT	GO:0036295.cellular response to increased oxygen levels	4	0.1386	0.0478826	ATP6AP1, CCDC115, ATP6V0A2, ATP6V0D1	2532	7	19984	4.51004	1	0.823391	0.81543
GOTERM_BP_DIRECT	GO:1903243.negative regulation of cardiac muscle hypertrophy in response to stress	4	0.1386	0.0478826	SMAD3, LMNA, ATP2B4, PPARG	2532	7	19984	4.51004	1	0.823391	0.81543
GOTERM_BP_DIRECT	GO:1903753.negative regulation of p38MAPK cascade	4	0.1386	0.0478826	DUSP1, TREM2, PTPN22, EZR	2532	7	19984	4.51004	1	0.823391	0.81543
GOTERM_BP_DIRECT	GO:0007167.enzyme linked receptor protein signaling pathway	4	0.1386	0.0478826	SYK, JAK2, JAK3, JAK1	2532	7	19984	4.51004	1	0.823391	0.81543
GOTERM_BP_DIRECT	GO:0019065.receptor-mediated endocytosis of virus by host cell	4	0.1386	0.0478826	PIKFYVE, CAV2, EPS15, TPCN2	2532	7	19984	4.51004	1	0.823391	0.81543
GOTERM_BP_DIRECT	GO:0043462.regulation of ATPase activity	4	0.1386	0.0478826	TNNC1, TPM1, TNNT3, TMEM64	2532	7	19984	4.51004	1	0.823391	0.81543
GOTERM_BP_DIRECT	GO:0032869.cellular response to insulin stimulus	22	0.762301	0.048701	APOBEC1, RB1, XBP1, INSIG2, SRD5A1, STAT1, GSTP1, INSIG1, DENND4C, IRS2, GPT, SLC2A4, PIK3R1, CFLAR, SORBS1, ZFP36L1, CEACAM2, CEACAM1, RAB13, AKT3, PPARG, LPIN1	2532	114	19984	1.52313	1	0.833358	0.825301
GOTERM_BP_DIRECT	GO:0045892.negative regulation of transcription, DNA-templated	101	3.49965	0.0487027	RB1, HDAC10, GMNN, ZBTB20, IKZF1, NR3C1, TNF, BASP1, MYB, TRIM24, KAT8, KAT7, PIAS4, RBFOX2, ZBTB38, FOXP1, DEPDC1A, PSPC1, KAT6B, DDIT3, GM7982, ATF3, RSL1, CTBP2, MAGED1, ZFP503, HMBOX1, SBNO2, IRAK1, DEAF1, NACC1, HIVEP1, PATZ1, ZBTB7A, HEXIM1, PHC2, PTCH1, HMGA1, NR1D1, TRERF1, SMARCA2, GON4L, YEATS2, BCL3, BHLHE40, MDM2, NOSTRIN, MAP3K10, LRCH4, RCOR2, RCOR1, GM6351, ZC3H6, GLI3, MECP2, HHEX…	2532	673	19984	1.18447	1	0.833358	0.825301
GOTERM_BP_DIRECT	GO:0046597.negative regulation of viral entry into host cell	9	0.31185	0.0496576	SNX3, CD74, TRIM30A, GSN, TRIM30D, TRIM30C, TRIM25, TRIM59, IFITM6	2532	33	19984	2.15252	1	0.843449	0.835295
GOTERM_BP_DIRECT	GO:0051085.chaperone mediated protein folding requiring cofactor	9	0.31185	0.0496576	CD74, H2-DMB2, DNAJC7, H2-DMA, H2-DMB1, DNAJB4, DNAJB12, HSPE1, HSPA13	2532	33	19984	2.15252	1	0.843449	0.835295
GOTERM_BP_DIRECT	GO:0002092.positive regulation of receptor internalization	9	0.31185	0.0496576	AHI1, SYK, TBC1D5, FMR1, PLK2, DTNBP1, PLCG2, SYNJ2BP, SELE	2532	33	19984	2.15252	1	0.843449	0.835295
GOTERM_BP_DIRECT	GO:0043406.positive regulation of MAP kinase activity	17	0.589051	0.0504229	APP, MEF2C, CD40, MAP3K1, MAGED1, LRRK2, GAB1, PDGFA, TNF, PIK3R6, P2RX7, AKAP13, CEACAM1, IRAK1, IL1B, ADAM8, HRAS	2532	82	19984	1.63627	1	0.85042	0.842198
GOTERM_BP_DIRECT	GO:0071347.cellular response to interleukin-1	17	0.589051	0.0504229	CEBPB, CCL12, CD40, SERPINE1, RORA, NR1D1, CXCL2, PYCARD, IL6, CCL7, CCL6, CCL5, CCL4, ZC3H12A, CD47, CACTIN, RBMX	2532	82	19984	1.63627	1	0.85042	0.842198
GOTERM_BP_DIRECT	GO:0043507.positive regulation of JUN kinase activity	13	0.45045	0.0508726	MAP3K1, SYK, TNFRSF11A, TNF, AGER, FGD4, TIAM1, IRAK1, IL1B, TLR9, PTK2B, MAP3K10, MAP3K11	2532	57	19984	1.80006	1	0.85042	0.842198
GOTERM_BP_DIRECT	GO:2000406.positive regulation of T cell migration	7	0.24255	0.050927	PYCARD, CXCL10, APP, ITGA4, CCL5, ADAM8, AIF1	2532	22	19984	2.51127	1	0.85042	0.842198
GOTERM_BP_DIRECT	GO:0006654.phosphatidic acid biosynthetic process	7	0.24255	0.050927	DGKE, DGKD, ABHD4, DGKQ, LPIN1, PLD1, AGPAT1	2532	22	19984	2.51127	1	0.85042	0.842198
GOTERM_BP_DIRECT	GO:0042176.regulation of protein catabolic process	7	0.24255	0.050927	ODC1, MDM2, PSMD1, FURIN, SNF8, ZDHHC2, ARNTL	2532	22	19984	2.51127	1	0.85042	0.842198
GOTERM_BP_DIRECT	GO:0043687.post-translational protein modification	7	0.24255	0.050927	CCNA2, HLCS, RHBDD1, PRKCA, JAK2, AURKB, ATG5	2532	22	19984	2.51127	1	0.85042	0.842198
GOTERM_BP_DIRECT	GO:0019216.regulation of lipid metabolic process	11	0.38115	0.0517214	LACTB, ZFP69, GOLM1, PSAP, PLCG2, SIRT6, TREM2, PPARG, NR1D1, DNAJC15, BBS4	2532	45	19984	1.9293	1	0.858114	0.849818
GOTERM_BP_DIRECT	GO:0048015.phosphatidylinositol-mediated signaling	11	0.38115	0.0517214	PLCB3, GSN, PIK3CA, INPP5F, SYNJ1, NCS1, PIK3CD, GAB2, PIK3C2A, EZR, PLCB2	2532	45	19984	1.9293	1	0.858114	0.849818
GOTERM_BP_DIRECT	GO:0007189.adenylate cyclase-activating G-protein coupled receptor signaling pathway	24	0.831601	0.0517593	ABCA1, PTGER4, APP, PTGIR, CALCRL, GIPR, PTGER2, ADCY3, LPAR2, ADM, ADCY2, ADRB2, ADCY7, CXCL10, ADGRG1, CNR2, ADGRE5, ADORA2B, TMEM116, ADGRG5, S1PR1, ADGRL1, ADGRL2, PF4	2532	128	19984	1.47986	1	0.858114	0.849818
GOTERM_BP_DIRECT	GO:0042632.cholesterol homeostasis	20	0.693001	0.0533061	ABCA1, SCARB1, NUS1, XBP1, ABCA5, INSIG1, IL18, APOA2, LPL, AMPD2, RORA, NR1D1, TMEM97, COMMD1, HMGCR, TTC39B, LIPC, SOAT2, LDLRAP1, LDLR	2532	102	19984	1.54756	1	0.88165	0.873126
GOTERM_BP_DIRECT	GO:0007051.spindle organization	6	0.2079	0.054322	UVRAG, RANBP1, SPAG5, KIF11, AURKB, AURKA	2532	17	19984	2.78561	1	0.881922	0.873395
GOTERM_BP_DIRECT	GO:0061158.3'-UTR-mediated mRNA destabilization	6	0.2079	0.054322	MOV10, ZFP36, KHSRP, ZC3H12A, DHX36, ZFP36L1	2532	17	19984	2.78561	1	0.881922	0.873395
GOTERM_BP_DIRECT	GO:0045579.positive regulation of B cell differentiation	6	0.2079	0.054322	XBP1, MMP14, PNP, SYK, BAD, INPP5D	2532	17	19984	2.78561	1	0.881922	0.873395
GOTERM_BP_DIRECT	GO:0007204.positive regulation of cytosolic calcium ion concentration	31	1.07415	0.0546371	PTGER4, CX3CR1, GIPR, PTGER2, C5AR1, CXCR4, CACNA1A, ADM, FPR3, FPR2, PKD2, CXCL3, CXCL2, CCRL2, PLCG2, C3AR1, PTK2B, CD36, JAK2, CCR5, JAK3, CMKLR1, CCR2, BCAP31, CD52, PTGIR, XCR1, GPR35, EPOR, IL1B, FKBP1B	2532	176	19984	1.39017	1	0.881922	0.873395
GOTERM_BP_DIRECT	GO:0007042.lysosomal lumen acidification	5	0.17325	0.0549769	CLN3, SNAPIN, CCDC115, ATP6AP2, CLN6	2532	12	19984	3.28857	1	0.881922	0.873395
GOTERM_BP_DIRECT	GO:0033197.response to vitamin E	5	0.17325	0.0549769	HMGCS1, ARG1, FKBP1B, EIF2AK2, ADA	2532	12	19984	3.28857	1	0.881922	0.873395
GOTERM_BP_DIRECT	GO:0033539.fatty acid beta-oxidation using acyl-CoA dehydrogenase	5	0.17325	0.0549769	GCDH, ACADL, ETFDH, ETFA, ACAD11	2532	12	19984	3.28857	1	0.881922	0.873395
GOTERM_BP_DIRECT	GO:0021955.central nervous system neuron axonogenesis	5	0.17325	0.0549769	PRKCA, B4GALT6, ATG7, PTK2, NDEL1	2532	12	19984	3.28857	1	0.881922	0.873395
GOTERM_BP_DIRECT	GO:0033210.leptin-mediated signaling pathway	5	0.17325	0.0549769	BBS2, PRMT2, STAT3, EBI3, BBS4	2532	12	19984	3.28857	1	0.881922	0.873395
GOTERM_BP_DIRECT	GO:2001223.negative regulation of neuron migration	5	0.17325	0.0549769	GSK3B, ADGRG1, TNN, STAT3, GNRH1	2532	12	19984	3.28857	1	0.881922	0.873395
GOTERM_BP_DIRECT	GO:0032816.positive regulation of natural killer cell activation	5	0.17325	0.0549769	TYROBP, BLOC1S3, IL12A, ULBP1, RAET1B	2532	12	19984	3.28857	1	0.881922	0.873395
GOTERM_BP_DIRECT	GO:0002237.response to molecule of bacterial origin	5	0.17325	0.0549769	TLR9, TAP2, TNFAIP3, CXCL2, TLR2	2532	12	19984	3.28857	1	0.881922	0.873395
GOTERM_BP_DIRECT	GO:0000255.allantoin metabolic process	5	0.17325	0.0549769	NT5C, PNP, GDA, DNPH1, ADA	2532	12	19984	3.28857	1	0.881922	0.873395
GOTERM_BP_DIRECT	GO:0046488.phosphatidylinositol metabolic process	8	0.2772	0.0556044	PIKFYVE, PLCB3, SYNJ1, PIP4K2A, PIP4K2B, PIP5K1C, PLCB2, PITPNC1	2532	28	19984	2.25502	1	0.883648	0.875105
GOTERM_BP_DIRECT	GO:1900017.positive regulation of cytokine production involved in inflammatory response	8	0.2772	0.0556044	GBP5, IL6, CLEC7A, STAT3, TARM1, ANKRD42, IL17RC, TNF	2532	28	19984	2.25502	1	0.883648	0.875105
GOTERM_BP_DIRECT	GO:1903076.regulation of protein localization to plasma membrane	8	0.2772	0.0556044	VAMP8, CLN3, MMP14, VPS4A, PIK3R1, LDLRAP1, ZDHHC2, SPTBN1	2532	28	19984	2.25502	1	0.883648	0.875105
GOTERM_BP_DIRECT	GO:0008361.regulation of cell size	8	0.2772	0.0556044	VAV3, MTPN, SLC9A3R1, MSN, E2F4, LAMTOR4, IL7R, CLN8	2532	28	19984	2.25502	1	0.883648	0.875105
GOTERM_BP_DIRECT	GO:0045444.fat cell differentiation	19	0.658351	0.0557221	BBS2, GSK3B, CEBPA, CEBPB, RNASEL, EGR2, TMEM120A, ARID5B, PSMB8, NR4A2, TTC8, LRRC8C, BBS9, PPARG, TBL1X, LPIN1, ZBTB7A, BBS4, CREB5	2532	96	19984	1.56207	1	0.883648	0.875105
GOTERM_BP_DIRECT	GO:0030155.regulation of cell adhesion	13	0.45045	0.05705	GSN, PLAUR, IL18, CXCR4, PRKX, CBLB, PTK2, CYTH2, PLAU, TNN, S1PR1, PTK2B, CYTH1	2532	58	19984	1.76903	1	0.900584	0.891877
GOTERM_BP_DIRECT	GO:0043966.histone H3 acetylation	13	0.45045	0.05705	SF3B3, LEF1, BRCA2, TAF5L, PER1, ING5, YEATS2, KAT6B, TADA3, NFKBIZ, KAT7, TAF6, TCF3	2532	58	19984	1.76903	1	0.900584	0.891877
GOTERM_BP_DIRECT	GO:0010033.response to organic substance	16	0.554401	0.0575912	DGKD, ASAH2, UGT1A1, AQP9, SLC10A3, GLRX2, TNF, SCAMP3, SOD1, P2RX7, P2RX1, NFKBIZ, TIMP2, EU599041, GART, ATF3	2532	77	19984	1.64002	1	0.907061	0.898292
GOTERM_BP_DIRECT	GO:0045672.positive regulation of osteoclast differentiation	9	0.31185	0.0580077	KLF10, CAR2, GSK3B, CCL5, OCSTAMP, NEDD9, TREM2, TMEM64, TNF	2532	34	19984	2.08921	1	0.907434	0.898661
GOTERM_BP_DIRECT	GO:0001937.negative regulation of endothelial cell proliferation	9	0.31185	0.0580077	ACVRL1, RGCC, CAV2, STAT1, ATPIF1, PTPRM, SYNJ2BP, TNF, AGER	2532	34	19984	2.08921	1	0.907434	0.898661
GOTERM_BP_DIRECT	GO:1990138.neuron projection extension	9	0.31185	0.0580077	TIAM1, IMPACT, ALCAM, ITGA4, NRN1L, TNN, EIF2AK4, NDEL1, AURKA	2532	34	19984	2.08921	1	0.907434	0.898661
GOTERM_BP_DIRECT	GO:0006879.cellular iron ion homeostasis	12	0.4158	0.0581902	EGLN1, ATP6AP1, CCDC115, HFE, BOLA2, SLC40A1, ATP6V0A2, TRF, ATP13A2, CYB561A3, ATP6V0D1, SOD1	2532	52	19984	1.82136	1	0.908239	0.899458
GOTERM_BP_DIRECT	GO:0010507.negative regulation of autophagy	11	0.38115	0.0588904	SLC7A5, HERC1, STAT3, WDR6, KLHL22, TNFAIP3, MTMR9, TREM2, PTPN22, NUPR1, PTK2	2532	46	19984	1.88735	1	0.911679	0.902865
GOTERM_BP_DIRECT	GO:0072593.reactive oxygen species metabolic process	11	0.38115	0.0588904	P2RX7, CYB5R4, PRDX4, NNT, LRRK2, SESN1, DDIT4, ATPIF1, NDUFS1, MPV17, SOD1	2532	46	19984	1.88735	1	0.911679	0.902865
GOTERM_BP_DIRECT	GO:2001234.negative regulation of apoptotic signaling pathway	10	0.3465	0.0589368	NR4A2, IGBP1, CX3CR1, RB1, ASAH2, PCGF2, BAX, MEIS3, TNF, GRINA	2532	40	19984	1.97314	1	0.911679	0.902865
GOTERM_BP_DIRECT	GO:0042073.intraciliary transport	10	0.3465	0.0589368	TTC26, IFT74, IFT88, TTC30B, IFT27, IFT80, WDPCP, IFT46, IFT57, WDR35	2532	40	19984	1.97314	1	0.911679	0.902865
GOTERM_BP_DIRECT	GO:0071560.cellular response to transforming growth factor beta stimulus	15	0.519751	0.0597335	ACVRL1, CX3CR1, DLX1, MEF2C, HDAC2, SMAD3, ARG1, SERPINE1, NR3C1, PTK2, ZFP36L1, SMAD7, EPB41L5, STK16, NFKBIZ	2532	71	19984	1.66745	1	0.921633	0.912722
GOTERM_BP_DIRECT	GO:0007005.mitochondrion organization	21	0.727651	0.0598463	CEBPA, STOML2, CNTNAP1, AGTPBP1, MTX1, CAV2, LRRK2, VPS13C, GBA, HTRA2, BCS1L, SOD2, RAB32, P2RX7, MARCKS, RAB29, LONP1, ATP7A, ATG7, SLC25A36, PLEC	2532	110	19984	1.50676	1	0.921633	0.912722
GOTERM_BP_DIRECT	GO:0017148.negative regulation of translation	19	0.658351	0.0606507	TIA1, PRKCH, FMR1, DAPK3, EIF2AK2, PRKCA, EIF2AK4, TOB1, GIGYF2, EIF4ENIF1, RGS2, XRN1, CNOT11, NCL, DHX36, ENC1, IGF2BP2, EIF4E2, EIF2A	2532	97	19984	1.54597	1	0.931949	0.922939
GOTERM_BP_DIRECT	GO:2000353.positive regulation of endothelial cell apoptotic process	7	0.24255	0.0617889	XBP1, CD40, CCL12, RGCC, ITGA4, ANO6, AGER	2532	23	19984	2.40209	1	0.939029	0.92995
GOTERM_BP_DIRECT	GO:0006937.regulation of muscle contraction	7	0.24255	0.0617889	HSPB6, TNNC1, TNNT2, TNNT3, TNNI2, ATP2A2, PRKCA	2532	23	19984	2.40209	1	0.939029	0.92995
GOTERM_BP_DIRECT	GO:0009395.phospholipid catabolic process	7	0.24255	0.0617889	PLA2G4F, PLCG2, APOA2, PLBD1, PLA2G5, PLD1, PLBD2	2532	23	19984	2.40209	1	0.939029	0.92995
GOTERM_BP_DIRECT	GO:0043032.positive regulation of macrophage activation	7	0.24255	0.0617889	IL1RL1, CEBPA, KARS, ULBP1, RAET1B, HSPD1, HAVCR2	2532	23	19984	2.40209	1	0.939029	0.92995
GOTERM_BP_DIRECT	GO:2000249.regulation of actin cytoskeleton reorganization	7	0.24255	0.0617889	GMFG, DAPK3, PTK2B, F11R, PHPT1, RHOD, CD2AP	2532	23	19984	2.40209	1	0.939029	0.92995
GOTERM_BP_DIRECT	GO:0043627.response to estrogen	16	0.554401	0.0633044	BCAS3, CAR2, SRD5A1, MMP2, GBA, ASH2L, COMT, GLI3, HSPD1, RCAN1, F7, MMP14, TRIM25, PPARG, TBL1X, GSTM5	2532	78	19984	1.61899	1	0.959955	0.950674
GOTERM_BP_DIRECT	GO:0045732.positive regulation of protein catabolic process	18	0.623701	0.0634813	GSK3B, TRIM30A, RHBDD3, RHBDD1, PLK2, MSN, TNFAIP3, CBLB, PTTG1IP, SNF8, PPP2R3A, TNF, SORL1, ITCH, GGA3, EZR, ATG7, VGLL4	2532	91	19984	1.56117	1	0.960536	0.951249
GOTERM_BP_DIRECT	GO:0051289.protein homotetramerization	13	0.45045	0.0637095	GBP5, CRTC2, USP16, SHMT2, ACOT13, PKD2L1, HPRT, PKD2, SOD2, CRYZ, ME1, KCNJ2, ALDH9A1	2532	59	19984	1.73904	1	0.961888	0.952589
GOTERM_BP_DIRECT	GO:0042307.positive regulation of protein import into nucleus	12	0.4158	0.0653827	XBP1, IL6, BAG3, ZC3H12A, UBR5, NUTF2, PTPN22, PIK3R1, JAK2, EFCAB7, PTGS2, GLI3	2532	53	19984	1.787	1	0.962056	0.952755
GOTERM_BP_DIRECT	GO:0010971.positive regulation of G2/M transition of mitotic cell cycle	8	0.2772	0.0656023	RAD51B, MECP2, APP, CCNB1, VPS4B, CDC25C, MTA3, LMNB1	2532	29	19984	2.17726	1	0.962056	0.952755
GOTERM_BP_DIRECT	GO:0001935.endothelial cell proliferation	8	0.2772	0.0656023	SCARB1, XBP1, MMP14, BMPR2, CAV2, NRARP, PRKX, CD34	2532	29	19984	2.17726	1	0.962056	0.952755
GOTERM_BP_DIRECT	GO:1902042.negative regulation of extrinsic apoptotic signaling pathway via death domain receptors	8	0.2772	0.0656023	GSK3B, SERPINE1, TNFAIP3, CFLAR, RFFL, RAF1, TNFRSF22, ICAM1	2532	29	19984	2.17726	1	0.962056	0.952755
GOTERM_BP_DIRECT	GO:0001825.blastocyst formation	8	0.2772	0.0656023	TJP1, PTPN18, TXNRD3, MFNG, FURIN, SKIL, GABPA, TM4SF1	2532	29	19984	2.17726	1	0.962056	0.952755
GOTERM_BP_DIRECT	GO:0008217.regulation of blood pressure	17	0.589051	0.0663982	ACVRL1, ARHGEF12, SOD2, PTGS2, SOD1, PTGS1, ACTA2, P2RX4, CYP4F18, P2RX1, GNA11, NPY, ANPEP, SCNN1A, C3AR1, PPARG, CD34	2532	85	19984	1.57852	1	0.962056	0.952755
GOTERM_BP_DIRECT	GO:0043409.negative regulation of MAPK cascade	11	0.38115	0.0666763	PSMD10, P2RX7, DOK2, DUSP3, DUSP1, PTPN6, PRKCA, NF2, ASH1L, DUSP8, DUSP16	2532	47	19984	1.8472	1	0.962056	0.952755
GOTERM_BP_DIRECT	GO:0048536.spleen development	11	0.38115	0.0666763	BCL2L11, TRAF3IP2, BCL3, MYB, NFKBIZ, TET2, SLC40A1, FAS, FADD, JARID2, CDH17	2532	47	19984	1.8472	1	0.962056	0.952755
GOTERM_BP_DIRECT	GO:0048662.negative regulation of smooth muscle cell proliferation	11	0.38115	0.0666763	PTGIR, BMPR2, OGN, TNFAIP3, PPARG, IL12A, PIK3R1, NDRG2, TRIB1, COMT, AIF1	2532	47	19984	1.8472	1	0.962056	0.952755
GOTERM_BP_DIRECT	GO:0035025.positive regulation of Rho protein signal transduction	9	0.31185	0.0671929	NET1, AKAP13, ADGRG1, LPAR6, GPR35, ARHGEF3, LPAR2, GM5127, F11R	2532	35	19984	2.02952	1	0.962056	0.952755
GOTERM_BP_DIRECT	GO:0070269.pyroptosis	9	0.31185	0.0671929	PYCARD, ZBP1, NAIP2, NLRP1A, CASP6, DPP9, CASP4, CASP1, TREM2	2532	35	19984	2.02952	1	0.962056	0.952755
GOTERM_BP_DIRECT	GO:2000379.positive regulation of reactive oxygen species metabolic process	9	0.31185	0.0671929	CBR1, PID1, PLAU, GADD45A, ZC3H12A, LCN2, PTK2B, CD36, AGER	2532	35	19984	2.02952	1	0.962056	0.952755
GOTERM_BP_DIRECT	GO:0045671.negative regulation of osteoclast differentiation	10	0.3465	0.0673846	PIRA1, LILRA6, CEACAM1, MAFB, TNFAIP6, INPP5D, PIRA6, PIK3R1, PIRB, CLEC2D	2532	41	19984	1.92502	1	0.962056	0.952755
GOTERM_BP_DIRECT	GO:0006693.prostaglandin metabolic process	10	0.3465	0.0673846	GSTM3, HPGDS, GSTM2, GSTM1, GSTP2, GSTP1, PTGS2, GSTM6, PTGES, PTGS1	2532	41	19984	1.92502	1	0.962056	0.952755
GOTERM_BP_DIRECT	GO:0032609.interferon-gamma production	10	0.3465	0.0673846	IL18RAP, BCL3, NFKBIZ, IL18, RNF19B, IL12A, TCIRG1, TNF, HSPD1, GADD45G	2532	41	19984	1.92502	1	0.962056	0.952755
GOTERM_BP_DIRECT	GO:0006476.protein deacetylation	6	0.2079	0.067649	HDAC4, NDST1, HDAC2, SIRT5, SIRT6, HDAC7	2532	18	19984	2.63086	1	0.962056	0.952755
GOTERM_BP_DIRECT	GO:0010918.positive regulation of mitochondrial membrane potential	6	0.2079	0.067649	GSK3B, STOML2, TMEM135, NNT, BAD, BID	2532	18	19984	2.63086	1	0.962056	0.952755
GOTERM_BP_DIRECT	GO:0007614.short-term memory	6	0.2079	0.067649	RCAN1, APH1C, PTCHD1, LCN2, SLC2A4, COMT	2532	18	19984	2.63086	1	0.962056	0.952755
GOTERM_BP_DIRECT	GO:0097401.synaptic vesicle lumen acidification	6	0.2079	0.067649	ATP6V1G2, ATP6AP1, ATP6AP2, ATP6V0D1, CLCN3, ATP6V0E2	2532	18	19984	2.63086	1	0.962056	0.952755
GOTERM_BP_DIRECT	GO:0021756.striatum development	6	0.2079	0.067649	BBS2, LRRK2, SECISBP2, HPRT, BBS4, FOXP1	2532	18	19984	2.63086	1	0.962056	0.952755
GOTERM_BP_DIRECT	GO:0060546.negative regulation of necroptotic process	6	0.2079	0.067649	RNF31, PELI1, FADD, CFLAR, RBCK1, BIRC3	2532	18	19984	2.63086	1	0.962056	0.952755
GOTERM_BP_DIRECT	GO:0021702.cerebellar Purkinje cell differentiation	6	0.2079	0.067649	AGTPBP1, HERC1, PSAP, CACNA1A, RORA, ATP7A	2532	18	19984	2.63086	1	0.962056	0.952755
GOTERM_BP_DIRECT	GO:0030595.leukocyte chemotaxis	6	0.2079	0.067649	CX3CR1, CNR2, CCL4, S1PR1, CXCL2, PF4	2532	18	19984	2.63086	1	0.962056	0.952755
GOTERM_BP_DIRECT	GO:0034968.histone lysine methylation	6	0.2079	0.067649	N6AMT1, PRDM9, SMYD5, SETD6, SMYD2, SMYD3	2532	18	19984	2.63086	1	0.962056	0.952755
GOTERM_BP_DIRECT	GO:1902600.hydrogen ion transmembrane transport	14	0.4851	0.0684152	SLC46A1, SLC36A2, ATP6V1G2, ATP6AP1, COX15, HVCN1, SLC9A6, NNT, ATP6V0A2, ATP6V0D1, ATP6V0E2, ATP6V0D2, ATP6V1C2, ATP6V0E	2532	66	19984	1.67418	1	0.962056	0.952755
GOTERM_BP_DIRECT	GO:0000209.protein polyubiquitination	31	1.07415	0.0695287	RNF31, TRIM30A, TRIM30D, TRAF3IP2, TRIM30C, CUL3, UBE2D1, RNF19B, UBE3A, UBE2L6, UBE2Q1, UBR5, SPOP, UBE2H, PPIL2, MAP3K1, NHLRC3, WSB2, UBE2E3, UBE2E2, KLHL3, CHFR, RNF167, ITCH, PELI1, TRIM14, ERCC8, TRIP12, RBCK1, DZIP3, TAF1	2532	180	19984	1.35928	1	0.962056	0.952755
GOTERM_BP_DIRECT	GO:0019439.aromatic compound catabolic process	4	0.1386	0.0695512	PON3, PON2, EPHX1, UGT1A7C	2532	8	19984	3.94629	1	0.962056	0.952755
GOTERM_BP_DIRECT	GO:0060397.JAK-STAT cascade involved in growth hormone signaling pathway	4	0.1386	0.0695512	STAT3, JAK2, JAK3, JAK1	2532	8	19984	3.94629	1	0.962056	0.952755
GOTERM_BP_DIRECT	GO:0060335.positive regulation of interferon-gamma-mediated signaling pathway	4	0.1386	0.0695512	IGTP, IRGM2, IRGM1, PARP9	2532	8	19984	3.94629	1	0.962056	0.952755
GOTERM_BP_DIRECT	GO:1990776.response to angiotensin	4	0.1386	0.0695512	ADORA2B, CYBB, CAPN1, PTGS2	2532	8	19984	3.94629	1	0.962056	0.952755
GOTERM_BP_DIRECT	GO:0030913.paranodal junction assembly	4	0.1386	0.0695512	GNPAT, CNTNAP1, PMP22, CD9	2532	8	19984	3.94629	1	0.962056	0.952755
GOTERM_BP_DIRECT	GO:0051650.establishment of vesicle localization	4	0.1386	0.0695512	SNAPIN, SYT11, TCIRG1, IKBKG	2532	8	19984	3.94629	1	0.962056	0.952755
GOTERM_BP_DIRECT	GO:0043312.neutrophil degranulation	4	0.1386	0.0695512	ABR, ANXA3, MYO1F, STX11	2532	8	19984	3.94629	1	0.962056	0.952755
GOTERM_BP_DIRECT	GO:0033157.regulation of intracellular protein transport	4	0.1386	0.0695512	SNX3, ATP13A2, GM14461, NDEL1	2532	8	19984	3.94629	1	0.962056	0.952755
GOTERM_BP_DIRECT	GO:0042994.cytoplasmic sequestering of transcription factor	4	0.1386	0.0695512	NFKBIA, SUFU, TACC3, PKD2	2532	8	19984	3.94629	1	0.962056	0.952755
GOTERM_BP_DIRECT	GO:0009134.nucleoside diphosphate catabolic process	4	0.1386	0.0695512	ENTPD1, ENTPD4, ENTPD5, ENTPD6	2532	8	19984	3.94629	1	0.962056	0.952755
GOTERM_BP_DIRECT	GO:0019724.B cell mediated immunity	4	0.1386	0.0695512	CD40, TRAF3IP2, FAS, PIRB	2532	8	19984	3.94629	1	0.962056	0.952755
GOTERM_BP_DIRECT	GO:0006249.dCMP catabolic process	4	0.1386	0.0695512	NT5C, CDA, UPP1, NT5C3	2532	8	19984	3.94629	1	0.962056	0.952755
GOTERM_BP_DIRECT	GO:0006658.phosphatidylserine metabolic process	4	0.1386	0.0695512	PLA2G15, LIPC, SERINC1, SERINC3	2532	8	19984	3.94629	1	0.962056	0.952755
GOTERM_BP_DIRECT	GO:0034475.U4 snRNA 3'-end processing	4	0.1386	0.0695512	EXOSC7, EXOSC6, EXOSC8, EXOSC3	2532	8	19984	3.94629	1	0.962056	0.952755
GOTERM_BP_DIRECT	GO:1902624.positive regulation of neutrophil migration	4	0.1386	0.0695512	IL1A, FUT7, MYO1F, TLR2	2532	8	19984	3.94629	1	0.962056	0.952755
GOTERM_BP_DIRECT	GO:0032741.positive regulation of interleukin-18 production	4	0.1386	0.0695512	GBP5, TLR9, TNF, TLR2	2532	8	19984	3.94629	1	0.962056	0.952755
GOTERM_BP_DIRECT	GO:0001558.regulation of cell growth	13	0.45045	0.0708602	RB1, GSK3B, HSD3B7, XBP1, TSG101, CLSTN3, SOCS2, MAD2L2, ING5, CEACAM2, STK11, CEACAM1, KAT7	2532	60	19984	1.71006	1	0.96482	0.955492
GOTERM_BP_DIRECT	GO:0043280.positive regulation of cysteine-type endopeptidase activity involved in apoptotic process	13	0.45045	0.0708602	BCAP31, APP, SYK, BAD, HTRA2, TNF, WDR35, PYCARD, BCL2L11, CLEC7A, CASP1, FAS, CTSD	2532	60	19984	1.71006	1	0.96482	0.955492
GOTERM_BP_DIRECT	GO:0002430.complement receptor mediated signaling pathway	5	0.17325	0.0717002	C5AR1, C3AR1, FPR3, FPR2, CMKLR1	2532	13	19984	3.03561	1	0.96482	0.955492
GOTERM_BP_DIRECT	GO:0090557.establishment of endothelial intestinal barrier	5	0.17325	0.0717002	TJP1, RAP2C, RAPGEF2, F11R, ICAM1	2532	13	19984	3.03561	1	0.96482	0.955492
GOTERM_BP_DIRECT	GO:0016050.vesicle organization	5	0.17325	0.0717002	SAR1A, ALS2, CAV2, SNX10, CD2AP	2532	13	19984	3.03561	1	0.96482	0.955492
GOTERM_BP_DIRECT	GO:0060700.regulation of ribonuclease activity	5	0.17325	0.0717002	OAS2, OAS3, OAS1A, OASL1, OAS1G	2532	13	19984	3.03561	1	0.96482	0.955492
GOTERM_BP_DIRECT	GO:2000271.positive regulation of fibroblast apoptotic process	5	0.17325	0.0717002	BTG1, BCL2L11, STK17B, NUPR1, BID	2532	13	19984	3.03561	1	0.96482	0.955492
GOTERM_BP_DIRECT	GO:0007035.vacuolar acidification	5	0.17325	0.0717002	DMXL2, ATP6V0A2, TCIRG1, ATP6V0D1, ATP6V0D2	2532	13	19984	3.03561	1	0.96482	0.955492
GOTERM_BP_DIRECT	GO:0010458.exit from mitosis	5	0.17325	0.0717002	PPP2R2D, CHMP2A, CHMP4B, CHMP7, CLASP1	2532	13	19984	3.03561	1	0.96482	0.955492
GOTERM_BP_DIRECT	GO:1990253.cellular response to leucine starvation	5	0.17325	0.0717002	RNF167, IMPACT, SESN3, SESN1, EIF2AK4	2532	13	19984	3.03561	1	0.96482	0.955492
GOTERM_BP_DIRECT	GO:0033689.negative regulation of osteoblast proliferation	5	0.17325	0.0717002	SMAD3, TNN, EIF2AK2, NF2, ATRAID	2532	13	19984	3.03561	1	0.96482	0.955492
GOTERM_BP_DIRECT	GO:0031023.microtubule organizing center organization	5	0.17325	0.0717002	BCAS3, CLASP1, HAUS2, SDCCAG8, CDK5RAP2	2532	13	19984	3.03561	1	0.96482	0.955492
GOTERM_BP_DIRECT	GO:0000002.mitochondrial genome maintenance	5	0.17325	0.0717002	PIF1, AKT3, MRPL17, MPV17, SLC25A36	2532	13	19984	3.03561	1	0.96482	0.955492
GOTERM_BP_DIRECT	GO:0061635.regulation of protein complex stability	5	0.17325	0.0717002	NCLN, IGTP, IRGM2, IRGM1, SNF8	2532	13	19984	3.03561	1	0.96482	0.955492
GOTERM_BP_DIRECT	GO:0007612.learning	15	0.519751	0.0724267	APP, YTHDF1, ATP8A1, EIF2AK4, COMT, PTGS2, PPP1R9B, PTGS1, MECP2, ARC, SYNJ1, PRKAR2B, SYT11, CHST10, TLR2	2532	73	19984	1.62176	1	0.972707	0.963303
GOTERM_BP_DIRECT	GO:0043254.regulation of protein complex assembly	7	0.24255	0.0739123	TNFSF18, NCLN, IGTP, HJURP, IRGM2, IRGM1, CD36	2532	24	19984	2.302	1	0.986922	0.97738
GOTERM_BP_DIRECT	GO:0043277.apoptotic cell clearance	7	0.24255	0.0739123	TYROBP, ALOX15, TREM2, CD36, MFGE8, CCR2, JMJD6	2532	24	19984	2.302	1	0.986922	0.97738
GOTERM_BP_DIRECT	GO:0048545.response to steroid hormone	7	0.24255	0.0739123	CAR2, PAQR7, IDH1, MDM2, GNRH1, TBL1X, PPP1R9B	2532	24	19984	2.302	1	0.986922	0.97738
GOTERM_BP_DIRECT	GO:0007040.lysosome organization	11	0.38115	0.0750885	ABCA1, CLN3, MBTPS1, ZFYVE26, SNAPIN, LRRK2, GBA, AP3B1, CLN8, TPCN2, CLN6	2532	48	19984	1.80872	1	0.996864	0.987226
GOTERM_BP_DIRECT	GO:0034198.cellular response to amino acid starvation	11	0.38115	0.0750885	IMPACT, MAPK8, PRKCH, SESN3, NPRL2, SESN1, EIF2AK2, FAS, EIF2AK4, DEPDC5, ATF3	2532	48	19984	1.80872	1	0.996864	0.987226
GOTERM_BP_DIRECT	GO:0046034.ATP metabolic process	11	0.38115	0.0750885	NT5E, BAD, ENTPD5, ATP5J, ATP5C1, AMPD2, NDUFS1, AMPD3, ATP5O, ATP7A, SLC25A25	2532	48	19984	1.80872	1	0.996864	0.987226
GOTERM_BP_DIRECT	GO:0009612.response to mechanical stimulus	14	0.4851	0.0754837	STAT1, PTCH1, MMP2, ASNS, MEIS2, P2RX7, CLCN6, MMP14, MAPK8, CCNB1, TUBA1A, PTK2B, PPARG, CD36	2532	67	19984	1.64919	1	1	0.990475
GOTERM_BP_DIRECT	GO:0001975.response to amphetamine	10	0.3465	0.0765531	NR4A2, RGS2, HDAC2, PDE1B, RGS10, HPRT, CXCL2, TRDMT1, PPP1R9B, SOD1	2532	42	19984	1.87918	1	1	0.990475
GOTERM_BP_DIRECT	GO:0006695.cholesterol biosynthetic process	10	0.3465	0.0765531	IDI1, HMGCS1, INSIG2, INSIG1, MSMO1, MVD, HMGCR, LBR, FDFT1, TM7SF2	2532	42	19984	1.87918	1	1	0.990475
GOTERM_BP_DIRECT	GO:0006826.iron ion transport	8	0.2772	0.0766139	STEAP3, MMGT1, FTHL17E, SLC40A1, FTHL17D, TRF, SFXN1, FTHL17B	2532	30	19984	2.10469	1	1	0.990475
GOTERM_BP_DIRECT	GO:0006401.RNA catabolic process	8	0.2772	0.0766139	SKI, ISG20, EXOSC7, EXOSC6, OAS2, EXOSC8, DIS3L, EXOSC3	2532	30	19984	2.10469	1	1	0.990475
GOTERM_BP_DIRECT	GO:0034260.negative regulation of GTPase activity	9	0.31185	0.0772222	BCAS3, TTC8, LRCH1, LRRK2, SPRY2, GMIP, F11R, HRAS, BBS4	2532	36	19984	1.97314	1	1	0.990475
GOTERM_BP_DIRECT	GO:0048870.cell motility	9	0.31185	0.0772222	MAP2K1, CTTN, MYO10, DST, CFL2, FSCN1, PLD1, CD34, PLEC	2532	36	19984	1.97314	1	1	0.990475
GOTERM_BP_DIRECT	GO:0071260.cellular response to mechanical stimulus	20	0.693001	0.0791047	PTGER4, HDAC4, MTPN, GSK3B, CD40, MAP3K1, GADD45A, BAD, F11R, PTGS2, MIR214, MAPK8, BAG3, CASP1, HABP4, TLR8, FADD, KCNJ2, TLR3, PLEC	2532	107	19984	1.47525	1	1	0.990475
GOTERM_BP_DIRECT	GO:0051882.mitochondrial depolarization	3	0.10395	0.0807448	P2RX7, ATPIF1, CASP1	2532	4	19984	5.91943	1	1	0.990475
GOTERM_BP_DIRECT	GO:0071315.cellular response to morphine	3	0.10395	0.0807448	ATG7, AIF1, PPP1R9B	2532	4	19984	5.91943	1	1	0.990475
GOTERM_BP_DIRECT	GO:1904151.positive regulation of microglial cell mediated cytotoxicity	3	0.10395	0.0807448	TYROBP, ITGAM, STAP1	2532	4	19984	5.91943	1	1	0.990475
GOTERM_BP_DIRECT	GO:1903845.negative regulation of cellular response to transforming growth factor beta stimulus	3	0.10395	0.0807448	DLX1, PPARG, CFLAR	2532	4	19984	5.91943	1	1	0.990475
GOTERM_BP_DIRECT	GO:0019884.antigen processing and presentation of exogenous antigen	3	0.10395	0.0807448	FCGR1, PSME1, PSME2	2532	4	19984	5.91943	1	1	0.990475
GOTERM_BP_DIRECT	GO:0072639.interleukin-33 production	3	0.10395	0.0807448	PTGER4, IL1A, PTGER2	2532	4	19984	5.91943	1	1	0.990475
GOTERM_BP_DIRECT	GO:2000439.positive regulation of monocyte extravasation	3	0.10395	0.0807448	CD47, AGER, CCR2	2532	4	19984	5.91943	1	1	0.990475
GOTERM_BP_DIRECT	GO:2000635.negative regulation of primary miRNA processing	3	0.10395	0.0807448	MECP2, IL6, STAT3	2532	4	19984	5.91943	1	1	0.990475
GOTERM_BP_DIRECT	GO:0035879.plasma membrane lactate transport	3	0.10395	0.0807448	SLC16A7, EMB, SLC16A3	2532	4	19984	5.91943	1	1	0.990475
GOTERM_BP_DIRECT	GO:0035711.T-helper 1 cell activation	3	0.10395	0.0807448	CEBPB, IL12A, TCIRG1	2532	4	19984	5.91943	1	1	0.990475
GOTERM_BP_DIRECT	GO:0060279.positive regulation of ovulation	3	0.10395	0.0807448	PLAU, PLAT, INHBA	2532	4	19984	5.91943	1	1	0.990475
GOTERM_BP_DIRECT	GO:0006501.C-terminal protein lipidation	3	0.10395	0.0807448	ATG16L1, ATG7, ATG5	2532	4	19984	5.91943	1	1	0.990475
GOTERM_BP_DIRECT	GO:0034381.plasma lipoprotein particle clearance	3	0.10395	0.0807448	SCARB1, CD36, LDLR	2532	4	19984	5.91943	1	1	0.990475
GOTERM_BP_DIRECT	GO:0051664.nuclear pore localization	3	0.10395	0.0807448	NDC1, LMNA, LMNB1	2532	4	19984	5.91943	1	1	0.990475
GOTERM_BP_DIRECT	GO:0002863.positive regulation of inflammatory response to antigenic stimulus	3	0.10395	0.0807448	KARS, CD81, CD28	2532	4	19984	5.91943	1	1	0.990475
GOTERM_BP_DIRECT	GO:0060159.regulation of dopamine receptor signaling pathway	3	0.10395	0.0807448	LRRK2, DTNBP1, RGS8	2532	4	19984	5.91943	1	1	0.990475
GOTERM_BP_DIRECT	GO:0072674.multinuclear osteoclast differentiation	3	0.10395	0.0807448	SBNO2, OCSTAMP, TNFRSF11A	2532	4	19984	5.91943	1	1	0.990475
GOTERM_BP_DIRECT	GO:0071464.cellular response to hydrostatic pressure	3	0.10395	0.0807448	PIK3CA, PKD2, PLEC	2532	4	19984	5.91943	1	1	0.990475
GOTERM_BP_DIRECT	GO:0039689.negative stranded viral RNA replication	3	0.10395	0.0807448	ATG16L1, ATG7, ATG5	2532	4	19984	5.91943	1	1	0.990475
GOTERM_BP_DIRECT	GO:0030886.negative regulation of myeloid dendritic cell activation	3	0.10395	0.0807448	CD37, TSPAN32, HAVCR2	2532	4	19984	5.91943	1	1	0.990475
GOTERM_BP_DIRECT	GO:0035744.T-helper 1 cell cytokine production	3	0.10395	0.0807448	IL18RAP, IL18, IL12A	2532	4	19984	5.91943	1	1	0.990475
GOTERM_BP_DIRECT	GO:0032610.interleukin-1 alpha production	3	0.10395	0.0807448	P2RX7, PANX1, CASP1	2532	4	19984	5.91943	1	1	0.990475
GOTERM_BP_DIRECT	GO:0035590.purinergic nucleotide receptor signaling pathway	3	0.10395	0.0807448	P2RX7, P2RX4, ANO6	2532	4	19984	5.91943	1	1	0.990475
GOTERM_BP_DIRECT	GO:0006364.rRNA processing	27	0.935551	0.081106	RNASEL, RRP1, DDX21, NOL8, RPF2, EXOSC7, EXOSC6, EMG1, PES1, EXOSC8, EXOSC3, UTP14A, MDN1, NSUN5, MTERF4, WDR75, IMP4, WDR12, UTP18, RCL1, ISG20, BOP1, RPS27, DKC1, RPS27RT, PIN4, MPHOSPH6	2532	155	19984	1.37484	1	1	0.990475
GOTERM_BP_DIRECT	GO:1901216.positive regulation of neuron death	12	0.4158	0.0814294	EGLN1, AIMP2, APP, GSK3B, TYROBP, ITGAM, BAD, DDIT3, MYB, DDIT4, LCN2, AGER	2532	55	19984	1.72202	1	1	0.990475
GOTERM_BP_DIRECT	GO:0050776.regulation of immune response	12	0.4158	0.0814294	FCGR1, CD40, SMAD3, PIANP, SYK, FCGR4, INPP5D, NFKBIZ, INPPL1, PHF11A, PDCD1, CARD11	2532	55	19984	1.72202	1	1	0.990475
GOTERM_BP_DIRECT	GO:0061744.motor behavior	6	0.2079	0.0826159	TUBA1A, GBA, PMP22, ORMDL1, ADARB1, NR3C1	2532	19	19984	2.49239	1	1	0.990475
GOTERM_BP_DIRECT	GO:0070085.glycosylation	6	0.2079	0.0826159	B4GALT3, COG8, B4GALT1, COG6, COG4, B4GALT6	2532	19	19984	2.49239	1	1	0.990475
GOTERM_BP_DIRECT	GO:0008631.intrinsic apoptotic signaling pathway in response to oxidative stress	6	0.2079	0.0826159	MELK, DIABLO, RNF7, SOD2, JAK2, PDK1	2532	19	19984	2.49239	1	1	0.990475
GOTERM_BP_DIRECT	GO:0010718.positive regulation of epithelial to mesenchymal transition	11	0.38115	0.0841327	MAD2L2, IL6, HDAC2, RGCC, SMAD3, IL1B, LEF1, GCNT2, AGER, PTK2, FERMT2	2532	49	19984	1.7718	1	1	0.990475
GOTERM_BP_DIRECT	GO:0006612.protein targeting to membrane	11	0.38115	0.0841327	RTP4, RABGEF1, PIKFYVE, ZDHHC18, ZDHHC9, ZDHHC20, MICALL1, AQP11, DUSP18, ZDHHC2, ZDHHC14	2532	49	19984	1.7718	1	1	0.990475
GOTERM_BP_DIRECT	GO:0009409.response to cold	10	0.3465	0.0864465	IL6, TMEM135, ACADL, VGF, PPARG, ADM, ADRB2, TRH, SOD2, HSPD1	2532	43	19984	1.83548	1	1	0.990475
GOTERM_BP_DIRECT	GO:0048147.negative regulation of fibroblast proliferation	10	0.3465	0.0864465	SKI, ING5, MORC3, CD300A, GSTP1, BAX, NUPR1, SOD2, SMARCA2, EMD	2532	43	19984	1.83548	1	1	0.990475
GOTERM_BP_DIRECT	GO:0072659.protein localization to plasma membrane	29	1.00485	0.0867713	CD81, STXBP1, F11R, PIGW, ZDHHC2, TNF, FYB, TSPAN32, PRAM1, SLC9A3R2, CLN3, SLC9A3R1, PRKG2, SPTBN1, S100A10, PPIL2, PTCH1, DENND4C, ATP1B3, EMP2, EFR3B, CACNB3, TTC8, EHD4, TSPAN17, RAB13, MYADM, RAPGEF2, EZR	2532	170	19984	1.34638	1	1	0.990475
GOTERM_BP_DIRECT	GO:0050868.negative regulation of T cell activation	7	0.24255	0.0872888	DUSP3, GPNMB, LAPTM5, PELI1, PTPN22, TNFAIP8L2, JAK3	2532	25	19984	2.20992	1	1	0.990475
GOTERM_BP_DIRECT	GO:0032481.positive regulation of type I interferon production	7	0.24255	0.0872888	SYK, IRAK1, DHX58, PLCG2, IRF7, PTPN22, TLR3	2532	25	19984	2.20992	1	1	0.990475
GOTERM_BP_DIRECT	GO:0010759.positive regulation of macrophage chemotaxis	7	0.24255	0.0872888	TNFSF18, AKIRIN1, CCL5, C5AR1, C3AR1, PTK2, CMKLR1	2532	25	19984	2.20992	1	1	0.990475
GOTERM_BP_DIRECT	GO:0070542.response to fatty acid	7	0.24255	0.0872888	GNPAT, INSIG2, GIPR, SCD3, CD36, PTGS2, TLR2	2532	25	19984	2.20992	1	1	0.990475
GOTERM_BP_DIRECT	GO:0002548.monocyte chemotaxis	9	0.31185	0.0880978	LGALS3, CCL12, ANXA1, CCL7, CCL6, CCL5, PTPRO, CCL4, CCR2	2532	37	19984	1.91982	1	1	0.990475
GOTERM_BP_DIRECT	GO:0035335.peptidyl-tyrosine dephosphorylation	9	0.31185	0.0880978	PTPN18, DUSP3, DUSP1, PTPRO, PTPN6, PTPN22, DUSP18, DUSP8, DUSP16	2532	37	19984	1.91982	1	1	0.990475
GOTERM_BP_DIRECT	GO:0045921.positive regulation of exocytosis	8	0.2772	0.0886373	ATP6AP1, STXBP1, NCS1, RAB27A, GLRX, PRKCA, CLASP1, S100A10	2532	31	19984	2.03679	1	1	0.990475
GOTERM_BP_DIRECT	GO:0007569.cell aging	8	0.2772	0.0886373	RWDD1, MORC3, XRN1, ZMIZ1, BRCA2, HRAS, TBX2, SOD1	2532	31	19984	2.03679	1	1	0.990475
GOTERM_BP_DIRECT	GO:0050852.T cell receptor signaling pathway	19	0.658351	0.089771	RNF31, STOML2, CBLB, PTPN22, FYB, PRAM1, STK11, CACNB3, TEC, THEMIS2, ZC3H12A, NFKBIZ, CD28, PDE4B, PLCG2, PTPN6, RBCK1, HRAS, ADA	2532	102	19984	1.47019	1	1	0.990475
GOTERM_BP_DIRECT	GO:1903364.positive regulation of cellular protein catabolic process	5	0.17325	0.0906895	MSN, TNFAIP3, PTTG1IP, EZR, VGLL4	2532	14	19984	2.81878	1	1	0.990475
GOTERM_BP_DIRECT	GO:0061462.protein localization to lysosome	5	0.17325	0.0906895	GGA3, CD81, LAPTM5, ATP13A2, LAMTOR4	2532	14	19984	2.81878	1	1	0.990475
GOTERM_BP_DIRECT	GO:2001241.positive regulation of extrinsic apoptotic signaling pathway in absence of ligand	5	0.17325	0.0906895	PPP2R1A, DAPK3, HTRA2, INHBA, JAK3	2532	14	19984	2.81878	1	1	0.990475
GOTERM_BP_DIRECT	GO:0071803.positive regulation of podosome assembly	5	0.17325	0.0906895	MAPK8, FSCN1, MSN, ASAP1, TNF	2532	14	19984	2.81878	1	1	0.990475
GOTERM_BP_DIRECT	GO:0034375.high-density lipoprotein particle remodeling	5	0.17325	0.0906895	SCARB1, LIPC, ABCA5, APOA2, PLTP	2532	14	19984	2.81878	1	1	0.990475
GOTERM_BP_DIRECT	GO:0071901.negative regulation of protein serine/threonine kinase activity	5	0.17325	0.0906895	PYCARD, RB1, PRKCH, GADD45A, DTNBP1	2532	14	19984	2.81878	1	1	0.990475
GOTERM_BP_DIRECT	GO:1902902.negative regulation of autophagosome assembly	5	0.17325	0.0906895	LRRK2, PHF23, CHMP4B, NUPR1, MTM1	2532	14	19984	2.81878	1	1	0.990475
GOTERM_BP_DIRECT	GO:0006620.posttranslational protein targeting to membrane	5	0.17325	0.0906895	UBL4A, SGTA, CHMP4B, GET4, SEC63	2532	14	19984	2.81878	1	1	0.990475
GOTERM_BP_DIRECT	GO:0046931.pore complex assembly	5	0.17325	0.0906895	P2RX7, PDZD11, BAD, ANO6, CCT8	2532	14	19984	2.81878	1	1	0.990475
GOTERM_BP_DIRECT	GO:0045060.negative thymic T cell selection	5	0.17325	0.0906895	CD74, CD28, FAS, GLI3, ATG5	2532	14	19984	2.81878	1	1	0.990475
GOTERM_BP_DIRECT	GO:2000347.positive regulation of hepatocyte proliferation	5	0.17325	0.0906895	XBP1, IL18, TNFAIP3, CFLAR, TNF	2532	14	19984	2.81878	1	1	0.990475
GOTERM_BP_DIRECT	GO:0070102.interleukin-6-mediated signaling pathway	5	0.17325	0.0906895	CEBPA, IL6, STAT3, GAB1, ST18	2532	14	19984	2.81878	1	1	0.990475
GOTERM_BP_DIRECT	GO:0034116.positive regulation of heterotypic cell-cell adhesion	5	0.17325	0.0906895	IL1B, ALOX15, GCNT2, TNF, AGER	2532	14	19984	2.81878	1	1	0.990475
GOTERM_BP_DIRECT	GO:0043161.proteasome-mediated ubiquitin-dependent protein catabolic process	36	1.2474	0.0908861	GSK3B, UBXN2B, CUL3, GBA, FAF2, PSMB10, AURKA, ARNTL, MTM1, HERC2, PSMB5, PSMB3, PBK, SPOP, PSMD1, TBL1X, RFFL, UBE2H, NHLRC3, KLHL22, RAD23A, PSMB8, CD2AP, PSMB9, ITCH, TDPOZ3, KBTBD6, DDIT3, PMP22, PELI1, ERCC8, FBXL3, TRIP12, RBCK1, KCTD17, KBTBD7	2532	220	19984	1.29151	1	1	0.990475
GOTERM_BP_DIRECT	GO:0006694.steroid biosynthetic process	14	0.4851	0.0909852	HSD3B7, DHRS11, HMGCS1, SRD5A1, MSMO1, HMGCR, HSD17B11, TM7SF2, CYP27A1, CYP11A1, SC5D, MVD, LBR, FDFT1	2532	69	19984	1.60139	1	1	0.990475
GOTERM_BP_DIRECT	GO:0033077.T cell differentiation in thymus	11	0.38115	0.0938108	MAFB, CDK6, GBA, LIG4, FADD, TCF3, IL7R, GLI3, ADA, ZFP36L1, JMJD6	2532	50	19984	1.73637	1	1	0.990475
GOTERM_BP_DIRECT	GO:0010833.telomere maintenance via telomere lengthening	4	0.1386	0.0947865	DCLRE1B, ZSCAN4D, ZSCAN4C, ZSCAN4F	2532	9	19984	3.50781	1	1	0.990475
GOTERM_BP_DIRECT	GO:0071447.cellular response to hydroperoxide	4	0.1386	0.0947865	DDIAS, CD36, OXR1, AIF1	2532	9	19984	3.50781	1	1	0.990475
GOTERM_BP_DIRECT	GO:0031394.positive regulation of prostaglandin biosynthetic process	4	0.1386	0.0947865	CD74, ANXA1, IL1B, PTGS2	2532	9	19984	3.50781	1	1	0.990475
GOTERM_BP_DIRECT	GO:0050869.negative regulation of B cell activation	4	0.1386	0.0947865	INPP5D, LAPTM5, FAS, TNFAIP3	2532	9	19984	3.50781	1	1	0.990475
GOTERM_BP_DIRECT	GO:0006544.glycine metabolic process	4	0.1386	0.0947865	SHMT2, GM4952, PHGDH, GART	2532	9	19984	3.50781	1	1	0.990475
GOTERM_BP_DIRECT	GO:0046038.GMP catabolic process	4	0.1386	0.0947865	PNP, GDA, GMPR2, HPRT	2532	9	19984	3.50781	1	1	0.990475
GOTERM_BP_DIRECT	GO:0043928.exonucleolytic nuclear-transcribed mRNA catabolic process involved in deadenylation-dependent decay	4	0.1386	0.0947865	EXOSC7, CNOT6, EXOSC8, EXOSC3	2532	9	19984	3.50781	1	1	0.990475
GOTERM_BP_DIRECT	GO:0000185.activation of MAPKKK activity	4	0.1386	0.0947865	APP, GADD45A, TNF, GADD45G	2532	9	19984	3.50781	1	1	0.990475
GOTERM_BP_DIRECT	GO:0061000.negative regulation of dendritic spine development	4	0.1386	0.0947865	MECP2, HDAC2, PLK2, ASAP1	2532	9	19984	3.50781	1	1	0.990475
GOTERM_BP_DIRECT	GO:0097527.necroptotic signaling pathway	4	0.1386	0.0947865	FAS, FADD, TNF, TLR3	2532	9	19984	3.50781	1	1	0.990475
GOTERM_BP_DIRECT	GO:0034351.negative regulation of glial cell apoptotic process	4	0.1386	0.0947865	CCL12, PRKCH, TREM2, PRKCA	2532	9	19984	3.50781	1	1	0.990475
GOTERM_BP_DIRECT	GO:0046085.adenosine metabolic process	4	0.1386	0.0947865	NT5E, ADK, NT5C3, ADA	2532	9	19984	3.50781	1	1	0.990475
GOTERM_BP_DIRECT	GO:0016573.histone acetylation	13	0.45045	0.0953182	MBD3, PCGF2, MLLT3, TAF5L, MECP2, ING5, YEATS2, KAT6B, TADA3, KAT8, KAT7, TAF6, TAF1	2532	63	19984	1.62863	1	1	0.990475
GOTERM_BP_DIRECT	GO:0007224.smoothened signaling pathway	19	0.658351	0.0965169	RB1, TTC26, PTCH1, IFT80, PKD2L1, GLI3, PTPDC1, HHAT, IFT88, TUBA1A, PTCHD1, SUFU, CENPJ, IFT27, MAP3K10, WDPCP, DZIP1, IFT46, IFT57	2532	103	19984	1.45591	1	1	0.990475
GOTERM_BP_DIRECT	GO:0046827.positive regulation of protein export from nucleus	6	0.2079	0.0991754	GSK3B, XPO4, BAG3, MDM2, SIRT6, EMD	2532	20	19984	2.36777	1	1	0.990475
GOTERM_BP_DIRECT	GO:0010824.regulation of centrosome duplication	6	0.2079	0.0991754	GEN1, CHMP1B, VPS4B, CHMP1A, CHMP2A, CHMP4B	2532	20	19984	2.36777	1	1	0.990475
GOTERM_BP_DIRECT	GO:0050765.negative regulation of phagocytosis	6	0.2079	0.0991754	SNX3, SYT11, PRTN3, ATG7, ATG5, TLR2	2532	20	19984	2.36777	1	1	0.990475
GOTERM_BP_DIRECT	GO:0071285.cellular response to lithium ion	6	0.2079	0.0991754	CEBPA, NFATC3, FAS, LIG4, PPARG, ADCY7	2532	20	19984	2.36777	1	1	0.990475
GOTERM_BP_DIRECT	GO:0045019.negative regulation of nitric oxide biosynthetic process	6	0.2079	0.0991754	KHSRP, ZC3H12A, ATP2B4, CD34, WDR35, EPOR	2532	20	19984	2.36777	1	1	0.990475
GOTERM_BP_DIRECT	GO:0030220.platelet formation	6	0.2079	0.0991754	MEF2C, ZFP385A, MPL, MYH9, PTPN6, NBEAL2	2532	20	19984	2.36777	1	1	0.990475
GOTERM_BP_DIRECT	GO:0051896.regulation of protein kinase B signaling	6	0.2079	0.0991754	STK11, HDAC2, SESN3, RRAS, INPP5F, SESN1	2532	20	19984	2.36777	1	1	0.990475
GOTERM_BP_DIRECT	GO:0019886.antigen processing and presentation of exogenous peptide antigen via MHC class II	6	0.2079	0.0991754	CD74, H2-DMB2, PIKFYVE, H2-DMA, H2-DMB1, H2-OA	2532	20	19984	2.36777	1	1	0.990475
GOTERM_BP_DIRECT	GO:0043029.T cell homeostasis	9	0.31185	0.0998143	P2RX7, CCNB2, BCL2L11, SIT1, FAS, FADD, TCIRG1, IL7R, JAK3	2532	38	19984	1.86929	1	1	0.990475

## Sheet: EnrichrKG_processes_24h
Top 30 deregulated biological processes predicted by EnrichrKG software with gene expression data of piMϕ vs niMϕ at 24h
Term	Library	p-value	q-value	z-score	combined score
inflammatory response (GO:0006954)	GO_Biological_Process_2021	5.4207e-33	1.4603e-29	15.15	1125
cytokine-mediated signaling pathway (GO:0019221)	GO_Biological_Process_2021	4.666e-26	6.2852e-23	6.781	395.5
cellular response to cytokine stimulus (GO:0071345)	GO_Biological_Process_2021	1.9725e-25	1.7713e-22	7.658	435.6
positive regulation of cytokine production (GO:0001819)	GO_Biological_Process_2021	6.9063e-25	4.6514e-22	9.347	520
regulation of tumor necrosis factor production (GO:0032680)	GO_Biological_Process_2021	1.0897e-24	5.871e-22	18.71	1033
regulation of inflammatory response (GO:0050727)	GO_Biological_Process_2021	2.2282e-22	8.5857e-20	11.8	588.1
regulation of interleukin-6 production (GO:0032675)	GO_Biological_Process_2021	2.2309e-22	8.5857e-20	18.81	937.8
positive regulation of tumor necrosis factor superfamily cytokine production (GO:1903557)	GO_Biological_Process_2021	6.2859e-22	2.1168e-19	23.91	1167
positive regulation of tumor necrosis factor production (GO:0032760)	GO_Biological_Process_2021	4.3029e-21	1.288e-18	24.05	1128
cellular response to lipopolysaccharide (GO:0071222)	GO_Biological_Process_2021	4.0712e-20	1.0967e-17	15.93	711.4
glycerophospholipid biosynthetic process (GO:0046474)	GO_Biological_Process_2021	4.4778e-20	1.0967e-17	11.98	533.8
innate immune response (GO:0045087)	GO_Biological_Process_2021	7.0122e-20	1.5556e-17	8.409	370.9
positive regulation of interleukin-6 production (GO:0032755)	GO_Biological_Process_2021	7.5066e-20	1.5556e-17	22.88	1008
positive regulation of defense response (GO:0031349)	GO_Biological_Process_2021	1.3519e-18	2.6014e-16	17.38	715.2
positive regulation of response to external stimulus (GO:0032103)	GO_Biological_Process_2021	1.7636e-18	3.1675e-16	13.27	542.3
positive regulation of chemokine production (GO:0032722)	GO_Biological_Process_2021	1.5217e-17	2.5621e-15	27.99	1084
positive regulation of NF-kappaB transcription factor activity (GO:0051092)	GO_Biological_Process_2021	2.6871e-17	4.2582e-15	11.62	443.5
response to lipopolysaccharide (GO:0032496)	GO_Biological_Process_2021	5.0381e-17	7.5403e-15	11.27	423.1
regulation of interleukin-1 beta production (GO:0032651)	GO_Biological_Process_2021	2.1178e-16	3.0028e-14	17.68	637.9
cellular response to molecule of bacterial origin (GO:0071219)	GO_Biological_Process_2021	7.356e-16	9.9086e-14	13.36	465.6
negative regulation of cytokine production (GO:0001818)	GO_Biological_Process_2021	1.3393e-15	1.7181e-13	9.611	329.1
regulation of I-kappaB kinase/NF-kappaB signaling (GO:0043122)	GO_Biological_Process_2021	2.6511e-15	3.2464e-13	8.307	278.8
positive regulation of DNA-binding transcription factor activity (GO:0051091)	GO_Biological_Process_2021	3.5189e-15	4.1217e-13	7.8	259.6
phosphatidylinositol metabolic process (GO:0046488)	GO_Biological_Process_2021	5.7263e-15	6.4278e-13	12.96	425.1
positive regulation of inflammatory response (GO:0050729)	GO_Biological_Process_2021	1.362e-14	1.4677e-12	15.04	480.3
positive regulation of interleukin-1 beta production (GO:0032731)	GO_Biological_Process_2021	2.5592e-14	2.6517e-12	21.55	674.3
regulation of nitric oxide biosynthetic process (GO:0045428)	GO_Biological_Process_2021	8.446e-14	8.4272e-12	28.21	849.1
positive regulation of interleukin-1 production (GO:0032732)	GO_Biological_Process_2021	1.3333e-13	1.2828e-11	18.79	557
regulation of chemokine production (GO:0032642)	GO_Biological_Process_2021	1.7359e-13	1.6126e-11	26.26	771.5
phospholipid metabolic process (GO:0006644)	GO_Biological_Process_2021	2.1051e-13	1.8904e-11	15.74	459.3
