# Supplementary material for: Transcriptome profiling of macrophages persistently infected with human respiratory syncytial virus and effect of recombinant Taenia solium calreticulin on immune-related genes
Source: Front Microbiol. 2024 Sep 4;15:1402589. doi: 10.3389/fmicb.2024.1402589 (PMC11408361; doi:10.3389/fmicb.2024.1402589)
Supplement: Supplementary file 7 [file Data_Sheet_3.XLSX]

## Sheet: Gene_expression_niMϕ_6h
Gene expression of niMϕ treated with rTsCRT at 6h
#%result_name=Analysis_26
#%array_type=Clariom_S_Mouse
#%annotation=Clariom_S_Mouse.r1.na36.mm10.a1.transcript.csv
#%comparison=TRATADO vs NO_TRATADO
ID	TRATADO Avg (log2)	NO_TRATADO Avg (log2)	Fold Change	P-val	FDR P-val	Gene Symbol	Description	Fold Change	Group	6_1.sst-rma-gene-full.chp Signal	6_2.sst-rma-gene-full.chp Signal	6_3.sst-rma-gene-full.chp Signal	6_4.sst-rma-gene-full.chp Signal	6_5.sst-rma-gene-full.chp Signal	6_6.sst-rma-gene-full.chp Signal
TC0200004602.mm.2	11.99	9.13	7.26	0.0001	0.5733	Il1b	interleukin 1 beta	7.26	Multiple_Complex	10.43	9.25	9	12.47	11.95	11.64
TC0500000850.mm.2	17.01	14.32	6.47	0.0013	0.7065	Cxcl2	chemokine (C-X-C motif) ligand 2	6.47	Coding	16.27	14.28	14.35	17.72	17.03	16.99
TC1400001182.mm.2	12.63	10.5	4.36	0.0011	0.7065	Irg1	immunoresponsive gene 1	4.36	Coding	11.93	10.43	10.56	13.54	12.64	12.61
TC0500000844.mm.2	14.97	12.98	3.98	6.83e-06	0.1516	Cxcl3	chemokine (C-X-C motif) ligand 3	3.98	Coding	13.42	12.94	12.76	15.19	14.98	14.75
TC0200003303.mm.2	12.82	11.07	3.37	0.0011	0.7065	Lcn2	lipocalin 2	3.37	Multiple_Complex	12.2	11.14	10.99	13.35	12.69	12.83
TC0900000044.mm.2	7.03	5.28	3.36	0.0068	0.7215	Mmp13	matrix metallopeptidase 13	3.36	Coding	6.75	5.25	5.32	8.6	7.02	7.03
TC0200000382.mm.2	15.05	13.67	2.6	0.0154	0.7281	Il1rn	interleukin 1 receptor antagonist	2.6	Multiple_Complex	15.08	13.61	13.73	16.15	15.09	15.02
TC1200001301.mm.2	7.3	5.93	2.59	0.0192	0.7281	Gm11027	predicted gene 11027 [Source:MGI Symbol;Acc:MGI:3779250]	2.59	Coding	6.96	5.89	5.96	7.28	7.31	6.75
TC0600001397.mm.2	9.03	7.68	2.55	0.0014	0.7065	Clec4a1	C-type lectin domain family 4, member a1	2.55	Coding	8.52	7.72	7.64	9.8	9.04	9.03
TC0100002690.mm.2	11.47	10.17	2.47	0.0026	0.7215	Pid1	phosphotyrosine interaction domain containing 1	2.47	Multiple_Complex	11.05	10.21	10.12	11.72	11.45	11.32
TC0400003522.mm.2	10.55	9.25	2.47	0.0005	0.7065	Zc3h12a	zinc finger CCCH type containing 12A	2.47	Multiple_Complex	9.9	9.29	9.21	10.54	10.72	10.41
TC0300000354.mm.2	8.88	7.61	2.4	0.0002	0.6844	Noct	nocturnin	2.4	Multiple_Complex	8.14	7.58	7.64	8.8	8.87	8.97
TC0200004599.mm.2	15.25	13.99	2.38	0.0002	0.6844	Il1a	interleukin 1 alpha	2.38	Coding	14.47	13.95	13.6	15.25	15.4	15.24
TC0500000785.mm.2	11.09	9.86	2.35	0.0006	0.7065	Stap1	signal transducing adaptor family member 1	2.35	Multiple_Complex	10.5	9.83	9.89	11.59	11.09	11.09
TC1100001171.mm.2	7.78	6.56	2.32	0.0085	0.7257	Nos2	nitric oxide synthase 2, inducible	2.32	Coding	5.96	6.61	7.04	7.05	7.77	7.98
TC1700001227.mm.2	5.92	4.73	2.29	0.0073	0.7215	Gm11096	predicted gene 11096 [Source:MGI Symbol;Acc:MGI:3779332]	2.29	Coding	2.78	4.69	5.22	5.91	5.94	6.44
TC0400003732.mm.2	7.88	6.69	2.29	0.0008	0.7065	Zfp593	zinc finger protein 593	2.29	Multiple_Complex	6.99	6.66	6.51	7.37	7.94	7.84
TC1000003019.mm.2	12.44	11.25	2.28	0.0013	0.7065	Irak3	interleukin-1 receptor-associated kinase 3	2.28	Multiple_Complex	11.93	11.28	11.22	12.61	12.43	12.3
TC0300003113.mm.2	10.85	9.68	2.25	4.7e-05	0.3481	Adgrl2	adhesion G protein-coupled receptor L2	2.25	Multiple_Complex	9.68	9.75	9.44	10.58	10.83	10.89
TC0600001672.mm.2	4.12	2.96	2.24	0.0046	0.7215	Slco1b2	solute carrier organic anion transporter family, member 1b2	2.24	Multiple_Complex	3.14	2.85	2.94	3.31	4.12	4.13
TC0600001068.mm.2	4.59	3.45	2.2	4.5e-05	0.3481	Vmn1r54	vomeronasal 1 receptor 54	2.2	Coding	3.47	3.55	3.32	4.38	4.75	4.61
TC1600001742.mm.2	8.98	7.85	2.2	0.0163	0.7281	Nfkbiz	nuclear factor of kappa light polypeptide gene enhancer in B cells inhibitor, zeta	2.2	Multiple_Complex	8.86	7.37	7.77	9.05	8.98	8.91
TC0200001049.mm.2	6.15	5.01	2.19	0.0068	0.7215	Rapgef4	Rap guanine nucleotide exchange factor (GEF) 4	2.19	Multiple_Complex	4.87	5.03	5.12	6.07	6.23	5.27
TC1100001220.mm.2	15.75	14.63	2.18	0.0003	0.6844	Ccl7	chemokine (C-C motif) ligand 7	2.18	Coding	15.07	14.66	14.57	15.76	15.67	15.81
TC0700003024.mm.2	9.23	8.15	2.11	0.0223	0.7281	Grwd1	glutamate-rich WD repeat containing 1	2.11	Coding	8.75	8.11	7.88	9.2	9.27	8.52
TC1300000568.mm.2	4.69	3.63	2.1	0.0043	0.7215	Omd	osteomodulin	2.1	Coding	3.65	3.95	3.25	4.8	4.66	4.1
TC1200001768.mm.2	11.95	10.89	2.09	0.0008	0.7065	Nfkbia	nuclear factor of kappa light polypeptide gene enhancer in B cells inhibitor, alpha	2.09	Coding	11.1	10.82	10.88	11.5	11.96	11.95
TC0100001338.mm.2	10.11	9.05	2.08	0.0326	0.7361	Ptgs2	prostaglandin-endoperoxide synthase 2	2.08	Coding	10.28	8.93	9.16	11.13	10.15	10.06
TC1100001256.mm.2	12.61	11.56	2.07	0.0098	0.7281	Ccl4	chemokine (C-C motif) ligand 4	2.07	Multiple_Complex	12.48	11.61	11.51	13.51	12.6	12.63
TC0300002542.mm.2	5.12	4.1	2.03	0.0148	0.7281	Gm17651	predicted gene, 17651 [Source:MGI Symbol;Acc:MGI:4937285]	2.03	Coding	4.56	4.17	3.13	5.18	4.54	5.55
TC0700000562.mm.2	10.95	9.94	2.02	0.0068	0.7215	Nfkbid	nuclear factor of kappa light polypeptide gene enhancer in B cells inhibitor, delta	2.02	Multiple_Complex	10.78	9.87	10	11.41	10.94	10.97
TC0900001295.mm.2	3.72	4.73	-2.02	0.0022	0.7215	Ryk	receptor-like tyrosine kinase	-2.02	Multiple_Complex	4.72	4.75	4.24	3.71	3.97	3.72
TC0X00000277.mm.2	3.64	4.66	-2.02	0.0003	0.6844	Gm21645	predicted gene, 21645 [Source:MGI Symbol;Acc:MGI:5435000]; predicted gene, 21645	-2.02	Coding	4.26	4.68	4.64	3.64	3.58	3.71
TC0100000718.mm.2	4.79	5.81	-2.03	0.0031	0.7215	Ccl20	chemokine (C-C motif) ligand 20	-2.03	Coding	5.41	6.24	5.8	4.77	5.18	4.44
TC0500003518.mm.2	10.42	11.46	-2.06	0.0173	0.7281	Card11	caspase recruitment domain family, member 11	-2.06	Coding	10.78	11.46	11.64	10.2	10.95	10.39
TC0200003942.mm.2	3.86	4.91	-2.07	0.0378	0.7426	Olfr228	olfactory receptor 228	-2.07	Coding	4.83	5.12	4.9	4.99	3.81	3.91
TC0700004008.mm.2	3.75	4.81	-2.07	0.0025	0.7215	Gm4759	GTPase, very large interferon inducible 1 pseudogene	-2.07	Multiple_Complex	4.8	4.37	4.81	3.78	4.16	3.73
TC0500002709.mm.2	4.38	5.44	-2.09	0.0092	0.7281	Gm11115	predicted gene 11115 [Source:MGI Symbol;Acc:MGI:3779367]	-2.09	Coding	5.39	6	5.49	3.59	5.23	4.35
TC1800000154.mm.2	3.82	4.88	-2.09	0.0066	0.7215	Dsg1b	desmoglein 1 beta	-2.09	Multiple_Complex	4.93	4.84	4	3.85	3.43	3.79
TC0400002509.mm.2	3.49	4.56	-2.09	0.0342	0.7389	Fam205a1	family with sequence similarity 205, member A1	-2.09	Coding	4.53	4.6	4.16	4.38	3.55	3.36
TC1600000973.mm.2	4.24	5.33	-2.12	0.0337	0.7361	Gm9789	predicted gene 9789	-2.12	Coding	5.41	4.22	5.26	4.32	4.19	4.23
TC0900000164.mm.2	3.55	4.63	-2.12	0.0056	0.7215	Olfr872	olfactory receptor 872	-2.12	Coding	3.85	4.57	4.7	3.56	3.39	3.69
TC1500000933.mm.2	3.7	4.79	-2.14	0.0018	0.7215	Tmem117	transmembrane protein 117	-2.14	Multiple_Complex	4.26	4.83	4.77	3.67	3.99	3.72
TC0600001564.mm.2	2.66	3.81	-2.22	0.0073	0.7215	Tas2r123	taste receptor, type 2, member 123	-2.22	Coding	3.89	3.8	3.48	2.73	2.59	3.43
TC0200004879.mm.2	3.26	4.42	-2.24	0.0043	0.7215	Rad21l	RAD21-like (S. pombe)	-2.24	Coding	4.42	3.6	4.42	3.28	3.42	2.88
TC0800001822.mm.2	4.38	5.56	-2.27	0.0194	0.7281	Gm15319	predicted gene 15319	-2.27	Coding	4.65	5.67	5.49	4.35	4.84	4.19
TC0800000196.mm.2	4.2	5.4	-2.29	0.0067	0.7215	4930467E23Rik; Gm21119; Gm15319	RIKEN cDNA 4930467E23 gene; predicted gene, 21119; predicted gene 15319	-2.29	Coding	4.48	5.46	5.35	4.19	4.36	4.09
TC0X00002834.mm.2	6.91	8.14	-2.35	0.0374	0.7426	Cysltr1	cysteinyl leukotriene receptor 1	-2.35	Coding	7.03	8.06	8.23	6.26	6.97	7.41
TC0800000206.mm.2	3.76	5.11	-2.55	0.0136	0.7281	Gm21119	predicted gene, 21119	-2.55	Coding	3.97	5.16	5.07	3.47	4.08	3.74
TC0900000001.mm.2	12.01	13.98	-3.91	0.0444	0.7559	Gm10718; Gm10722	predicted gene 10718 [Source:MGI Symbol;Acc:MGI:3642028]; predicted gene 10722 [Source:MGI Symbol;Acc:MGI:3642024]	-3.91	Multiple_Complex	11.52	14.22	15.47	11.45	12.06	11.96
TC0900000007.mm.2	12.39	14.56	-4.51	0.0419	0.7533	Gm17535	predicted gene, 17535 [Source:MGI Symbol;Acc:MGI:4937169]	-4.51	Coding	11.85	14.82	16.1	11.66	12.35	12.44
TC0900000004.mm.2	12.96	15.7	-6.69	0.0312	0.7361	Gm10720	predicted gene 10720 [Source:MGI Symbol;Acc:MGI:3641687]	-6.69	Coding	12.58	15.74	16.68	12.42	12.91	13.01

## Sheet: Expression_only_6h
Genes exclusively expressed at 6h in niMϕ treated with rTsCRT
ID	Gene Symbol	Description	Chromosome	Group
TC0100000718.mm.2	Ccl20	chemokine (C-C motif) ligand 20	chr1	Coding
TC0100001338.mm.2	Ptgs2	prostaglandin-endoperoxide synthase 2	chr1	Coding
TC0100002690.mm.2	Pid1	phosphotyrosine interaction domain containing 1	chr1	Multiple_Complex
TC0200000382.mm.2	Il1rn	interleukin 1 receptor antagonist	chr2	Multiple_Complex
TC0200001049.mm.2	Rapgef4	Rap guanine nucleotide exchange factor (GEF) 4	chr2	Multiple_Complex
TC0200003942.mm.2	Olfr228	olfactory receptor 228	chr2	Coding
TC0200004879.mm.2	Rad21l	RAD21-like (S. pombe)	chr2	Coding
TC0300000354.mm.2	Noct	nocturnin	chr3	Multiple_Complex
TC0300002542.mm.2	Gm17651	predicted gene, 17651 [Source:MGI Symbol;Acc:MGI:4937285]	chr3	Coding
TC0300003113.mm.2	Adgrl2	adhesion G protein-coupled receptor L2	chr3	Multiple_Complex
TC0400002509.mm.2	Fam205a1	family with sequence similarity 205, member A1	chr4	Coding
TC0400003732.mm.2	Zfp593	zinc finger protein 593	chr4	Multiple_Complex
TC0500000785.mm.2	Stap1	signal transducing adaptor family member 1	chr5	Multiple_Complex
TC0500000844.mm.2	Cxcl3	chemokine (C-X-C motif) ligand 3	chr5	Coding
TC0500002709.mm.2	Gm11115	predicted gene 11115 [Source:MGI Symbol;Acc:MGI:3779367]	chr5	Coding
TC0500003518.mm.2	Card11	caspase recruitment domain family, member 11	chr5	Coding
TC0600001068.mm.2	Vmn1r54	vomeronasal 1 receptor 54	chr6	Coding
TC0600001564.mm.2	Tas2r123	taste receptor, type 2, member 123	chr6	Coding
TC0600001672.mm.2	Slco1b2	solute carrier organic anion transporter family, member 1b2	chr6	Multiple_Complex
TC0700000562.mm.2	Nfkbid	nuclear factor of kappa light polypeptide gene enhancer in B cells inhibitor, delta	chr7	Multiple_Complex
TC0700003024.mm.2	Grwd1	glutamate-rich WD repeat containing 1	chr7	Coding
TC0700004008.mm.2	Gm4759	GTPase, very large interferon inducible 1 pseudogene	chr7	Multiple_Complex
TC0800000196.mm.2	4930467E23Rik; Gm21119; Gm15319	RIKEN cDNA 4930467E23 gene; predicted gene, 21119; predicted gene 15319	chr8	Coding
TC0800000206.mm.2	Gm21119	predicted gene, 21119	chr8	Coding
TC0800001822.mm.2	Gm15319	predicted gene 15319	chr8	Coding
TC0900000001.mm.2	Gm10718; Gm10722	predicted gene 10718 [Source:MGI Symbol;Acc:MGI:3642028]; predicted gene 10722 [Source:MGI Symbol;Acc:MGI:3642024]	chr9	Multiple_Complex
TC0900000004.mm.2	Gm10720	predicted gene 10720 [Source:MGI Symbol;Acc:MGI:3641687]	chr9	Coding
TC0900000007.mm.2	Gm17535	predicted gene, 17535 [Source:MGI Symbol;Acc:MGI:4937169]	chr9	Coding
TC0900000044.mm.2	Mmp13	matrix metallopeptidase 13	chr9	Coding
TC0900000164.mm.2	Olfr872	olfactory receptor 872	chr9	Coding
TC0900001295.mm.2	Ryk	receptor-like tyrosine kinase	chr9	Multiple_Complex
TC0X00002834.mm.2	Cysltr1	cysteinyl leukotriene receptor 1	chrX	Coding
TC1000003019.mm.2	Irak3	interleukin-1 receptor-associated kinase 3	chr10	Multiple_Complex
TC1100001171.mm.2	Nos2	nitric oxide synthase 2, inducible	chr11	Coding
TC1100001220.mm.2	Ccl7	chemokine (C-C motif) ligand 7	chr11	Coding
TC1100001256.mm.2	Ccl4	chemokine (C-C motif) ligand 4	chr11	Multiple_Complex
TC1200001301.mm.2	Gm11027	predicted gene 11027 [Source:MGI Symbol;Acc:MGI:3779250]	chr12	Coding
TC1200001768.mm.2	Nfkbia	nuclear factor of kappa light polypeptide gene enhancer in B cells inhibitor, alpha	chr12	Coding
TC1300000568.mm.2	Omd	osteomodulin	chr13	Coding
TC1500000933.mm.2	Tmem117	transmembrane protein 117	chr15	Multiple_Complex
TC1600000973.mm.2	Gm9789	predicted gene 9789	chr16	Coding
TC1600001742.mm.2	Nfkbiz	nuclear factor of kappa light polypeptide gene enhancer in B cells inhibitor, zeta	chr16	Multiple_Complex
TC1700001227.mm.2	Gm11096	predicted gene 11096 [Source:MGI Symbol;Acc:MGI:3779332]	chr17	Coding
TC1800000154.mm.2	Dsg1b	desmoglein 1 beta	chr18	Multiple_Complex

## Sheet: Gene_expression_niMϕ_24h
Gene expression of niMϕ treated with rTsCRT at 24h
#%result_name=Analysis_27
#%array_type=Clariom_S_Mouse
#%annotation=Clariom_S_Mouse.r1.na36.mm10.a1.transcript.csv
#%comparison=TRATADO vs NO_TRATADO
ID	TRATADO Avg (log2)	NO_TRATADO Avg (log2)	Fold Change	P-val	FDR P-val	Gene Symbol	Description	Fold Change	Group	24_1.sst-rma-gene-full.chp Signal	24_2.sst-rma-gene-full.chp Signal	24_3.sst-rma-gene-full.chp Signal	24_4.sst-rma-gene-full.chp Signal	24_5.sst-rma-gene-full.chp Signal	24_6.sst-rma-gene-full.chp Signal
TC0200003303.mm.2	11	8.28	6.56	0.0049	0.8586	Lcn2	lipocalin 2	6.56	Multiple_Complex	10.7	8.41	8.14	12.9	11.11	10.87
TC0600001397.mm.2	9.64	7.28	5.12	0.0023	0.8586	Clec4a1	C-type lectin domain family 4, member a1	5.12	Coding	9.06	7.35	7.21	10.3	9.61	9.37
TC0600001278.mm.2	5.77	3.53	4.73	0.0097	0.8586	Gm17482	predicted gene, 17482 [Source:MGI Symbol;Acc:MGI:4937116]	4.73	Coding	5.26	2.7	3.4	6.13	4.95	5.82
TC0500000850.mm.2	14.97	13.14	3.54	4.76e-06	0.0778	Cxcl2	chemokine (C-X-C motif) ligand 2	3.54	Coding	13.16	12.73	13.3	14.65	14.96	14.97
TC0200004602.mm.2	9.01	7.34	3.19	0.0005	0.8586	Il1b	interleukin 1 beta	3.19	Multiple_Complex	8.13	6.68	7.27	9.29	8.98	8.83
TC0200004599.mm.2	13.34	11.87	2.77	7.01e-06	0.0778	Il1a	interleukin 1 alpha	2.77	Coding	12.15	11.87	11.87	13.47	13.27	13.33
TC1600000510.mm.2	6.14	4.7	2.73	0.0005	0.8586	Gm5416	predicted gene 5416	2.73	Coding	4.37	4.7	5.01	6.1	6.19	5.46
TC1900000177.mm.2	4.58	3.19	2.63	0.017	0.8586	LOC102639117	secretoglobin family 2A member 2-like	2.63	Coding	4.45	3.17	3.2	4.8	4.25	4.61
TC0X00003234.mm.2	4.42	3.05	2.58	0.0049	0.8586	Cldn34b2	claudin 34B2	2.58	Coding	3.13	2.96	3.94	4.45	4.62	3.97
TC1400001182.mm.2	11.37	10.01	2.57	0.0003	0.8586	Irg1	immunoresponsive gene 1	2.57	Coding	10.69	10.06	9.95	11.71	11.36	11.37
TC0100002589.mm.2	7.29	5.93	2.55	0.0006	0.8586	Prkag3	protein kinase, AMP-activated, gamma 3 non-catatlytic subunit	2.55	Coding	5.94	5.93	6.24	6.65	7.28	7.3
TC0400001631.mm.2	4.91	3.66	2.38	1.17e-05	0.0863	Trim63	tripartite motif-containing 63	2.38	Multiple_Complex	3.73	3.43	3.66	4.81	4.96	4.92
TC0X00000277.mm.2	4.41	3.22	2.29	0.0067	0.8586	Gm21645	predicted gene, 21645 [Source:MGI Symbol;Acc:MGI:5435000]; predicted gene, 21645	2.29	Coding	3.22	3.21	3.6	4.35	3.65	4.47
TC0X00000282.mm.2	4.23	3.04	2.28	0.0463	0.8628	Gm21951	predicted gene, 21951	2.28	Coding	3.06	2.97	3.43	4.83	3.02	4.32
TC1700000773.mm.2	3.88	2.7	2.27	0.0048	0.8586	Olfr108	olfactory receptor 108	2.27	Coding	2.68	3.21	2.71	3.28	3.84	3.92
TC1100001264.mm.2	12.11	10.94	2.25	0.0008	0.8586	Wfdc17	WAP four-disulfide core domain 17	2.25	Coding	10.92	10.95	11.2	11.59	12.08	12.14
TC0400000532.mm.2	5.21	4.04	2.25	0.0027	0.8586	Msantd3	Myb/SANT-like DNA-binding domain containing 3	2.25	Multiple_Complex	3.99	3.71	4.5	5.24	5.18	4.66
TC1300001759.mm.2	6.13	4.97	2.24	0.0009	0.8586	Mylk4	myosin light chain kinase family, member 4	2.24	Multiple_Complex	4.94	5.23	4.8	6.09	5.6	6.21
TC1200000201.mm.2	7.76	6.65	2.16	0.0018	0.8586	Klf11	Kruppel-like factor 11	2.16	Coding	6.06	6.63	7.26	7.72	7.77	7.99
TC0400003522.mm.2	9.18	8.11	2.1	0.0027	0.8586	Zc3h12a	zinc finger CCCH type containing 12A	2.1	Multiple_Complex	8.85	8.14	8.08	9.34	9.17	9.19
TC0700002253.mm.2	4.91	3.85	2.09	0.0263	0.8586	Vmn2r41	vomeronasal 2, receptor 41	2.09	Coding	3.86	3.84	4.49	4.27	4.9	4.92
TC1200002520.mm.2	4.55	3.5	2.08	0.0097	0.8586	3110039M20Rik	RIKEN cDNA 3110039M20 gene	2.08	Multiple_Complex	3.53	3.46	3.92	5.08	4.6	3.92
TC1500000363.mm.2	3.82	2.77	2.08	0.0002	0.8586	4930548G14Rik	RIKEN cDNA 4930548G14 gene	2.08	Multiple_Complex	2.8	2.39	3.07	3.8	4.15	3.85
TC0800000231.mm.2	5.14	4.09	2.07	0.0105	0.8586	Gm15299	predicted pseudogene 15299	2.07	Multiple_Complex	4.03	4.15	4.91	5.55	4.92	5.1
TC0700000322.mm.2	5.11	4.07	2.07	0.0113	0.8586	Vmn1r155; Vmn1r107; Vmn1r165	vomeronasal 1 receptor 155; vomeronasal 1 receptor 107; vomeronasal 1 receptor 165	2.07	Coding	4.05	4.78	4.07	5.55	5.09	4.73
TC0700000343.mm.2	5.11	4.07	2.07	0.0113	0.8586	Vmn1r155	vomeronasal 1 receptor 155	2.07	Coding	4.05	4.78	4.07	5.55	5.09	4.73
TC0900003248.mm.2	7.61	6.56	2.06	0.0065	0.8586	Cx3cr1	chemokine (C-X3-C motif) receptor 1	2.06	Coding	7.32	6.31	6.55	7.82	7.59	7.44
TC1400001813.mm.2	5.17	4.15	2.03	0.0007	0.8586	Gm3543	predicted gene 3543 [Source:MGI Symbol;Acc:MGI:3781720]	2.03	Coding	4.13	4.17	3.89	5.32	4.66	5.17
TC0500000074.mm.2	4.69	3.68	2.01	0.0049	0.8586	Gm8906	predicted gene 8906 [Source:MGI Symbol;Acc:MGI:3779820]	2.01	Coding	3.61	3.69	3.73	5.44	4.62	4.13
TC1600001081.mm.2	7.53	8.55	-2.02	0.0099	0.8586	B3galt5	UDP-Gal:betaGlcNAc beta 1,3-galactosyltransferase, polypeptide 5	-2.02	Multiple_Complex	8.48	8.54	8.67	8.36	7.45	7.61
TC1300002293.mm.2	3.06	4.1	-2.06	0.0073	0.8586	Gm19659	PREDICTED: predicted gene, 19659 (Gm19659), mRNA.	-2.06	Coding	4.18	3.23	4.03	3.06	3.06	2.82
TC0X00001158.mm.2	2.9	3.96	-2.08	0.0026	0.8586	Cpxcr1	CPX chromosome region, candidate 1	-2.08	Coding	3.91	3.29	4.05	2.91	2.9	2.9
TC1400002008.mm.2	3.39	4.47	-2.11	0.0021	0.8586	Gm17175	predicted gene 17175 [Source:MGI Symbol;Acc:MGI:4938002]	-2.11	Coding	4.63	4.31	4.47	3.38	4.03	3.4
TC1100004266.mm.2	4.85	5.94	-2.12	0.0147	0.8586	Irgm2	immunity-related GTPase family M member 2	-2.12	Coding	4.9	5.99	6.35	4.66	4.85	4.85
TC0700003058.mm.2	6.99	8.15	-2.24	0.0395	0.8628	Mrgpra2b	MAS-related GPR, member A2B	-2.24	Coding	9.15	8.18	8.13	8.47	6.84	7.12

## Sheet: Expression_only_24h
Genes exclusively expressed at 24h in niMϕ treated with rTsCRT
ID	Gene Symbol	Description	Chromosome	Group
TC0100002589.mm.2	Prkag3	protein kinase, AMP-activated, gamma 3 non-catatlytic subunit	chr1	Coding
TC0400000532.mm.2	Msantd3	Myb/SANT-like DNA-binding domain containing 3	chr4	Multiple_Complex
TC0400001631.mm.2	Trim63	tripartite motif-containing 63	chr4	Multiple_Complex
TC0500000074.mm.2	Gm8906	predicted gene 8906 [Source:MGI Symbol;Acc:MGI:3779820]	chr5	Coding
TC0600001278.mm.2	Gm17482	predicted gene, 17482 [Source:MGI Symbol;Acc:MGI:4937116]	chr6	Coding
TC0700000322.mm.2	Vmn1r155; Vmn1r107; Vmn1r165	vomeronasal 1 receptor 155; vomeronasal 1 receptor 107; vomeronasal 1 receptor 165	chr7	Coding
TC0700000343.mm.2	Vmn1r155	vomeronasal 1 receptor 155	chr7	Coding
TC0700002253.mm.2	Vmn2r41	vomeronasal 2, receptor 41	chr7	Coding
TC0700003058.mm.2	Mrgpra2b	MAS-related GPR, member A2B	chr7	Coding
TC0800000231.mm.2	Gm15299	predicted pseudogene 15299	chr8	Multiple_Complex
TC0900003248.mm.2	Cx3cr1	chemokine (C-X3-C motif) receptor 1	chr9	Coding
TC0X00000282.mm.2	Gm21951	predicted gene, 21951	chrX	Coding
TC0X00001158.mm.2	Cpxcr1	CPX chromosome region, candidate 1	chrX	Coding
TC0X00003234.mm.2	Cldn34b2	claudin 34B2	chrX	Coding
TC1100001264.mm.2	Wfdc17	WAP four-disulfide core domain 17	chr11	Coding
TC1100004266.mm.2	Irgm2	immunity-related GTPase family M member 2	chr11	Coding
TC1200000201.mm.2	Klf11	Kruppel-like factor 11	chr12	Coding
TC1200002520.mm.2	3110039M20Rik	RIKEN cDNA 3110039M20 gene	chr12	Multiple_Complex
TC1300001759.mm.2	Mylk4	myosin light chain kinase family, member 4	chr13	Multiple_Complex
TC1300002293.mm.2	Gm19659	PREDICTED: predicted gene, 19659 (Gm19659), mRNA.	chr13	Coding
TC1400001813.mm.2	Gm3543	predicted gene 3543 [Source:MGI Symbol;Acc:MGI:3781720]	chr14	Coding
TC1400002008.mm.2	Gm17175	predicted gene 17175 [Source:MGI Symbol;Acc:MGI:4938002]	chr14	Coding
TC1500000363.mm.2	4930548G14Rik	RIKEN cDNA 4930548G14 gene	chr15	Multiple_Complex
TC1600000510.mm.2	Gm5416	predicted gene 5416	chr16	Coding
TC1600001081.mm.2	B3galt5	UDP-Gal:betaGlcNAc beta 1,3-galactosyltransferase, polypeptide 5	chr16	Multiple_Complex
TC1700000773.mm.2	Olfr108	olfactory receptor 108	chr17	Coding
TC1900000177.mm.2	LOC102639117	secretoglobin family 2A member 2-like	chr19	Coding

## Sheet: Expression_both_times
Genes expressed at 6 and 24h in niMϕ treated with rTsCRT
ID	Gene Symbol	Description	Chromosome	Group
TC0200003303.mm.2	Lcn2	lipocalin 2	chr2	Multiple_Complex
TC0200004599.mm.2	Il1a	interleukin 1 alpha	chr2	Coding
TC0200004602.mm.2	Il1b	interleukin 1 beta	chr2	Multiple_Complex
TC0400003522.mm.2	Zc3h12a	zinc finger CCCH type containing 12A	chr4	Multiple_Complex
TC0500000850.mm.2	Cxcl2	chemokine (C-X-C motif) ligand 2	chr5	Coding
TC0600001397.mm.2	Clec4a1	C-type lectin domain family 4, member a1	chr6	Coding
TC0X00000277.mm.2	Gm21645	predicted gene, 21645 [Source:MGI Symbol;Acc:MGI:5435000]; predicted gene, 21645	chrX	Coding
TC1400001182.mm.2	Irg1	immunoresponsive gene 1	chr14	Coding
