# Supplementary material for: Transcriptome profiling of macrophages persistently infected with human respiratory syncytial virus and effect of recombinant Taenia solium calreticulin on immune-related genes
Source: Front Microbiol. 2024 Sep 4;15:1402589. doi: 10.3389/fmicb.2024.1402589 (PMC11408361; doi:10.3389/fmicb.2024.1402589)
Supplement: Supplementary file 8 [file Data_Sheet_4.XLSX]

## Sheet: DAVID_niMϕ_processes_6h
Deregulated biological proceses predicted by DAVID software with gene expression data of niMϕ treated with rTsCRT at 6h
Category	Term	Count	%	PValue	Genes	List Total	Pop Hits	Pop Total	Fold Enrichment	Bonferroni	Benjamini	FDR
GOTERM_BP_DIRECT	GO:0006954.inflammatory response	15	32.6087	1.71112e-15	IL1RN, NOS2, CCL20, ACOD1, CXCL3, PTGS2, CXCL2, IL1A, CYSLTR1, CCL7, IL1B, CCL4, ZC3H12A, NFKBIZ, NFKBID	36	395	19984	21.0802	9.15934e-13	9.41117e-13	8.96628e-13
GOTERM_BP_DIRECT	GO:0032496.response to lipopolysaccharide	9	19.5652	1.08835e-09	NFKBIA, NOS2, IL1B, NOCT, SLCO1B2, NFKBIZ, ACOD1, IRAK3, PTGS2	36	190	19984	26.2947	5.98593e-07	2.99297e-07	2.85148e-07
GOTERM_BP_DIRECT	GO:0071222.cellular response to lipopolysaccharide	9	19.5652	3.50569e-08	IL1A, NOS2, IL1B, ZC3H12A, NFKBIZ, STAP1, ACOD1, CXCL3, CXCL2	36	296	19984	16.8784	1.92811e-05	6.4271e-06	6.12327e-06
GOTERM_BP_DIRECT	GO:0071356.cellular response to tumor necrosis factor	7	15.2174	1.86952e-07	NFKBIA, PID1, CCL7, CCL20, ZC3H12A, CCL4, ACOD1	36	146	19984	26.6149	0.000102818	2.57059e-05	2.44907e-05
GOTERM_BP_DIRECT	GO:0030593.neutrophil chemotaxis	6	13.0435	2.8487e-07	CCL7, CCL20, IL1B, CCL4, CXCL3, CXCL2	36	81	19984	41.1193	0.000156666	2.77739e-05	2.64609e-05
GOTERM_BP_DIRECT	GO:0071347.cellular response to interleukin-1	6	13.0435	3.02988e-07	CCL7, CCL20, ZC3H12A, CCL4, ACOD1, CXCL2	36	82	19984	40.6179	0.00016663	2.77739e-05	2.64609e-05
GOTERM_BP_DIRECT	GO:0006955.immune response	9	19.5652	1.72344e-06	CLEC4A1, IL1A, IL1RN, CCL7, CCL20, IL1B, CCL4, CXCL3, CXCL2	36	494	19984	10.1134	0.000947441	0.000135413	0.000129011
GOTERM_BP_DIRECT	GO:0070098.chemokine-mediated signaling pathway	5	10.8696	2.3425e-06	CCL7, CCL20, CCL4, CXCL3, CXCL2	36	54	19984	51.3992	0.00128755	0.000161047	0.000153434
GOTERM_BP_DIRECT	GO:0006935.chemotaxis	6	13.0435	3.73538e-06	CYSLTR1, CCL7, CCL20, CCL4, CXCL3, CXCL2	36	136	19984	24.4902	0.00205235	0.000228273	0.000217482
GOTERM_BP_DIRECT	GO:0032088.negative regulation of NF-kappaB transcription factor activity	5	10.8696	1.13429e-05	NFKBIA, ZC3H12A, ACOD1, IRAK3, NFKBID	36	80	19984	34.6944	0.00621922	0.00062386	0.000594369
GOTERM_BP_DIRECT	GO:0001660.fever generation	3	6.52174	2.97008e-05	IL1A, IL1RN, IL1B	36	5	19984	333.067	0.016203	0.00142062	0.00135346
GOTERM_BP_DIRECT	GO:2000379.positive regulation of reactive oxygen species metabolic process	4	8.69565	3.09953e-05	PID1, ZC3H12A, LCN2, ACOD1	36	35	19984	63.4413	0.0169032	0.00142062	0.00135346
GOTERM_BP_DIRECT	GO:0071346.cellular response to interferon-gamma	5	10.8696	4.13317e-05	CCL7, NOS2, CCL20, CCL4, ACOD1	36	111	19984	25.005	0.0224765	0.00174865	0.00166599
GOTERM_BP_DIRECT	GO:0071345.cellular response to cytokine stimulus	4	8.69565	7.09456e-05	NFKBIA, PID1, NOS2, NFKBIZ	36	46	19984	48.2705	0.0382699	0.00278715	0.00265539
GOTERM_BP_DIRECT	GO:0051384.response to glucocorticoid	4	8.69565	0.000259232	IL1RN, SLCO1B2, PTGS2, CXCL2	36	71	19984	31.2739	0.132896	0.00950517	0.00905583
GOTERM_BP_DIRECT	GO:0070374.positive regulation of ERK1 and ERK2 cascade	5	10.8696	0.00079289	IL1A, CCL7, CCL20, IL1B, CCL4	36	240	19984	11.5648	0.353552	0.0272556	0.0259672
GOTERM_BP_DIRECT	GO:0010575.positive regulation of vascular endothelial growth factor production	3	6.52174	0.00101757	IL1A, IL1B, PTGS2	36	27	19984	61.679	0.428762	0.0329214	0.0313651
GOTERM_BP_DIRECT	GO:0048247.lymphocyte chemotaxis	3	6.52174	0.00125694	CCL7, CCL20, CCL4	36	30	19984	55.5111	0.499303	0.0384066	0.036591
GOTERM_BP_DIRECT	GO:0009617.response to bacterium	5	10.8696	0.00161601	NOS2, LCN2, STAP1, ACOD1, ADGRL2	36	291	19984	9.53799	0.589149	0.0467792	0.0445678
GOTERM_BP_DIRECT	GO:0002548.monocyte chemotaxis	3	6.52174	0.00190969	CCL7, CCL20, CCL4	36	37	19984	45.009	0.650528	0.0525164	0.0500338
GOTERM_BP_DIRECT	GO:0032743.positive regulation of interleukin-2 production	3	6.52174	0.00234097	IL1A, IL1B, CARD11	36	41	19984	40.6179	0.724465	0.0589298	0.056144
GOTERM_BP_DIRECT	GO:0007165.signal transduction	9	19.5652	0.00235719	CYSLTR1, NOS2, CCL20, VMN1R54, IRAK3, TAS2R123, ADGRL2, CARD11, RAPGEF4	36	1393	19984	3.5865	0.726919	0.0589298	0.056144
GOTERM_BP_DIRECT	GO:0019221.cytokine-mediated signaling pathway	4	8.69565	0.00268361	IL1A, IL1B, NFKBIZ, IRAK3	36	159	19984	13.9651	0.7719	0.0625999	0.0596406
GOTERM_BP_DIRECT	GO:0045766.positive regulation of angiogenesis	4	8.69565	0.00273163	IL1A, CYSLTR1, IL1B, ZC3H12A	36	160	19984	13.8778	0.777861	0.0625999	0.0596406
GOTERM_BP_DIRECT	GO:0097192.extrinsic apoptotic signaling pathway in absence of ligand	3	6.52174	0.00306583	IL1A, IL1B, LCN2	36	47	19984	35.4326	0.815259	0.0674483	0.0642599
GOTERM_BP_DIRECT	GO:0010628.positive regulation of gene expression	6	13.0435	0.00344005	IL1A, PID1, IL1B, ZC3H12A, LCN2, STAP1	36	590	19984	5.6452	0.849725	0.0727703	0.0693303
GOTERM_BP_DIRECT	GO:0043547.positive regulation of GTPase activity	4	8.69565	0.00455782	CCL7, CCL20, CCL4, RAPGEF4	36	192	19984	11.5648	0.918937	0.0928445	0.0884555
GOTERM_BP_DIRECT	GO:0071466.cellular response to xenobiotic stimulus	3	6.52174	0.00478918	NOS2, IL1B, CCL4	36	59	19984	28.226	0.928666	0.0940732	0.0896261
GOTERM_BP_DIRECT	GO:0010942.positive regulation of cell death	3	6.52174	0.00544266	IL1B, ZC3H12A, PTGS2	36	63	19984	26.4339	0.950295	0.102888	0.0980244
GOTERM_BP_DIRECT	GO:0007249.I-kappaB kinase/NF-kappaB signaling	3	6.52174	0.00561208	NFKBIA, IL1B, CARD11	36	64	19984	26.0208	0.95474	0.102888	0.0980244
GOTERM_BP_DIRECT	GO:0042127.regulation of cell proliferation	4	8.69565	0.00607857	NFKBIA, PID1, NOS2, PTGS2	36	213	19984	10.4246	0.965035	0.107846	0.102747
GOTERM_BP_DIRECT	GO:0071407.cellular response to organic cyclic compound	3	6.52174	0.0080303	NFKBIA, NOS2, IL1B	36	77	19984	21.6277	0.988139	0.134745	0.128376
GOTERM_BP_DIRECT	GO:0050999.regulation of nitric-oxide synthase activity	2	4.34783	0.00872726	IL1A, IL1B	36	5	19984	222.044	0.991942	0.134745	0.128376
GOTERM_BP_DIRECT	GO:0032310.prostaglandin secretion	2	4.34783	0.00872726	NOS2, PTGS2	36	5	19984	222.044	0.991942	0.134745	0.128376
GOTERM_BP_DIRECT	GO:2000321.positive regulation of T-helper 17 cell differentiation	2	4.34783	0.00872726	NFKBIZ, NFKBID	36	5	19984	222.044	0.991942	0.134745	0.128376
GOTERM_BP_DIRECT	GO:0035690.cellular response to drug	3	6.52174	0.00885327	NOS2, IL1B, CCL4	36	81	19984	20.5597	0.992486	0.134745	0.128376
GOTERM_BP_DIRECT	GO:0034097.response to cytokine	3	6.52174	0.00906469	SLCO1B2, NFKBIZ, PTGS2	36	82	19984	20.3089	0.993318	0.134745	0.128376
GOTERM_BP_DIRECT	GO:2000503.positive regulation of natural killer cell chemotaxis	2	4.34783	0.0104638	CCL7, CCL4	36	6	19984	185.037	0.996928	0.15145	0.14429
GOTERM_BP_DIRECT	GO:0031622.positive regulation of fever generation	2	4.34783	0.0121974	IL1B, PTGS2	36	7	19984	158.603	0.998829	0.167714	0.159786
GOTERM_BP_DIRECT	GO:0033092.positive regulation of immature T cell proliferation in thymus	2	4.34783	0.0121974	IL1A, IL1B	36	7	19984	158.603	0.998829	0.167714	0.159786
GOTERM_BP_DIRECT	GO:0050729.positive regulation of inflammatory response	3	6.52174	0.0132482	NFKBIA, IL1B, NFKBIZ	36	100	19984	16.6533	0.999348	0.177719	0.169318
GOTERM_BP_DIRECT	GO:0050852.T cell receptor signaling pathway	3	6.52174	0.0137561	ZC3H12A, NFKBIZ, NFKBID	36	102	19984	16.3268	0.999509	0.180139	0.171624
GOTERM_BP_DIRECT	GO:0014050.negative regulation of glutamate secretion	2	4.34783	0.0156557	IL1RN, IL1B	36	9	19984	123.358	0.99983	0.195697	0.186446
GOTERM_BP_DIRECT	GO:0031394.positive regulation of prostaglandin biosynthetic process	2	4.34783	0.0156557	IL1B, PTGS2	36	9	19984	123.358	0.99983	0.195697	0.186446
GOTERM_BP_DIRECT	GO:0032755.positive regulation of interleukin-6 production	3	6.52174	0.0164203	IL1A, NOS2, IL1B	36	112	19984	14.869	0.999889	0.200693	0.191206
GOTERM_BP_DIRECT	GO:0007613.memory	3	6.52174	0.0181164	IL1RN, IL1B, PTGS2	36	118	19984	14.113	0.999957	0.216609	0.206369
GOTERM_BP_DIRECT	GO:0045944.positive regulation of transcription from RNA polymerase II promoter	7	15.2174	0.0198023	NFKBIA, IL1A, PID1, IL1B, ZC3H12A, NFKBIZ, ZFP593	36	1245	19984	3.12111	0.999983	0.23173	0.220775
GOTERM_BP_DIRECT	GO:0032308.positive regulation of prostaglandin secretion	2	4.34783	0.0208212	IL1A, IL1B	36	12	19984	92.5185	0.999991	0.238576	0.227298
GOTERM_BP_DIRECT	GO:0006952.defense response	3	6.52174	0.0236252	ACOD1, CXCL3, CXCL2	36	136	19984	12.2451	0.999998	0.265181	0.252645
GOTERM_BP_DIRECT	GO:0097398.cellular response to interleukin-17	2	4.34783	0.0242502	IL1B, NFKBIZ	36	14	19984	79.3016	0.999999	0.266752	0.254142
GOTERM_BP_DIRECT	GO:0061844.antimicrobial humoral immune response mediated by antimicrobial peptide	3	6.52174	0.0252634	CCL20, CXCL3, CXCL2	36	141	19984	11.8109	0.999999	0.272449	0.259569
GOTERM_BP_DIRECT	GO:0043123.positive regulation of I-kappaB kinase/NF-kappaB signaling	3	6.52174	0.027289	IL1A, IL1B, CARD11	36	147	19984	11.3288	1	0.288633	0.274989
GOTERM_BP_DIRECT	GO:0043065.positive regulation of apoptotic process	4	8.69565	0.0288764	NOS2, IL1B, LCN2, PTGS2	36	382	19984	5.81268	1	0.293719	0.279834
GOTERM_BP_DIRECT	GO:0050805.negative regulation of synaptic transmission	2	4.34783	0.0293719	IL1B, RAPGEF4	36	17	19984	65.3072	1	0.293719	0.279834
GOTERM_BP_DIRECT	GO:0070498.interleukin-1-mediated signaling pathway	2	4.34783	0.0293719	IL1B, IRAK3	36	17	19984	65.3072	1	0.293719	0.279834
GOTERM_BP_DIRECT	GO:0030595.leukocyte chemotaxis	2	4.34783	0.0310733	CCL4, CXCL2	36	18	19984	61.679	1	0.298989	0.284855
GOTERM_BP_DIRECT	GO:0010629.negative regulation of gene expression	4	8.69565	0.031448	NOS2, IL1B, NOCT, ZC3H12A	36	395	19984	5.62138	1	0.298989	0.284855
GOTERM_BP_DIRECT	GO:0051092.positive regulation of NF-kappaB transcription factor activity	3	6.52174	0.0315297	IL1B, IRAK3, CARD11	36	159	19984	10.4738	1	0.298989	0.284855
GOTERM_BP_DIRECT	GO:0035234.ectopic germ cell programmed cell death	2	4.34783	0.0361601	IL1A, IL1B	36	21	19984	52.8677	1	0.331468	0.315799
GOTERM_BP_DIRECT	GO:0048245.eosinophil chemotaxis	2	4.34783	0.0361601	CCL7, CCL4	36	21	19984	52.8677	1	0.331468	0.315799
GOTERM_BP_DIRECT	GO:0007204.positive regulation of cytosolic calcium ion concentration	3	6.52174	0.037951	IL1B, CXCL3, CXCL2	36	176	19984	9.46212	1	0.342182	0.326006
GOTERM_BP_DIRECT	GO:0032874.positive regulation of stress-activated MAPK cascade	2	4.34783	0.0429023	IL1A, IL1B	36	25	19984	44.4089	1	0.380585	0.362593
GOTERM_BP_DIRECT	GO:0002437.inflammatory response to antigenic stimulus	2	4.34783	0.0479288	IL1RN, CYSLTR1	36	28	19984	39.6508	1	0.418426	0.398646
GOTERM_BP_DIRECT	GO:0010468.regulation of gene expression	4	8.69565	0.0503514	NFKBIA, ZC3H12A, NFKBIZ, NFKBID	36	477	19984	4.65502	1	0.432708	0.412252
GOTERM_BP_DIRECT	GO:1900745.positive regulation of p38MAPK cascade	2	4.34783	0.0529296	IL1B, ZC3H12A	36	31	19984	35.8136	1	0.447866	0.426694
GOTERM_BP_DIRECT	GO:0010332.response to gamma radiation	2	4.34783	0.0562494	CCL7, CXCL2	36	33	19984	33.6431	1	0.461749	0.43992
GOTERM_BP_DIRECT	GO:0045840.positive regulation of mitotic nuclear division	2	4.34783	0.0562494	IL1A, IL1B	36	33	19984	33.6431	1	0.461749	0.43992
GOTERM_BP_DIRECT	GO:0070555.response to interleukin-1	2	4.34783	0.0595578	IL1B, IRAK3	36	35	19984	31.7206	1	0.474736	0.452294
GOTERM_BP_DIRECT	GO:0034612.response to tumor necrosis factor	2	4.34783	0.0595578	NOS2, PTGS2	36	35	19984	31.7206	1	0.474736	0.452294
GOTERM_BP_DIRECT	GO:0045824.negative regulation of innate immune response	2	4.34783	0.0612078	ACOD1, IRAK3	36	36	19984	30.8395	1	0.480918	0.458184
GOTERM_BP_DIRECT	GO:0002376.immune system process	4	8.69565	0.065535	ZC3H12A, LCN2, ACOD1, CARD11	36	532	19984	4.17377	1	0.507666	0.483667
GOTERM_BP_DIRECT	GO:0071310.cellular response to organic substance	2	4.34783	0.0694156	IL1B, NFKBIZ	36	41	19984	27.0786	1	0.522994	0.498271
GOTERM_BP_DIRECT	GO:0031663.lipopolysaccharide-mediated signaling pathway	2	4.34783	0.0694156	NFKBIA, IL1B	36	41	19984	27.0786	1	0.522994	0.498271
GOTERM_BP_DIRECT	GO:0050796.regulation of insulin secretion	2	4.34783	0.0726792	NOS2, IL1B	36	43	19984	25.8191	1	0.540183	0.514647
GOTERM_BP_DIRECT	GO:0046627.negative regulation of insulin receptor signaling pathway	2	4.34783	0.0743068	PID1, IL1B	36	44	19984	25.2323	1	0.541402	0.515809
GOTERM_BP_DIRECT	GO:0007186.G-protein coupled receptor signaling pathway	7	15.2174	0.074812	CYSLTR1, CCL7, CCL20, CCL4, VMN1R54, TAS2R123, ADGRL2	36	1714	19984	2.26708	1	0.541402	0.515809
GOTERM_BP_DIRECT	GO:0051781.positive regulation of cell division	2	4.34783	0.079173	IL1A, IL1B	36	47	19984	23.6217	1	0.562395	0.53581
GOTERM_BP_DIRECT	GO:0043124.negative regulation of I-kappaB kinase/NF-kappaB signaling	2	4.34783	0.0824033	ZC3H12A, NFKBID	36	49	19984	22.6576	1	0.562395	0.53581
GOTERM_BP_DIRECT	GO:0042177.negative regulation of protein catabolic process	2	4.34783	0.0824033	NOS2, IRAK3	36	49	19984	22.6576	1	0.562395	0.53581
GOTERM_BP_DIRECT	GO:0043407.negative regulation of MAP kinase activity	2	4.34783	0.0840143	IL1B, IRAK3	36	50	19984	22.2044	1	0.562395	0.53581
GOTERM_BP_DIRECT	GO:0043330.response to exogenous dsRNA	2	4.34783	0.0840143	NFKBIA, IRAK3	36	50	19984	22.2044	1	0.562395	0.53581
GOTERM_BP_DIRECT	GO:0030073.insulin secretion	2	4.34783	0.0872281	IL1RN, RAPGEF4	36	52	19984	21.3504	1	0.562395	0.53581
GOTERM_BP_DIRECT	GO:0045429.positive regulation of nitric oxide biosynthetic process	2	4.34783	0.0872281	IL1B, PTGS2	36	52	19984	21.3504	1	0.562395	0.53581
GOTERM_BP_DIRECT	GO:0031640.killing of cells of other organism	2	4.34783	0.0888309	CCL20, CXCL2	36	53	19984	20.9476	1	0.562395	0.53581
GOTERM_BP_DIRECT	GO:0042307.positive regulation of protein import into nucleus	2	4.34783	0.0888309	ZC3H12A, PTGS2	36	53	19984	20.9476	1	0.562395	0.53581
GOTERM_BP_DIRECT	GO:0034605.cellular response to heat	2	4.34783	0.090431	IL1A, PTGS2	36	54	19984	20.5597	1	0.562395	0.53581
GOTERM_BP_DIRECT	GO:0045907.positive regulation of vasoconstriction	2	4.34783	0.090431	CYSLTR1, PTGS2	36	54	19984	20.5597	1	0.562395	0.53581
GOTERM_BP_DIRECT	GO:0050776.regulation of immune response	2	4.34783	0.0920284	NFKBIZ, CARD11	36	55	19984	20.1859	1	0.562395	0.53581
GOTERM_BP_DIRECT	GO:0032715.negative regulation of interleukin-6 production	2	4.34783	0.0920284	ZC3H12A, IRAK3	36	55	19984	20.1859	1	0.562395	0.53581
GOTERM_BP_DIRECT	GO:0045600.positive regulation of fat cell differentiation	2	4.34783	0.0920284	NOCT, ZC3H12A	36	55	19984	20.1859	1	0.562395	0.53581
GOTERM_BP_DIRECT	GO:0043507.positive regulation of JUN kinase activity	2	4.34783	0.0952149	IL1RN, IL1B	36	57	19984	19.4776	1	0.575474	0.54827
GOTERM_BP_DIRECT	GO:0050714.positive regulation of protein secretion	2	4.34783	0.0999742	IL1A, RAPGEF4	36	60	19984	18.5037	1	0.591246	0.563296
GOTERM_BP_DIRECT	GO:0032757.positive regulation of interleukin-8 production	2	4.34783	0.0999742	NOS2, IL1B	36	60	19984	18.5037	1	0.591246	0.563296

## Sheet: EnrichrKG_niMϕ_processes_6h
Top 10 deregulated biological proceses predicted by EnrichrKG software with gene expression data of niMϕ treated with rTsCRT at 6h
Term	Library	p-value	q-value	z-score	combined score
cellular response to cytokine stimulus (GO:0071345)	GO_Biological_Process_2021	1.2391e-17	7.0256e-15	64.84	2524
cellular response to interleukin-1 (GO:0071347)	GO_Biological_Process_2021	6.1108e-16	1.4979e-13	105.2	3686
response to lipopolysaccharide (GO:0032496)	GO_Biological_Process_2021	7.9255e-16	1.4979e-13	102.4	3559
cytokine-mediated signaling pathway (GO:0019221)	GO_Biological_Process_2021	1.8942e-14	2.6851e-12	41.41	1309
inflammatory response (GO:0006954)	GO_Biological_Process_2021	2.1361e-12	2.4224e-10	57.47	1544
response to interleukin-1 (GO:0070555)	GO_Biological_Process_2021	4.9108e-12	4.6407e-10	110.2	2869
cellular response to molecule of bacterial origin (GO:0071219)	GO_Biological_Process_2021	3.9237e-11	3.1782e-09	80.49	1929
cellular response to lipopolysaccharide (GO:0071222)	GO_Biological_Process_2021	5.3087e-11	3.4452e-09	76.91	1820
cellular response to chemokine (GO:1990869)	GO_Biological_Process_2021	5.4685e-11	3.4452e-09	130.2	3077
cellular response to lipid (GO:0071396)	GO_Biological_Process_2021	7.74e-11	4.3886e-09	49.96	1163

## Sheet: DAVID_niMϕ_processes_24h
Deregulated biological proceses predicted by DAVID software with gene expression data of niMϕ treated with rTsCRT at 24h
Category	Term	Count	%	PValue	Genes	List Total	Pop Hits	Pop Total	Fold Enrichment	Bonferroni	Benjamini	FDR
GOTERM_BP_DIRECT	GO:0071222.cellular response to lipopolysaccharide	7	24.1379	1.60449e-07	CX3CR1, IL1A, IL1B, ZC3H12A, IRGM2, ACOD1, CXCL2	19	296	19984	24.8734	4.84545e-05	4.84556e-05	4.70116e-05
GOTERM_BP_DIRECT	GO:0006954.inflammatory response	6	20.6897	2.03836e-05	CX3CR1, IL1A, IL1B, ZC3H12A, ACOD1, CXCL2	19	395	19984	15.9765	0.00613701	0.00307793	0.0029862
GOTERM_BP_DIRECT	GO:0045766.positive regulation of angiogenesis	4	13.7931	0.000376249	CX3CR1, IL1A, IL1B, ZC3H12A	19	160	19984	26.2947	0.107428	0.0338215	0.0328136
GOTERM_BP_DIRECT	GO:2000379.positive regulation of reactive oxygen species metabolic process	3	10.3448	0.000447967	ZC3H12A, LCN2, ACOD1	19	35	19984	90.1534	0.126561	0.0338215	0.0328136
GOTERM_BP_DIRECT	GO:0097192.extrinsic apoptotic signaling pathway in absence of ligand	3	10.3448	0.000808678	IL1A, IL1B, LCN2	19	47	19984	67.1355	0.216763	0.0431282	0.0418429
GOTERM_BP_DIRECT	GO:0006955.immune response	5	17.2414	0.000856852	CLEC4A1, CX3CR1, IL1A, IL1B, CXCL2	19	494	19984	10.6456	0.228084	0.0431282	0.0418429
GOTERM_BP_DIRECT	GO:0009617.response to bacterium	4	13.7931	0.0021205	LCN2, IRGM2, ACOD1, B3GALT5	19	291	19984	14.4576	0.473272	0.0914844	0.0887581
GOTERM_BP_DIRECT	GO:0071347.cellular response to interleukin-1	3	10.3448	0.00243847	ZC3H12A, ACOD1, CXCL2	19	82	19984	38.4801	0.521604	0.0920522	0.089309
GOTERM_BP_DIRECT	GO:0045087.innate immune response	5	17.2414	0.00294421	CX3CR1, LCN2, IRGM2, ACOD1, WFDC17	19	691	19984	7.61063	0.589534	0.0987946	0.0958503
GOTERM_BP_DIRECT	GO:0001660.fever generation	2	6.89655	0.00449595	IL1A, IL1B	19	5	19984	420.716	0.743554	0.123434	0.119756
GOTERM_BP_DIRECT	GO:0050999.regulation of nitric-oxide synthase activity	2	6.89655	0.00449595	IL1A, IL1B	19	5	19984	420.716	0.743554	0.123434	0.119756
GOTERM_BP_DIRECT	GO:0033092.positive regulation of immature T cell proliferation in thymus	2	6.89655	0.00628897	IL1A, IL1B	19	7	19984	300.511	0.851217	0.15215	0.147616
GOTERM_BP_DIRECT	GO:0006952.defense response	3	10.3448	0.00654951	IRGM2, ACOD1, CXCL2	19	136	19984	23.2012	0.862545	0.15215	0.147616
GOTERM_BP_DIRECT	GO:0007204.positive regulation of cytosolic calcium ion concentration	3	10.3448	0.0107561	CX3CR1, IL1B, CXCL2	19	176	19984	17.9282	0.961839	0.214516	0.208123
GOTERM_BP_DIRECT	GO:0032308.positive regulation of prostaglandin secretion	2	6.89655	0.0107582	IL1A, IL1B	19	12	19984	175.298	0.961863	0.214516	0.208123
GOTERM_BP_DIRECT	GO:0002376.immune system process	4	13.7931	0.0113651	CX3CR1, ZC3H12A, LCN2, ACOD1	19	532	19984	7.90819	0.968315	0.214516	0.208123
GOTERM_BP_DIRECT	GO:0010628.positive regulation of gene expression	4	13.7931	0.0150124	IL1A, IL1B, ZC3H12A, LCN2	19	590	19984	7.13078	0.989622	0.255164	0.24756
GOTERM_BP_DIRECT	GO:0061760.antifungal innate immune response	2	6.89655	0.0152085	CLEC4A1, CX3CR1	19	17	19984	123.74	0.990228	0.255164	0.24756
GOTERM_BP_DIRECT	GO:0030595.leukocyte chemotaxis	2	6.89655	0.0160962	CX3CR1, CXCL2	19	18	19984	116.865	0.992558	0.255845	0.248221
GOTERM_BP_DIRECT	GO:0035234.ectopic germ cell programmed cell death	2	6.89655	0.018755	IL1A, IL1B	19	21	19984	100.17	0.996713	0.283201	0.274761
GOTERM_BP_DIRECT	GO:0019236.response to pheromone	3	10.3448	0.0207461	VMN1R107, VMN1R155, VMN1R165	19	249	19984	12.6722	0.99822	0.298349	0.289458
GOTERM_BP_DIRECT	GO:0032874.positive regulation of stress-activated MAPK cascade	2	6.89655	0.0222895	IL1A, IL1B	19	25	19984	84.1432	0.998895	0.305975	0.296856
GOTERM_BP_DIRECT	GO:0010575.positive regulation of vascular endothelial growth factor production	2	6.89655	0.0240523	IL1A, IL1B	19	27	19984	77.9103	0.999359	0.315817	0.306405
GOTERM_BP_DIRECT	GO:1900745.positive regulation of p38MAPK cascade	2	6.89655	0.0275688	IL1B, ZC3H12A	19	31	19984	67.8574	0.999785	0.333031	0.323106
GOTERM_BP_DIRECT	GO:0032691.negative regulation of interleukin-1 beta production	2	6.89655	0.0275688	CX3CR1, ZC3H12A	19	31	19984	67.8574	0.999785	0.333031	0.323106
GOTERM_BP_DIRECT	GO:0045840.positive regulation of mitotic nuclear division	2	6.89655	0.0293225	IL1A, IL1B	19	33	19984	63.7448	0.999875	0.340592	0.330442
GOTERM_BP_DIRECT	GO:0070555.response to interleukin-1	2	6.89655	0.0310733	TRIM63, IL1B	19	35	19984	60.1023	0.999928	0.34756	0.337203
GOTERM_BP_DIRECT	GO:0032743.positive regulation of interleukin-2 production	2	6.89655	0.0363077	IL1A, IL1B	19	41	19984	51.3068	0.999986	0.391604	0.379934
GOTERM_BP_DIRECT	GO:0051781.positive regulation of cell division	2	6.89655	0.0415154	IL1A, IL1B	19	47	19984	44.757	0.999997	0.432333	0.419449
GOTERM_BP_DIRECT	GO:0098586.cellular response to virus	2	6.89655	0.0449724	ZC3H12A, IRGM2	19	51	19984	41.2466	0.999999	0.444002	0.43077
GOTERM_BP_DIRECT	GO:0043065.positive regulation of apoptotic process	3	10.3448	0.0455764	KLF11, IL1B, LCN2	19	382	19984	8.26013	0.999999	0.444002	0.43077
GOTERM_BP_DIRECT	GO:0070098.chemokine-mediated signaling pathway	2	6.89655	0.0475575	CX3CR1, CXCL2	19	54	19984	38.9552	1	0.446059	0.432766
GOTERM_BP_DIRECT	GO:0010942.positive regulation of cell death	2	6.89655	0.055273	IL1B, ZC3H12A	19	63	19984	33.3901	1	0.446059	0.432766
GOTERM_BP_DIRECT	GO:0010595.positive regulation of endothelial cell migration	2	6.89655	0.055273	ZC3H12A, LCN2	19	63	19984	33.3901	1	0.446059	0.432766
GOTERM_BP_DIRECT	GO:0008285.negative regulation of cell proliferation	3	10.3448	0.0553962	KLF11, IL1A, IL1B	19	426	19984	7.40697	1	0.446059	0.432766
GOTERM_BP_DIRECT	GO:0042149.cellular response to glucose starvation	2	6.89655	0.0561266	ZC3H12A, PRKAG3	19	64	19984	32.8684	1	0.446059	0.432766
GOTERM_BP_DIRECT	GO:0035176.social behavior	2	6.89655	0.0561266	CX3CR1, IL1B	19	64	19984	32.8684	1	0.446059	0.432766
GOTERM_BP_DIRECT	GO:0035458.cellular response to interferon-beta	2	6.89655	0.0561266	IRGM2, ACOD1	19	64	19984	32.8684	1	0.446059	0.432766
GOTERM_BP_DIRECT	GO:0051384.response to glucocorticoid	2	6.89655	0.0620816	TRIM63, CXCL2	19	71	19984	29.6279	1	0.480735	0.466408
GOTERM_BP_DIRECT	GO:0032088.negative regulation of NF-kappaB transcription factor activity	2	6.89655	0.0696859	ZC3H12A, ACOD1	19	80	19984	26.2947	1	0.519493	0.504012
GOTERM_BP_DIRECT	GO:0030593.neutrophil chemotaxis	2	6.89655	0.0705273	IL1B, CXCL2	19	81	19984	25.9701	1	0.519493	0.504012
GOTERM_BP_DIRECT	GO:0043525.positive regulation of neuron apoptotic process	2	6.89655	0.0738854	IL1B, LCN2	19	85	19984	24.748	1	0.524799	0.50916
GOTERM_BP_DIRECT	GO:0010508.positive regulation of autophagy	2	6.89655	0.0747231	ZC3H12A, IRGM2	19	86	19984	24.4602	1	0.524799	0.50916
GOTERM_BP_DIRECT	GO:0046330.positive regulation of JNK cascade	2	6.89655	0.0913282	IL1A, IL1B	19	106	19984	19.8451	1	0.626844	0.608163
GOTERM_BP_DIRECT	GO:0032755.positive regulation of interleukin-6 production	2	6.89655	0.0962546	IL1A, IL1B	19	112	19984	18.782	1	0.645976	0.626725

## Sheet: EnrichrKG_niMϕ_processes_24h
Top 10 deregulated biological proceses predicted by EnrichrKG software with gene expression data of niMϕ treated with rTsCRT at 24h
Term	Library	p-value	q-value	z-score	combined score
cellular response to molecule of bacterial origin (GO:0071219)	GO_Biological_Process_2021	2.623e-12	6.8398e-10	364.8	9728
cellular response to lipopolysaccharide (GO:0071222)	GO_Biological_Process_2021	3.4029e-12	6.8398e-10	348.7	9208
response to lipopolysaccharide (GO:0032496)	GO_Biological_Process_2021	1.8908e-11	2.5337e-09	259.3	6403
cellular response to lipid (GO:0071396)	GO_Biological_Process_2021	1.3153e-10	1.3219e-08	185.7	4225
cellular response to oxygen-containing compound (GO:1901701)	GO_Biological_Process_2021	1.366e-09	1.0983e-07	124.1	2534
cellular response to cytokine stimulus (GO:0071345)	GO_Biological_Process_2021	1.5004e-08	1.0053e-06	82	1477
cellular response to interleukin-1 (GO:0071347)	GO_Biological_Process_2021	4.242e-07	2.4361e-05	105.1	1542
regulation of nitric oxide biosynthetic process (GO:0045428)	GO_Biological_Process_2021	6.1731e-07	3.102e-05	269.6	3855
regulation of immature T cell proliferation in thymus (GO:0033084)	GO_Biological_Process_2021	2.6974e-06	0.0001205	1428	18310
positive regulation of humoral immune response (GO:0002922)	GO_Biological_Process_2021	3.7755e-06	0.000141	1142	14260
