# Supplementary material for: Transcriptome profiling of macrophages persistently infected with human respiratory syncytial virus and effect of recombinant Taenia solium calreticulin on immune-related genes
Source: Front Microbiol. 2024 Sep 4;15:1402589. doi: 10.3389/fmicb.2024.1402589 (PMC11408361; doi:10.3389/fmicb.2024.1402589)
Supplement: Supplementary file 9 [file Data_Sheet_5.XLSX]

## Sheet: Gene_expression_piMϕ_6h
Gene expression of piMϕ treated with rTsCRT at 6h
#%result_name=Analysis_27
#%array_type=Clariom_S_Mouse
#%annotation=Clariom_S_Mouse.r1.na36.mm10.a1.transcript.csv
#%comparison=TRATADO vs NO_TRATADO
ID	TRATADO Avg (log2)	NO_TRATADO Avg (log2)	Fold Change	P-val	FDR P-val	Gene Symbol	Description	Fold Change	Group	6_7.sst-rma-gene-full.chp Signal	6_8.sst-rma-gene-full.chp Signal	6_9.sst-rma-gene-full.chp Signal	6_10.sst-rma-gene-full.chp Signal	6_11.sst-rma-gene-full.chp Signal	6_12.sst-rma-gene-full.chp Signal
TC1100001579.mm.2	7.82	5.21	6.1	0.0001	0.8417	Csf3	colony stimulating factor 3 (granulocyte)	6.1	Coding	6.07	4.41	5.18	7.74	8.68	7.32
TC1600001742.mm.2	11.22	8.9	5.02	0.0114	0.9677	Nfkbiz	nuclear factor of kappa light polypeptide gene enhancer in B cells inhibitor, zeta	5.02	Multiple_Complex	10.91	8.82	8.97	11.99	11.19	10.51
TC0200004602.mm.2	16.02	14.01	4.05	0.0008	0.9677	Il1b	interleukin 1 beta	4.05	Multiple_Complex	15.32	14	14.01	16.23	16.03	15.8
TC0500000283.mm.2	8.72	6.78	3.85	0.0002	0.9677	Il6	interleukin 6	3.85	Coding	7.07	5.63	6.76	8.1	8.77	8.68
TC0100001338.mm.2	13.71	11.83	3.66	0.0437	0.9677	Ptgs2	prostaglandin-endoperoxide synthase 2	3.66	Coding	13.93	11.89	11.77	14.08	13.75	13.24
TC0400003522.mm.2	12.12	10.32	3.48	6.7e-06	0.1488	Zc3h12a	zinc finger CCCH type containing 12A	3.48	Multiple_Complex	10.73	9.98	10.29	12.16	12.56	12.09
TC0500000850.mm.2	18.52	16.8	3.29	0.0005	0.9677	Cxcl2	chemokine (C-X-C motif) ligand 2	3.29	Coding	17.61	16.83	16.63	18.56	18.49	18.04
TC1100001171.mm.2	8.53	6.89	3.13	0.0005	0.9677	Nos2	nitric oxide synthase 2, inducible	3.13	Coding	6.5	6.83	7.47	7.93	8.6	8.94
TC0200002544.mm.2	12.7	11.18	2.86	4.75e-05	0.5271	Cd40	CD40 antigen	2.86	Multiple_Complex	11.32	10.85	11.2	12.65	13.18	12.35
TC1100000119.mm.2	10.55	9.1	2.73	0.0004	0.9677	Upp1	uridine phosphorylase 1	2.73	Multiple_Complex	9.55	9.11	9.09	10.55	11.02	10.06
TC0200004599.mm.2	16.81	15.47	2.53	0.002	0.9677	Il1a	interleukin 1 alpha	2.53	Coding	16.28	15.45	15.49	16.86	16.79	16.51
TC1700001954.mm.2	14.77	13.46	2.48	0.0214	0.9677	Tnf	tumor necrosis factor	2.48	Coding	14.95	13.35	13.56	15.71	14.85	14.69
TC1400001516.mm.2	4.66	3.38	2.43	0.0232	0.9677	Gm2244	predicted gene 2244	2.43	Coding	3.21	4.62	3.47	4.66	4.48	4.72
TC1200000142.mm.2	15.94	14.68	2.41	0.0075	0.9677	Odc1	ornithine decarboxylase, structural 1	2.41	Coding	15.51	14.39	14.65	16.32	16	15.4
TC1100002758.mm.2	6.51	5.27	2.37	0.0041	0.9677	Csf2	colony stimulating factor 2 (granulocyte-macrophage)	2.37	Coding	5.23	6.14	4.48	6.4	7.83	6.61
TC1100004150.mm.2	9.42	8.2	2.33	0.0143	0.9677	Socs3	suppressor of cytokine signaling 3	2.33	Multiple_Complex	9.33	8.16	8.24	9.43	9.36	9.47
TC0600002007.mm.2	4.41	3.22	2.28	0.0485	0.9677	Tsga13	testis specific gene A13	2.28	Coding	2.8	3.7	3.2	3.19	4.42	4.41
TC0700002384.mm.2	3.86	2.67	2.27	0.0022	0.9677	Sult2a7	sulfotransferase family 2A, dehydroepiandrosterone (DHEA)-preferring, member 7	2.27	Coding	3.21	2.58	2.7	3.4	3.85	3.87
TC1200000605.mm.2	4.82	3.7	2.18	0.0167	0.9677	Tomm20l	translocase of outer mitochondrial membrane 20 homolog (yeast)-like	2.18	Coding	3.73	4.34	3.57	4.82	4.17	4.83
TC1600001584.mm.2	4.06	2.94	2.17	0.0143	0.9677	Eaf2	ELL associated factor 2	2.17	Multiple_Complex	2.98	3.5	2.9	4.62	3.35	4.13
TC1000001301.mm.2	10.14	9.04	2.14	0.0088	0.9677	Phlda1	pleckstrin homology-like domain, family A, member 1	2.14	Coding	9.74	8.48	8.99	10.54	10.19	9.64
TC0400003275.mm.2	4.72	3.65	2.1	0.005	0.9677	Elavl4	ELAV (embryonic lethal, abnormal vision, Drosophila)-like 4 (Hu antigen D)	2.1	Multiple_Complex	3.65	4.32	3.46	4.78	4.71	4.43
TC1000003019.mm.2	13.98	12.91	2.09	0.0013	0.9677	Irak3	interleukin-1 receptor-associated kinase 3	2.09	Multiple_Complex	12.91	12.91	12.93	13.38	13.97	14.12
TC0500001062.mm.2	9.32	8.26	2.09	0.0419	0.9677	Gm17304	predicted gene, 17304 [Source:MGI Symbol;Acc:MGI:4936938]	2.09	Coding	8.26	9.54	8.26	9.26	9.35	9.7
TC0300002023.mm.2	12.97	11.93	2.05	0.0115	0.9677	Tm4sf1	transmembrane 4 superfamily member 1	2.05	Coding	12.73	11.76	11.96	12.95	13.28	12.67
TC1200001956.mm.2	5.2	4.17	2.03	0.0142	0.9677	Rab15	RAB15, member RAS oncogene family	2.03	Multiple_Complex	4.17	4.95	3.94	5.2	4.86	5.31
TC0200000581.mm.2	6.99	5.98	2.01	0.0128	0.9677	Naif1	nuclear apoptosis inducing factor 1	2.01	Coding	5.94	6.02	6.65	6.61	7.02	6.96
TC0700002271.mm.2	4.19	5.2	-2.01	0.0008	0.9677	Vmn2r-ps44	vomeronasal 2, receptor, pseudogene 44	-2.01	Multiple_Complex	5.3	4.87	5.2	4.06	4.49	4.17
TC0900002640.mm.2	6.07	7.08	-2.01	0.0008	0.9677	Tex9	testis expressed gene 9	-2.01	Multiple_Complex	7.09	6.81	7.07	6.05	6.4	6.09
TC0300002053.mm.2	3.36	4.4	-2.05	0.0011	0.9677	P2ry13	purinergic receptor P2Y, G-protein coupled 13	-2.05	Coding	4.75	3.89	4.45	3.25	3.36	3.46
TC0600003213.mm.2	3.09	4.14	-2.08	0.0431	0.9677	Klrb1	killer cell lectin-like receptor subfamily B member 1	-2.08	Multiple_Complex	3.04	4.17	4.12	3.09	3.37	2.81
TC0200004044.mm.2	3.68	4.83	-2.22	0.001	0.9677	Olfr1223	olfactory receptor 1223	-2.22	Coding	4.82	4.24	4.85	3.47	3.69	3.89
TC0200000661.mm.2	2.85	4.02	-2.24	0.0188	0.9677	Olfr342	olfactory receptor 342	-2.24	Coding	3.96	2.89	4.07	2.94	2.73	2.86
TC0700001816.mm.2	7.73	8.95	-2.32	0.0345	0.9677	Ypel3	yippee-like 3 (Drosophila)	-2.32	Multiple_Complex	7.34	8.99	9.51	6.71	7.73	7.73
TC1600000266.mm.2	6.82	8.04	-2.33	0.049	0.9677	Klhl24	kelch-like 24	-2.33	Multiple_Complex	6.8	7.99	8.29	6.82	6.83	7.17
TC0300001292.mm.2	6.76	8.01	-2.39	0.0142	0.9677	Tifa	TRAF-interacting protein with forkhead-associated domain	-2.39	Multiple_Complex	6.86	7.99	8.04	6.99	6.27	6.79
TC0100003029.mm.2	8.79	10.38	-3.02	0.0106	0.9677	Cxcr4	chemokine (C-X-C motif) receptor 4	-3.02	Coding	9.27	10.3	10.47	8.4	8.73	9.55
TC1700001227.mm.2	5.58	12.48	-119.7	0.0182	0.9677	Gm11096	predicted gene 11096 [Source:MGI Symbol;Acc:MGI:3779332]	-119.7	Coding	5.55	12.27	12.71	5.68	7.14	3.8

## Sheet: Expression_only_6h
Genes exclusively expressed at 6h in piMϕ treated with rTsCRT
ID	Gene Symbol	Description	Chromosome	Group
TC0100001338.mm.2	Ptgs2	prostaglandin-endoperoxide synthase 2	chr1	Coding
TC0100003029.mm.2	Cxcr4	chemokine (C-X-C motif) receptor 4	chr1	Coding
TC0200000581.mm.2	Naif1	nuclear apoptosis inducing factor 1	chr2	Coding
TC0200000661.mm.2	Olfr342	olfactory receptor 342	chr2	Coding
TC0200004044.mm.2	Olfr1223	olfactory receptor 1223	chr2	Coding
TC0300001292.mm.2	Tifa	TRAF-interacting protein with forkhead-associated domain	chr3	Multiple_Complex
TC0300002023.mm.2	Tm4sf1	transmembrane 4 superfamily member 1	chr3	Coding
TC0300002053.mm.2	P2ry13	purinergic receptor P2Y, G-protein coupled 13	chr3	Coding
TC0400003275.mm.2	Elavl4	ELAV (embryonic lethal, abnormal vision, Drosophila)-like 4 (Hu antigen D)	chr4	Multiple_Complex
TC0500001062.mm.2	Gm17304	predicted gene, 17304 [Source:MGI Symbol;Acc:MGI:4936938]	chr5	Coding
TC0600002007.mm.2	Tsga13	testis specific gene A13	chr6	Coding
TC0600003213.mm.2	Klrb1	killer cell lectin-like receptor subfamily B member 1	chr6	Multiple_Complex
TC0700001816.mm.2	Ypel3	yippee-like 3 (Drosophila)	chr7	Multiple_Complex
TC0700002271.mm.2	Vmn2r-ps44	vomeronasal 2, receptor, pseudogene 44	chr7	Multiple_Complex
TC0700002384.mm.2	Sult2a7	sulfotransferase family 2A, dehydroepiandrosterone (DHEA)-preferring, member 7	chr7	Coding
TC0900002640.mm.2	Tex9	testis expressed gene 9	chr9	Multiple_Complex
TC1000001301.mm.2	Phlda1	pleckstrin homology-like domain, family A, member 1	chr10	Coding
TC1100000119.mm.2	Upp1	uridine phosphorylase 1	chr11	Multiple_Complex
TC1100004150.mm.2	Socs3	suppressor of cytokine signaling 3	chr11	Multiple_Complex
TC1200000142.mm.2	Odc1	ornithine decarboxylase, structural 1	chr12	Coding
TC1200000605.mm.2	Tomm20l	translocase of outer mitochondrial membrane 20 homolog (yeast)-like	chr12	Coding
TC1200001956.mm.2	Rab15	RAB15, member RAS oncogene family	chr12	Multiple_Complex
TC1400001516.mm.2	Gm2244	predicted gene 2244	chr14	Coding
TC1600000266.mm.2	Klhl24	kelch-like 24	chr16	Multiple_Complex
TC1600001584.mm.2	Eaf2	ELL associated factor 2	chr16	Multiple_Complex
TC1600001742.mm.2	Nfkbiz	nuclear factor of kappa light polypeptide gene enhancer in B cells inhibitor, zeta	chr16	Multiple_Complex
TC1700001227.mm.2	Gm11096	predicted gene 11096 [Source:MGI Symbol;Acc:MGI:3779332]	chr17	Coding

## Sheet: Gene_expression_piMϕ_24h
Gene expression of piMϕ treated with rTsCRT at 24h
#%result_name=Analysis_28
#%array_type=Clariom_S_Mouse
#%annotation=Clariom_S_Mouse.r1.na36.mm10.a1.transcript.csv
#%comparison=TRATADO vs NO_TRATADO
ID	TRATADO Avg (log2)	NO_TRATADO Avg (log2)	Fold Change	P-val	FDR P-val	Gene Symbol	Description	Fold Change	Group	24_7.sst-rma-gene-full.chp Signal	24_8.sst-rma-gene-full.chp Signal	24_9.sst-rma-gene-full.chp Signal	24_10.sst-rma-gene-full.chp Signal	24_11.sst-rma-gene-full.chp Signal	24_12.sst-rma-gene-full.chp Signal
TC0500000283.mm.2	7.68	5.54	4.41	3.28e-06	0.0254	Il6	interleukin 6	4.41	Coding	5.51	4.7	5.71	7.74	7.62	7.68
TC0800000758.mm.2	9.08	6.98	4.3	7.74e-06	0.0287	Lrrc25	leucine rich repeat containing 25	4.3	Coding	7.74	7.03	6.92	9.1	9.07	9.23
TC1100001171.mm.2	9.55	7.5	4.13	0.0189	0.919	Nos2	nitric oxide synthase 2, inducible	4.13	Coding	9.85	7.41	6.63	11.68	9.37	9.71
TC0600001397.mm.2	9.13	7.12	4.03	0.0002	0.1944	Clec4a1	C-type lectin domain family 4, member a1	4.03	Coding	8.18	7.01	7.21	9.67	9.16	9.03
TC1700000214.mm.2	7.75	5.98	3.4	0.005	0.7623	Fpr2; Fpr3	formyl peptide receptor 2; formyl peptide receptor 3	3.4	Multiple_Complex	5.19	6	5.97	6.19	7.7	8.1
TC0700002623.mm.2	6.31	4.63	3.21	3.89e-06	0.0254	Pou2f2; Mir6537	POU domain, class 2, transcription factor 2; microRNA 6537	3.21	Multiple_Complex	4.82	4.61	4.48	6.3	6.58	6.06
TC0200004602.mm.2	14.88	13.2	3.19	5.93e-06	0.0263	Il1b	interleukin 1 beta	3.19	Multiple_Complex	13.55	13.23	13.16	14.65	15.08	14.88
TC1500000037.mm.2	11.6	9.98	3.07	6.74e-05	0.1247	Fyb	FYN binding protein	3.07	Multiple_Complex	10.65	9.96	10.01	11.84	11.58	11.44
TC0900000047.mm.2	8.73	7.2	2.87	0.0059	0.7853	Mmp3	matrix metallopeptidase 3	2.87	Coding	8.51	6.89	7.23	9.04	8.74	8.66
TC1000002008.mm.2	10.57	9.06	2.87	9.53e-07	0.0212	Marcks	myristoylated alanine rich protein kinase C substrate	2.87	Multiple_Complex	9.13	9.02	9.05	10.46	10.59	10.64
TC0500000842.mm.2	8.07	6.59	2.79	0.0003	0.2511	Ppbp	pro-platelet basic protein	2.79	Coding	6.1	7.01	6.62	7.7	8.04	8.51
TC0200003303.mm.2	17.66	16.18	2.78	3.98e-05	0.0885	Lcn2	lipocalin 2	2.78	Multiple_Complex	16.18	16.31	16.06	17.13	17.62	17.69
TC1900001498.mm.2	7.84	6.45	2.61	0.0003	0.2659	Blnk	B cell linker	2.61	Multiple_Complex	6.81	6.51	5.91	7.85	7.44	7.83
TC0200004217.mm.2	5.56	4.2	2.57	0.0019	0.7002	Fjx1	four jointed box 1 (Drosophila)	2.57	Coding	4.2	4.2	4.64	4.83	5.57	5.56
TC0400003522.mm.2	10.86	9.51	2.54	1.15e-05	0.0364	Zc3h12a	zinc finger CCCH type containing 12A	2.54	Multiple_Complex	9.7	9.54	9.27	11.05	10.84	10.74
TC0900002197.mm.2	8.33	7.06	2.41	0.0002	0.2068	Il10ra	interleukin 10 receptor, alpha	2.41	Coding	7.59	7.07	7.04	8.32	8.5	8.17
TC0500000850.mm.2	17.21	15.98	2.34	4.58e-06	0.0254	Cxcl2	chemokine (C-X-C motif) ligand 2	2.34	Coding	16.03	15.97	15.96	17.21	17.27	17.13
TC1000003019.mm.2	13.9	12.68	2.34	1.78e-05	0.0493	Irak3	interleukin-1 receptor-associated kinase 3	2.34	Multiple_Complex	12.97	12.68	12.68	13.9	13.89	13.92
TC1700001954.mm.2	13.17	11.96	2.32	0.0138	0.9053	Tnf	tumor necrosis factor	2.32	Coding	13.14	12.04	11.78	13.42	13.18	13.15
TC0X00000975.mm.2	6.21	5.02	2.28	0.0174	0.914	Itgb1bp2	integrin beta 1 binding protein 2	2.28	Multiple_Complex	6.08	5.09	4.94	6.45	5.91	6.23
TC0200000377.mm.2	6.43	5.25	2.25	3.4e-05	0.0839	Il1f6	interleukin 1 family, member 6	2.25	Multiple_Complex	5.44	5.09	5.24	6.42	6.61	6.25
TC0X00003400.mm.2	8.02	6.86	2.24	0.0118	0.9053	Gm6377	predicted gene 6377	2.24	Coding	6.69	7.33	6.84	7.2	8.02	8.01
TC0500003256.mm.2	10.3	9.14	2.23	0.0013	0.6319	Rilpl2	Rab interacting lysosomal protein-like 2	2.23	Coding	9.58	9.21	8.49	10.63	10.05	10.27
TC1600000508.mm.2	13.03	11.89	2.21	0.0324	0.9287	Gm5483	predicted gene 5483	2.21	Multiple_Complex	12.93	11.83	11.94	13.52	13.01	12.57
TC0500003243.mm.2	14.62	13.48	2.21	0.0021	0.7196	Hcar2	hydroxycarboxylic acid receptor 2	2.21	Coding	14.22	13.51	13.45	14.86	14.6	14.49
TC0600001053.mm.2	4.8	3.66	2.2	0.002	0.7075	Vmn1r41; Vmn1r50	vomeronasal 1 receptor 41; vomeronasal 1 receptor 50	2.2	Coding	3.36	4.03	3.63	5.4	4.75	4.34
TC0600002978.mm.2	12.73	11.6	2.19	0.0011	0.5976	Rassf4	Ras association (RalGDS/AF-6) domain family member 4	2.19	Coding	12.28	11.55	11.65	13.33	12.77	12.69
TC1100002758.mm.2	4.13	3.03	2.13	0.0007	0.4331	Csf2	colony stimulating factor 2 (granulocyte-macrophage)	2.13	Coding	3.05	3.02	3.33	4.14	3.71	4.28
TC0400002525.mm.2	6.48	5.41	2.11	0.001	0.5771	Sit1	suppression inducing transmembrane adaptor 1	2.11	Multiple_Complex	5.65	5.25	5.38	6.52	5.98	6.72
TC1100001579.mm.2	5.16	4.09	2.1	0.0025	0.7459	Csf3	colony stimulating factor 3 (granulocyte)	2.1	Coding	3.89	4.08	4.1	5.93	5.08	4.6
TC1500000073.mm.2	4.62	3.59	2.05	0.0163	0.914	Ugt3a2	UDP glycosyltransferases 3 family, polypeptide A2	2.05	Multiple_Complex	3.82	3.55	3.6	4.58	4.67	3.77
TC0200002544.mm.2	11.56	10.55	2.02	0.0004	0.3166	Cd40	CD40 antigen	2.02	Multiple_Complex	10.91	10.23	10.53	11.45	11.57	11.64
TC1600000511.mm.2	12.89	11.89	2.01	0.025	0.9226	2010005H15Rik	RIKEN cDNA 2010005H15 gene	2.01	Coding	12.84	11.87	11.9	13.2	12.86	12.67
TC0500000466.mm.2	9.83	8.82	2.01	0.0002	0.2369	Bst1	bone marrow stromal cell antigen 1	2.01	Multiple_Complex	8.79	8.64	9.13	9.81	9.69	9.99
TC0100000300.mm.2	6.91	7.98	-2.11	0.0029	0.7459	Il18rap	interleukin 18 receptor accessory protein	-2.11	Multiple_Complex	7.93	8.04	7.31	6.92	6.89	7.08
TC1100000056.mm.2	5.86	6.99	-2.18	0.0222	0.9226	Thoc5	THO complex 5	-2.18	Multiple_Complex	6.32	7.05	6.93	5.86	6.55	5.85
TC0800001898.mm.2	4.21	5.45	-2.36	0.0003	0.2511	Adam3	a disintegrin and metallopeptidase domain 3 (cyritestin)	-2.36	Multiple_Complex	4.96	5.42	5.48	4.47	4.08	4.19
TC0900000599.mm.2	5.06	6.47	-2.65	0.0016	0.6576	Il18	interleukin 18	-2.65	Multiple_Complex	6.56	6.41	5.73	5.5	5.09	5.04

## Sheet: Expression_only_24h
Genes exclusively expressed at 24h in piMϕ treated with rTsCRT
ID	Gene Symbol	Description	Chromosome	Group
TC0100000300.mm.2	Il18rap	interleukin 18 receptor accessory protein	chr1	Multiple_Complex
TC0200000377.mm.2	Il1f6	interleukin 1 family, member 6	chr2	Multiple_Complex
TC0200004217.mm.2	Fjx1	four jointed box 1 (Drosophila)	chr2	Coding
TC0400002525.mm.2	Sit1	suppression inducing transmembrane adaptor 1	chr4	Multiple_Complex
TC0500000466.mm.2	Bst1	bone marrow stromal cell antigen 1	chr5	Multiple_Complex
TC0500003243.mm.2	Hcar2	hydroxycarboxylic acid receptor 2	chr5	Coding
TC0500003256.mm.2	Rilpl2	Rab interacting lysosomal protein-like 2	chr5	Coding
TC0600001053.mm.2	Vmn1r41; Vmn1r50	vomeronasal 1 receptor 41; vomeronasal 1 receptor 50	chr6	Coding
TC0700002623.mm.2	Pou2f2; Mir6537	POU domain, class 2, transcription factor 2; microRNA 6537	chr7	Multiple_Complex
TC0800001898.mm.2	Adam3	a disintegrin and metallopeptidase domain 3 (cyritestin)	chr8	Multiple_Complex
TC0900000047.mm.2	Mmp3	matrix metallopeptidase 3	chr9	Coding
TC0900000599.mm.2	Il18	interleukin 18	chr9	Multiple_Complex
TC0900002197.mm.2	Il10ra	interleukin 10 receptor, alpha	chr9	Coding
TC0X00000975.mm.2	Itgb1bp2	integrin beta 1 binding protein 2	chrX	Multiple_Complex
TC1000002008.mm.2	Marcks	myristoylated alanine rich protein kinase C substrate	chr10	Multiple_Complex
TC1100000056.mm.2	Thoc5	THO complex 5	chr11	Multiple_Complex
TC1500000073.mm.2	Ugt3a2	UDP glycosyltransferases 3 family, polypeptide A2	chr15	Multiple_Complex
TC1600000508.mm.2	Gm5483	predicted gene 5483	chr16	Multiple_Complex
TC1600000511.mm.2	2010005H15Rik	RIKEN cDNA 2010005H15 gene	chr16	Coding
TC1900001498.mm.2	Blnk	B cell linker	chr19	Multiple_Complex

## Sheet: Gene_expression_piMϕ_48h
Gene expression of piMϕ treated with rTsCRT at 48h
#%result_name=Analysis_26
#%array_type=Clariom_S_Mouse
#%annotation=Clariom_S_Mouse.r1.na36.mm10.a1.transcript.csv
#%comparison=TRATADO vs NO_TRATADO
ID	TRATADO Avg (log2)	NO_TRATADO Avg (log2)	Fold Change	P-val	FDR P-val	Gene Symbol	Description	Fold Change	Group	48_1.sst-rma-gene-full.chp Signal	48_2.sst-rma-gene-full.chp Signal	48_3.sst-rma-gene-full.chp Signal	48_4.sst-rma-gene-full.chp Signal	48_5.sst-rma-gene-full.chp Signal	48_6.sst-rma-gene-full.chp Signal
TC0200003303.mm.2	16.99	13.62	10.34	8.26e-10	1.83e-05	Lcn2	lipocalin 2	10.34	Multiple_Complex	13.49	13.62	13.77	17	16.99	17.04
TC0200004602.mm.2	12.73	10.15	5.96	1.1e-08	0.0001	Il1b	interleukin 1 beta	5.96	Multiple_Complex	10.16	9.86	10.15	12.72	12.63	12.74
TC0500000842.mm.2	8.67	6.14	5.77	1.61e-08	0.0001	Ppbp	pro-platelet basic protein	5.77	Coding	6.33	6.03	6.13	8.67	8.56	8.67
TC0900000008.mm.2	15.03	12.65	5.19	0.0019	0.1395	Gm10715	predicted gene 10715 [Source:MGI Symbol;Acc:MGI:3642376]	5.19	Coding	12.56	12.74	13.89	14.59	15.06	16.82
TC0600001397.mm.2	9.65	7.42	4.67	1.24e-06	0.0027	Clec4a1	C-type lectin domain family 4, member a1	4.67	Coding	7.4	6.77	7.44	9.44	9.61	9.95
TC1100004229.mm.2	8.16	5.97	4.59	3.34e-08	0.0002	Cbr2	carbonyl reductase 2	4.59	Multiple_Complex	5.97	6	5.93	8.18	8.15	8.46
TC0900000002.mm.2	15.85	13.8	4.14	0.0031	0.1681	Gm11168	predicted gene 11168 [Source:MGI Symbol;Acc:MGI:3779420]	4.14	Coding	13.29	13.8	14.32	14.84	15.72	17.21
TC0900000004.mm.2	15.67	13.72	3.87	0.0016	0.1312	Gm10720	predicted gene 10720 [Source:MGI Symbol;Acc:MGI:3641687]	3.87	Coding	13.27	13.76	14.02	14.81	15.54	16.91
TC1500001656.mm.2	6.54	4.68	3.64	3.36e-05	0.0165	Sla	src-like adaptor	3.64	Multiple_Complex	5.29	4.3	4.61	6.4	6.63	6.55
TC1100001264.mm.2	16.4	14.55	3.61	2.51e-07	0.0009	Wfdc17	WAP four-disulfide core domain 17	3.61	Coding	14.59	14.53	14.55	16.42	16.14	16.39
TC1400001514.mm.2	10.48	8.72	3.4	0.0031	0.1658	Gm21738	predicted gene, 21738 [Source:MGI Symbol;Acc:MGI:5433902]	3.4	Coding	8.31	8.67	9.78	10.36	10.59	12.39
TC1700000214.mm.2	8.03	6.27	3.38	5.23e-06	0.0061	Fpr2; Fpr3	formyl peptide receptor 2; formyl peptide receptor 3	3.38	Multiple_Complex	6.4	6.2	6.26	8.12	8	7.56
TC0900000007.mm.2	15.03	13.28	3.35	0.0027	0.1592	Gm17535	predicted gene, 17535 [Source:MGI Symbol;Acc:MGI:4937169]	3.35	Coding	12.83	13.3	13.71	14.22	14.91	16.18
TC0900000001.mm.2	13.88	12.31	2.95	0.0032	0.1692	Gm10718; Gm10722	predicted gene 10718 [Source:MGI Symbol;Acc:MGI:3642028]; predicted gene 10722 [Source:MGI Symbol;Acc:MGI:3642024]	2.95	Multiple_Complex	11.87	12.28	12.83	13.64	14.07	16.14
TC0900000005.mm.2	15.35	13.82	2.88	0.0079	0.2639	Gm10719	predicted gene 10719 [Source:MGI Symbol;Acc:MGI:3641690]	2.88	Coding	13.49	13.83	14.14	14.45	15.21	16.67
TC0200004599.mm.2	14.39	12.89	2.84	2.71e-07	0.0009	Il1a	interleukin 1 alpha	2.84	Coding	12.89	12.88	12.9	14.42	14.37	14.4
TC1200001988.mm.2	9.28	7.79	2.8	0.0004	0.0599	Zfp36l1	zinc finger protein 36, C3H type-like 1	2.8	Multiple_Complex	8.37	7.79	7.23	9.6	9.25	9.1
TC1300000157.mm.2	9.88	8.42	2.75	8.67e-05	0.0279	Aoah	acyloxyacyl hydrolase	2.75	Multiple_Complex	8.85	8.38	8.46	9.47	9.86	9.91
TC0200001502.mm.2	14.63	13.19	2.71	0.0032	0.1695	Gm10801	predicted gene 10801 [Source:MGI Symbol;Acc:MGI:3641656]	2.71	Multiple_Complex	12.66	13.13	13.86	14.46	14.79	16.5
TC0800002905.mm.2	5.2	3.78	2.69	9.3e-05	0.0288	Hp	haptoglobin	2.69	Coding	3.75	4.18	3.8	5.25	4.79	5.17
TC0X00001829.mm.2	15.65	14.23	2.69	1.02e-06	0.0025	Cybb	cytochrome b-245, beta polypeptide	2.69	Multiple_Complex	14.37	14.11	14.22	15.64	15.65	15.68
TC0200002542.mm.2	15.16	13.78	2.61	1.32e-06	0.0027	Mmp9	matrix metallopeptidase 9	2.61	Multiple_Complex	13.68	13.88	13.78	15.16	15.19	15.05
TC0900000006.mm.2	16.69	15.32	2.58	0.0072	0.2509	Gm10717	predicted gene 10717 [Source:MGI Symbol;Acc:MGI:3642031]	2.58	Coding	14.65	15.37	15.62	15.99	16.58	18.07
TC0X00003400.mm.2	7.25	5.89	2.56	0.0002	0.0451	Gm6377	predicted gene 6377	2.56	Coding	6.35	5.87	5.48	7.4	6.99	7.27
TC1900001131.mm.2	12.32	11	2.49	4.45e-05	0.019	Ms4a7	membrane-spanning 4-domains, subfamily A, member 7	2.49	Multiple_Complex	11.46	11.02	10.91	12.31	12.26	12.41
TC0900000003.mm.2	16.03	14.76	2.42	0.0099	0.2869	Gm10721	predicted gene 10721 [Source:MGI Symbol;Acc:MGI:3641688]	2.42	Coding	14.35	14.8	15.03	15.2	15.94	17.07
TC0100003836.mm.2	11.42	10.15	2.42	3.04e-06	0.004	Hsd11b1	hydroxysteroid 11-beta dehydrogenase 1	2.42	Multiple_Complex	10.16	10.03	10.23	11.41	11.55	11.32
TC0900003125.mm.2	11.17	9.9	2.41	1.84e-06	0.0032	Ccrl2	chemokine (C-C motif) receptor-like 2	2.41	Coding	10.01	9.9	9.89	11.18	11.15	11.3
TC1700002352.mm.2	14.23	12.98	2.38	6.06e-06	0.0064	C3	complement component 3	2.38	Multiple_Complex	13.06	12.98	12.9	14.24	14.02	14.31
TC0100003240.mm.2	6.06	4.83	2.35	2.01e-05	0.0139	Prg4	proteoglycan 4 (megakaryocyte stimulating factor, articular superficial zone protein)	2.35	Coding	4.87	4.26	4.78	6.01	6.29	6.07
TC1200001768.mm.2	13.37	12.14	2.34	1.27e-05	0.0097	Nfkbia	nuclear factor of kappa light polypeptide gene enhancer in B cells inhibitor, alpha	2.34	Coding	12.12	12.39	11.93	13.34	13.46	13.37
TC1500000037.mm.2	11.42	10.2	2.32	4.26e-06	0.0053	Fyb	FYN binding protein	2.32	Multiple_Complex	10.2	10.21	10.34	11.42	11.5	11.33
TC0100001871.mm.2	6.32	5.11	2.31	0.0034	0.1736	Lamb3	laminin, beta 3	2.31	Multiple_Complex	4.59	5.56	5.15	6.33	6.31	5.73
TC1700000148.mm.2	14.04	12.85	2.27	7.46e-06	0.0075	Sod2	superoxide dismutase 2, mitochondrial	2.27	Multiple_Complex	12.84	12.94	12.78	14.03	14.04	13.84
TC1900001130.mm.2	9.2	8.04	2.23	2.13e-05	0.0141	Ms4a14	PREDICTED: membrane-spanning 4-domains, subfamily A, member 14 (Ms4a14), mRNA.	2.23	Coding	8.06	7.81	8.25	9.2	9.12	9.2
TC0500003399.mm.2	6.89	5.74	2.22	8.84e-05	0.0281	Ccl24	chemokine (C-C motif) ligand 24	2.22	Coding	5.48	5.97	5.76	6.92	6.63	6.87
TC1400001868.mm.2	12.48	11.33	2.22	7.75e-05	0.0269	Ear1	eosinophil-associated, ribonuclease A family, member 1	2.22	Coding	11.06	11.61	11.33	12.63	12.3	12.49
TC1700001877.mm.2	12.22	11.07	2.21	2.4e-05	0.0141	Angptl4	angiopoietin-like 4	2.21	Multiple_Complex	11.08	11.07	11.2	12.21	11.96	12.23
TC0200004196.mm.2	17.9	16.77	2.19	0.0018	0.1369	Gm10800	predicted gene 10800 [Source:MGI Symbol;Acc:MGI:3641657]	2.19	Coding	16.41	16.71	17.31	17.74	17.95	18.83
TC0800000758.mm.2	8.25	7.12	2.18	3.99e-05	0.0177	Lrrc25	leucine rich repeat containing 25	2.18	Coding	6.87	7.15	7.33	8.24	8.64	8.26
TC1400001656.mm.2	5.78	4.66	2.17	8.28e-05	0.0271	Cacna1d	calcium channel, voltage-dependent, L type, alpha 1D subunit	2.17	Coding	4.52	4.69	4.66	5.37	5.76	5.85
TC0600001279.mm.2	11.74	10.63	2.17	4.77e-05	0.02	Pparg	peroxisome proliferator activated receptor gamma	2.17	Coding	10.65	10.94	10.61	11.88	11.63	11.73
TC1500002075.mm.2	14.03	12.93	2.14	1.22e-05	0.0097	Abcd2	ATP-binding cassette, sub-family D (ALD), member 2	2.14	Multiple_Complex	12.98	12.94	12.87	14.04	13.84	14.02
TC1500001777.mm.2	10.09	9.01	2.12	2.63e-05	0.015	Dgat1	diacylglycerol O-acyltransferase 1	2.12	Multiple_Complex	9.09	8.92	9.01	9.86	10.18	10.1
TC0X00003359.mm.2	10.35	9.26	2.12	1.92e-05	0.0138	Tlr8	toll-like receptor 8	2.12	Multiple_Complex	9.4	9.25	9.19	10.37	10.29	10.67
TC0700004207.mm.2	10.6	9.53	2.11	1.12e-05	0.0096	Igsf6	immunoglobulin superfamily, member 6	2.11	Coding	9.64	9.32	9.55	10.61	10.6	10.77
TC0900001155.mm.2	13.04	11.96	2.1	1.18e-05	0.0097	Ctsh	cathepsin H	2.1	Multiple_Complex	11.74	12.03	11.97	13.04	12.95	13.1
TC0600002978.mm.2	12.91	11.84	2.1	5.52e-06	0.0061	Rassf4	Ras association (RalGDS/AF-6) domain family member 4	2.1	Coding	11.85	11.89	11.78	12.96	12.91	12.87
TC1700001034.mm.2	6.27	5.25	2.03	0.0018	0.1372	Adgre1	adhesion G protein-coupled receptor E1	2.03	Multiple_Complex	5.89	4.9	5.19	6.27	6.27	6.59
TC1400002632.mm.2	10.91	9.88	2.03	0.0003	0.0551	Kctd12; Mir5130	potassium channel tetramerisation domain containing 12; microRNA 5130	2.03	Multiple_Complex	10.06	9.79	9.87	10.98	10.89	10.52
TC0900000387.mm.2	4.2	3.19	2.01	0.0211	0.369	Olfr890	olfactory receptor 890	2.01	Coding	3.74	3.22	3.08	4.23	4.18	3.55
TC1500001730.mm.2	14.95	13.94	2.01	2.23e-05	0.0141	Ly6c2	lymphocyte antigen 6 complex, locus C2	2.01	Coding	14.04	13.96	13.79	15.05	14.84	14.95
TC0200000591.mm.2	10.84	11.86	-2.03	7.3e-05	0.0261	Sh2d3c	SH2 domain containing 3C	-2.03	Multiple_Complex	12.12	11.84	11.64	10.93	10.75	10.84
TC0500000808.mm.2	4.12	5.14	-2.03	0.0106	0.2949	Gm7714	predicted gene 7714	-2.03	Coding	5.1	5.18	4.57	4.08	4.16	4.63
TC1500000308.mm.2	5.08	6.11	-2.05	3.64e-05	0.0168	Dcstamp	dentrocyte expressed seven transmembrane protein	-2.05	Coding	6.42	6.09	5.97	4.89	5.12	5.07
TC1000002211.mm.2	9.19	10.24	-2.06	0.0002	0.0434	Oit3	oncoprotein induced transcript 3	-2.06	Multiple_Complex	10.22	10.58	9.94	9.2	9.07	9.32
TC0100003204.mm.2	15.14	16.2	-2.09	1.01e-05	0.009	Rgs2	regulator of G-protein signaling 2	-2.09	Multiple_Complex	16.2	16.12	16.2	15.24	15.13	15.04
TC0700000157.mm.2	3.21	4.29	-2.11	0.033	0.4279	Vmn1r88	vomeronasal 1 receptor, 88	-2.11	Coding	4.32	4.26	3.22	3.2	3.41	3.11
TC0500003175.mm.2	6.45	7.55	-2.15	9.89e-06	0.009	Oas2	2-5 oligoadenylate synthetase 2; 2'-5' oligoadenylate synthetase 2	-2.15	Multiple_Complex	7.62	7.55	7.48	6.56	6.28	6.46
TC1700000070.mm.2	8.01	9.13	-2.17	7.72e-05	0.0269	Rps6ka2	ribosomal protein S6 kinase, polypeptide 2	-2.17	Coding	9.14	9.02	9.21	8.17	8.02	7.52
TC0700004530.mm.2	6.9	8.02	-2.17	0.0003	0.0498	Irf7	interferon regulatory factor 7	-2.17	Multiple_Complex	8	7.78	8.04	7.22	6.91	6.55
TC0600002904.mm.2	9.32	10.44	-2.17	6.6e-05	0.0248	Srgap3	SLIT-ROBO Rho GTPase activating protein 3	-2.17	Multiple_Complex	10.45	10.46	10.41	9.31	9.68	9.19
TC0700001630.mm.2	7.18	8.3	-2.18	0.0002	0.0385	Adm	adrenomedullin	-2.18	Coding	8.31	8.3	8.38	6.71	7.48	7.23
TC0700001689.mm.2	8.66	9.79	-2.18	7.94e-06	0.0077	Xylt1	xylosyltransferase 1	-2.18	Multiple_Complex	9.8	9.65	9.88	8.66	8.63	8.74
TC1600001395.mm.2	6	7.14	-2.21	2.31e-05	0.0141	Masp1	mannan-binding lectin serine peptidase 1	-2.21	Coding	7.26	7.01	7.16	6.2	5.99	5.82
TC1000000077.mm.2	4.8	5.94	-2.21	0.0095	0.2824	Gm10944	predicted gene 10944 [Source:MGI Symbol;Acc:MGI:3779154]	-2.21	Coding	6.09	5.95	5.93	3.61	5.5	4.91
TC1700002089.mm.2	8.09	9.24	-2.22	0.001	0.1051	Olfr132	olfactory receptor 132	-2.22	Coding	9.45	9.27	8.94	8.05	8.65	8.13
TC1600001770.mm.2	6.49	7.67	-2.27	0.0013	0.1215	St3gal6	ST3 beta-galactoside alpha-2,3-sialyltransferase 6	-2.27	Multiple_Complex	7.95	7.68	7.36	6.05	6.44	7.02
TC1400001399.mm.2	5.52	6.74	-2.32	0.0421	0.4587	Gm8265	predicted gene 8265 [Source:MGI Symbol;Acc:MGI:3779792]	-2.32	Coding	5.81	6.88	6.68	4.71	5.55	6.28
TC0900002997.mm.2	6.55	7.82	-2.41	3.35e-05	0.0165	Col6a6	collagen, type VI, alpha 6	-2.41	Coding	7.84	8.01	7.6	6.33	6.79	6.54
TC1400000176.mm.2	10.99	12.38	-2.61	7.6e-07	0.0021	Plau	plasminogen activator, urokinase	-2.61	Coding	12.38	12.47	12.35	11.06	11	10.91
TC0200002223.mm.2	8.06	9.47	-2.67	2.3e-06	0.0034	Cst7	cystatin F (leukocystatin)	-2.67	Coding	9.47	9.54	9.23	8.08	8.06	8.05
TC0600001369.mm.2	8.15	9.58	-2.7	1.86e-06	0.0032	Usp18	ubiquitin specific peptidase 18	-2.7	Coding	9.72	9.57	9.51	8.12	8.18	7.8
TC0100000476.mm.2	7.82	9.26	-2.72	2.55e-06	0.0035	Cd28	CD28 antigen	-2.72	Multiple_Complex	9.27	9.16	9.34	8.05	7.81	7.74
TC0600001278.mm.2	5.17	6.67	-2.83	0.0016	0.1308	Gm17482	predicted gene, 17482 [Source:MGI Symbol;Acc:MGI:4937116]	-2.83	Coding	6.7	7.2	6.08	5.22	3.5	5.13
TC1200001348.mm.2	6.27	7.8	-2.89	2.37e-05	0.0141	Efr3b	EFR3 homolog B (S. cerevisiae)	-2.89	Coding	7.84	8.19	7.76	6.32	6.59	5.82
TC1200002089.mm.2	6.31	8.19	-3.67	2.03e-06	0.0032	Pgf	placental growth factor	-3.67	Coding	8.19	7.92	8.28	6.52	6.34	6
TC1300001242.mm.2	10.83	12.82	-3.97	9.15e-08	0.0004	Plk2	polo-like kinase 2	-3.97	Coding	12.63	12.81	12.84	10.84	10.72	10.9

## Sheet: Expression_only_48h
Genes exclusively expressed at 48h in piMϕ treated with rTsCRT
ID	Gene Symbol	Description	Chromosome	Group
TC0100000476.mm.2	Cd28	CD28 antigen	chr1	Multiple_Complex
TC0100001871.mm.2	Lamb3	laminin, beta 3	chr1	Multiple_Complex
TC0100003204.mm.2	Rgs2	regulator of G-protein signaling 2	chr1	Multiple_Complex
TC0100003240.mm.2	Prg4	proteoglycan 4 (megakaryocyte stimulating factor, articular superficial zone protein)	chr1	Coding
TC0100003836.mm.2	Hsd11b1	hydroxysteroid 11-beta dehydrogenase 1	chr1	Multiple_Complex
TC0200000591.mm.2	Sh2d3c	SH2 domain containing 3C	chr2	Multiple_Complex
TC0200001502.mm.2	Gm10801	predicted gene 10801 [Source:MGI Symbol;Acc:MGI:3641656]	chr2	Multiple_Complex
TC0200002223.mm.2	Cst7	cystatin F (leukocystatin)	chr2	Coding
TC0200002542.mm.2	Mmp9	matrix metallopeptidase 9	chr2	Multiple_Complex
TC0200004196.mm.2	Gm10800	predicted gene 10800 [Source:MGI Symbol;Acc:MGI:3641657]	chr2	Coding
TC0500000808.mm.2	Gm7714	predicted gene 7714	chr5	Coding
TC0500003175.mm.2	Oas2	2-5 oligoadenylate synthetase 2; 2'-5' oligoadenylate synthetase 2	chr5	Multiple_Complex
TC0500003399.mm.2	Ccl24	chemokine (C-C motif) ligand 24	chr5	Coding
TC0600001278.mm.2	Gm17482	predicted gene, 17482 [Source:MGI Symbol;Acc:MGI:4937116]	chr6	Coding
TC0600001279.mm.2	Pparg	peroxisome proliferator activated receptor gamma	chr6	Coding
TC0600001369.mm.2	Usp18	ubiquitin specific peptidase 18	chr6	Coding
TC0600002904.mm.2	Srgap3	SLIT-ROBO Rho GTPase activating protein 3	chr6	Multiple_Complex
TC0700000157.mm.2	Vmn1r88	vomeronasal 1 receptor, 88	chr7	Coding
TC0700001630.mm.2	Adm	adrenomedullin	chr7	Coding
TC0700001689.mm.2	Xylt1	xylosyltransferase 1	chr7	Multiple_Complex
TC0700004207.mm.2	Igsf6	immunoglobulin superfamily, member 6	chr7	Coding
TC0700004530.mm.2	Irf7	interferon regulatory factor 7	chr7	Multiple_Complex
TC0800002905.mm.2	Hp	haptoglobin	chr8	Coding
TC0900000001.mm.2	Gm10718; Gm10722	predicted gene 10718 [Source:MGI Symbol;Acc:MGI:3642028]; predicted gene 10722 [Source:MGI Symbol;Acc:MGI:3642024]	chr9	Multiple_Complex
TC0900000002.mm.2	Gm11168	predicted gene 11168 [Source:MGI Symbol;Acc:MGI:3779420]	chr9	Coding
TC0900000003.mm.2	Gm10721	predicted gene 10721 [Source:MGI Symbol;Acc:MGI:3641688]	chr9	Coding
TC0900000004.mm.2	Gm10720	predicted gene 10720 [Source:MGI Symbol;Acc:MGI:3641687]	chr9	Coding
TC0900000005.mm.2	Gm10719	predicted gene 10719 [Source:MGI Symbol;Acc:MGI:3641690]	chr9	Coding
TC0900000006.mm.2	Gm10717	predicted gene 10717 [Source:MGI Symbol;Acc:MGI:3642031]	chr9	Coding
TC0900000007.mm.2	Gm17535	predicted gene, 17535 [Source:MGI Symbol;Acc:MGI:4937169]	chr9	Coding
TC0900000008.mm.2	Gm10715	predicted gene 10715 [Source:MGI Symbol;Acc:MGI:3642376]	chr9	Coding
TC0900000387.mm.2	Olfr890	olfactory receptor 890	chr9	Coding
TC0900001155.mm.2	Ctsh	cathepsin H	chr9	Multiple_Complex
TC0900002997.mm.2	Col6a6	collagen, type VI, alpha 6	chr9	Coding
TC0900003125.mm.2	Ccrl2	chemokine (C-C motif) receptor-like 2	chr9	Coding
TC0X00001829.mm.2	Cybb	cytochrome b-245, beta polypeptide	chrX	Multiple_Complex
TC0X00003359.mm.2	Tlr8	toll-like receptor 8	chrX	Multiple_Complex
TC1000000077.mm.2	Gm10944	predicted gene 10944 [Source:MGI Symbol;Acc:MGI:3779154]	chr10	Coding
TC1000002211.mm.2	Oit3	oncoprotein induced transcript 3	chr10	Multiple_Complex
TC1100001264.mm.2	Wfdc17	WAP four-disulfide core domain 17	chr11	Coding
TC1100004229.mm.2	Cbr2	carbonyl reductase 2	chr11	Multiple_Complex
TC1200001348.mm.2	Efr3b	EFR3 homolog B (S. cerevisiae)	chr12	Coding
TC1200001768.mm.2	Nfkbia	nuclear factor of kappa light polypeptide gene enhancer in B cells inhibitor, alpha	chr12	Coding
TC1200001988.mm.2	Zfp36l1	zinc finger protein 36, C3H type-like 1	chr12	Multiple_Complex
TC1200002089.mm.2	Pgf	placental growth factor	chr12	Coding
TC1300000157.mm.2	Aoah	acyloxyacyl hydrolase	chr13	Multiple_Complex
TC1300001242.mm.2	Plk2	polo-like kinase 2	chr13	Coding
TC1400000176.mm.2	Plau	plasminogen activator, urokinase	chr14	Coding
TC1400001399.mm.2	Gm8265	predicted gene 8265 [Source:MGI Symbol;Acc:MGI:3779792]	chr14	Coding
TC1400001514.mm.2	Gm21738	predicted gene, 21738 [Source:MGI Symbol;Acc:MGI:5433902]	chr14	Coding
TC1400001656.mm.2	Cacna1d	calcium channel, voltage-dependent, L type, alpha 1D subunit	chr14	Coding
TC1400001868.mm.2	Ear1	eosinophil-associated, ribonuclease A family, member 1	chr14	Coding
TC1400002632.mm.2	Kctd12; Mir5130	potassium channel tetramerisation domain containing 12; microRNA 5130	chr14	Multiple_Complex
TC1500000308.mm.2	Dcstamp	dentrocyte expressed seven transmembrane protein	chr15	Coding
TC1500001656.mm.2	Sla	src-like adaptor	chr15	Multiple_Complex
TC1500001730.mm.2	Ly6c2	lymphocyte antigen 6 complex, locus C2	chr15	Coding
TC1500001777.mm.2	Dgat1	diacylglycerol O-acyltransferase 1	chr15	Multiple_Complex
TC1500002075.mm.2	Abcd2	ATP-binding cassette, sub-family D (ALD), member 2	chr15	Multiple_Complex
TC1600001395.mm.2	Masp1	mannan-binding lectin serine peptidase 1	chr16	Coding
TC1600001770.mm.2	St3gal6	ST3 beta-galactoside alpha-2,3-sialyltransferase 6	chr16	Multiple_Complex
TC1700000070.mm.2	Rps6ka2	ribosomal protein S6 kinase, polypeptide 2	chr17	Coding
TC1700000148.mm.2	Sod2	superoxide dismutase 2, mitochondrial	chr17	Multiple_Complex
TC1700001034.mm.2	Adgre1	adhesion G protein-coupled receptor E1	chr17	Multiple_Complex
TC1700001877.mm.2	Angptl4	angiopoietin-like 4	chr17	Multiple_Complex
TC1700002089.mm.2	Olfr132	olfactory receptor 132	chr17	Coding
TC1700002352.mm.2	C3	complement component 3	chr17	Multiple_Complex
TC1900001130.mm.2	Ms4a14	PREDICTED: membrane-spanning 4-domains, subfamily A, member 14 (Ms4a14), mRNA.	chr19	Coding
TC1900001131.mm.2	Ms4a7	membrane-spanning 4-domains, subfamily A, member 7	chr19	Multiple_Complex

## Sheet: Expression_at_6and24h
Genes expressed at 6 and 24h in piMϕ treated with rTsCRT
ID	Gene Symbol	Description	Chromosome	Group
TC0200002544.mm.2	Cd40	CD40 antigen	chr2	Multiple_Complex
TC0400003522.mm.2	Zc3h12a	zinc finger CCCH type containing 12A	chr4	Multiple_Complex
TC0500000283.mm.2	Il6	interleukin 6	chr5	Coding
TC0500000850.mm.2	Cxcl2	chemokine (C-X-C motif) ligand 2	chr5	Coding
TC1000003019.mm.2	Irak3	interleukin-1 receptor-associated kinase 3	chr10	Multiple_Complex
TC1100001171.mm.2	Nos2	nitric oxide synthase 2, inducible	chr11	Coding
TC1100001579.mm.2	Csf3	colony stimulating factor 3 (granulocyte)	chr11	Coding
TC1100002758.mm.2	Csf2	colony stimulating factor 2 (granulocyte-macrophage)	chr11	Coding
TC1700001954.mm.2	Tnf	tumor necrosis factor	chr17	Coding

## Sheet: Expression_at_6and48h
Genes expressed at 6 and 48h in piMϕ treated with rTsCRT
ID	Gene Symbol	Description	Chromosome	Group
TC0200004599.mm.2	Il1a	interleukin 1 alpha	chr2	Coding

## Sheet: Expression_at_24and48h
Genes expressed at 24 and 48h in piMϕ treated with rTsCRT
ID	Gene Symbol	Description	Chromosome	Group
TC0200003303.mm.2	Lcn2	lipocalin 2	chr2	Multiple_Complex
TC0500000842.mm.2	Ppbp	pro-platelet basic protein	chr5	Coding
TC0600001397.mm.2	Clec4a1	C-type lectin domain family 4, member a1	chr6	Coding
TC0600002978.mm.2	Rassf4	Ras association (RalGDS/AF-6) domain family member 4	chr6	Coding
TC0800000758.mm.2	Lrrc25	leucine rich repeat containing 25	chr8	Coding
TC0X00003400.mm.2	Gm6377	predicted gene 6377	chrX	Coding
TC1500000037.mm.2	Fyb	FYN binding protein	chr15	Multiple_Complex
TC1700000214.mm.2	Fpr2; Fpr3	formyl peptide receptor 2; formyl peptide receptor 3	chr17	Multiple_Complex

## Sheet: Expression_three_times
Genes expressed at 6, 24 and 48h in piMϕ treated with rTsCRT
ID	Gene Symbol	Description	Chromosome	Group
TC0200004602.mm.2	Il1b	interleukin 1 beta	chr2	Multiple_Complex
