# Supplementary material for: Transcriptome profiling of macrophages persistently infected with human respiratory syncytial virus and effect of recombinant Taenia solium calreticulin on immune-related genes
Source: Front Microbiol. 2024 Sep 4;15:1402589. doi: 10.3389/fmicb.2024.1402589 (PMC11408361; doi:10.3389/fmicb.2024.1402589)
Supplement: Supplementary file 10 [file Data_Sheet_6.XLSX]

## Sheet: DAVID_piMϕ_processes_6h
Deregulated biological proceses predicted by DAVID software with gene expression data of piMϕ treated with rTsCRT at 6h
Category	Term	Count	%	PValue	Genes	List Total	Pop Hits	Pop Total	Fold Enrichment	Bonferroni	Benjamini	FDR
GOTERM_BP_DIRECT	GO:0006954.inflammatory response	10	27.7778	2.96896e-09	IL1A, IL6, CD40, NOS2, IL1B, ZC3H12A, NFKBIZ, PTGS2, CXCL2, TNF	30	395	19984	16.8641	2.05749e-06	2.05749e-06	1.91795e-06
GOTERM_BP_DIRECT	GO:0071222.cellular response to lipopolysaccharide	9	25	6.90608e-09	IL1A, IL6, CD40, NOS2, IL1B, ZC3H12A, NFKBIZ, CXCL2, TNF	30	296	19984	20.2541	4.7859e-06	2.39296e-06	2.23066e-06
GOTERM_BP_DIRECT	GO:0097398.cellular response to interleukin-17	4	11.1111	9.89407e-07	SOCS3, IL6, IL1B, NFKBIZ	30	14	19984	190.324	0.000685425	0.000228553	0.000213052
GOTERM_BP_DIRECT	GO:0006955.immune response	8	22.2222	5.26304e-06	IL1A, IL6, CSF3, CSF2, IL1B, CXCR4, CXCL2, TNF	30	494	19984	10.7876	0.00364065	0.000906716	0.000845222
GOTERM_BP_DIRECT	GO:0032496.response to lipopolysaccharide	6	16.6667	7.27133e-06	NOS2, IL1B, NFKBIZ, IRAK3, PTGS2, TNF	30	190	19984	21.0358	0.00502638	0.000906716	0.000845222
GOTERM_BP_DIRECT	GO:0010575.positive regulation of vascular endothelial growth factor production	4	11.1111	7.85036e-06	IL1A, IL6, IL1B, PTGS2	30	27	19984	98.6864	0.00542555	0.000906716	0.000845222
GOTERM_BP_DIRECT	GO:0032755.positive regulation of interleukin-6 production	5	13.8889	1.99283e-05	IL1A, IL6, NOS2, IL1B, TNF	30	112	19984	29.7381	0.0137155	0.0019729	0.0018391
GOTERM_BP_DIRECT	GO:0050796.regulation of insulin secretion	4	11.1111	3.26088e-05	IL6, NOS2, IL1B, TNF	30	43	19984	61.9659	0.0223448	0.00267803	0.00249641
GOTERM_BP_DIRECT	GO:0071345.cellular response to cytokine stimulus	4	11.1111	3.99931e-05	CSF3, NOS2, NFKBIZ, CXCR4	30	46	19984	57.9246	0.0273352	0.00267803	0.00249641
GOTERM_BP_DIRECT	GO:0031622.positive regulation of fever generation	3	8.33333	4.25085e-05	IL1B, PTGS2, TNF	30	7	19984	285.486	0.0290293	0.00267803	0.00249641
GOTERM_BP_DIRECT	GO:0010573.vascular endothelial growth factor production	3	8.33333	4.25085e-05	IL6, IL1B, TNF	30	7	19984	285.486	0.0290293	0.00267803	0.00249641
GOTERM_BP_DIRECT	GO:0043123.positive regulation of I-kappaB kinase/NF-kappaB signaling	5	13.8889	5.78481e-05	IL1A, CD40, IL1B, TIFA, TNF	30	147	19984	22.6576	0.0392969	0.0030857	0.00287643
GOTERM_BP_DIRECT	GO:0045429.positive regulation of nitric oxide biosynthetic process	4	11.1111	5.78848e-05	IL6, IL1B, PTGS2, TNF	30	52	19984	51.241	0.0393213	0.0030857	0.00287643
GOTERM_BP_DIRECT	GO:0019221.cytokine-mediated signaling pathway	5	13.8889	7.84781e-05	IL1A, IL6, IL1B, NFKBIZ, IRAK3	30	159	19984	20.9476	0.0529349	0.00371204	0.00346029
GOTERM_BP_DIRECT	GO:0042531.positive regulation of tyrosine phosphorylation of STAT protein	4	11.1111	8.03472e-05	IL6, CD40, CSF2, TNF	30	58	19984	45.9402	0.0541609	0.00371204	0.00346029
GOTERM_BP_DIRECT	GO:0032757.positive regulation of interleukin-8 production	4	11.1111	8.89333e-05	IL6, NOS2, IL1B, TNF	30	60	19984	44.4089	0.0597726	0.00385192	0.00359068
GOTERM_BP_DIRECT	GO:0051384.response to glucocorticoid	4	11.1111	0.000146954	IL6, PTGS2, CXCL2, TNF	30	71	19984	37.5286	0.0968319	0.00599054	0.00558425
GOTERM_BP_DIRECT	GO:0071407.cellular response to organic cyclic compound	4	11.1111	0.000186983	P2RY13, NOS2, IL1B, TNF	30	77	19984	34.6043	0.121546	0.00719884	0.00671061
GOTERM_BP_DIRECT	GO:0043065.positive regulation of apoptotic process	6	16.6667	0.000202288	IL6, NOS2, IL1B, PTGS2, PHLDA1, TNF	30	382	19984	10.4628	0.130816	0.0073782	0.0068778
GOTERM_BP_DIRECT	GO:0071347.cellular response to interleukin-1	4	11.1111	0.000225273	IL6, CD40, ZC3H12A, CXCL2	30	82	19984	32.4943	0.144554	0.00780571	0.00727632
GOTERM_BP_DIRECT	GO:0042127.regulation of cell proliferation	5	13.8889	0.000241772	IL6, CSF2, NOS2, PTGS2, TNF	30	213	19984	15.6369	0.154281	0.00797848	0.00743737
GOTERM_BP_DIRECT	GO:0008284.positive regulation of cell proliferation	7	19.4444	0.000273525	IL6, CSF3, CSF2, IL1B, ODC1, PTGS2, TNF	30	643	19984	7.25184	0.172693	0.00861605	0.0080317
GOTERM_BP_DIRECT	GO:0045944.positive regulation of transcription from RNA polymerase II promoter	9	25	0.000293027	IL1A, IL6, CD40, CSF3, IL1B, ZC3H12A, NFKBIZ, EAF2, TNF	30	1245	19984	4.81542	0.183801	0.00882904	0.00823024
GOTERM_BP_DIRECT	GO:0033138.positive regulation of peptidyl-serine phosphorylation	4	11.1111	0.000440753	IL6, CSF3, PTGS2, TNF	30	103	19984	25.8693	0.263252	0.0127267	0.0118636
GOTERM_BP_DIRECT	GO:0060252.positive regulation of glial cell proliferation	3	8.33333	0.000750824	IL6, IL1B, TNF	30	28	19984	71.3714	0.405786	0.0208128	0.0194013
GOTERM_BP_DIRECT	GO:0051091.positive regulation of sequence-specific DNA binding transcription factor activity	4	11.1111	0.000907746	IL6, CSF3, IL1B, TNF	30	132	19984	20.1859	0.467064	0.0241949	0.022554
GOTERM_BP_DIRECT	GO:0045840.positive regulation of mitotic nuclear division	3	8.33333	0.00104406	IL1A, IL1B, TNF	30	33	19984	60.5576	0.51515	0.0258406	0.0240881
GOTERM_BP_DIRECT	GO:2001240.negative regulation of extrinsic apoptotic signaling pathway in absence of ligand	3	8.33333	0.00104406	CSF2, IL1B, TNF	30	33	19984	60.5576	0.51515	0.0258406	0.0240881
GOTERM_BP_DIRECT	GO:0010628.positive regulation of gene expression	6	16.6667	0.0014553	IL1A, IL6, CSF2, IL1B, ZC3H12A, TNF	30	590	19984	6.77424	0.635509	0.0347766	0.032418
GOTERM_BP_DIRECT	GO:0051092.positive regulation of NF-kappaB transcription factor activity	4	11.1111	0.0015514	CD40, IL1B, IRAK3, TNF	30	159	19984	16.7581	0.659028	0.0353097	0.0329149
GOTERM_BP_DIRECT	GO:0045766.positive regulation of angiogenesis	4	11.1111	0.00157951	IL1A, CD40, IL1B, ZC3H12A	30	160	19984	16.6533	0.665616	0.0353097	0.0329149
GOTERM_BP_DIRECT	GO:0006915.apoptotic process	6	16.6667	0.00230229	ZC3H12A, NAIF1, IRAK3, PHLDA1, TNF, YPEL3	30	655	19984	6.10198	0.797563	0.049859	0.0464775
GOTERM_BP_DIRECT	GO:0042307.positive regulation of protein import into nucleus	3	8.33333	0.00267633	IL6, ZC3H12A, PTGS2	30	53	19984	37.7057	0.843888	0.0562028	0.0523911
GOTERM_BP_DIRECT	GO:0032722.positive regulation of chemokine production	3	8.33333	0.00277677	IL6, IL1B, TNF	30	54	19984	37.0074	0.854412	0.056597	0.0527586
GOTERM_BP_DIRECT	GO:0032715.negative regulation of interleukin-6 production	3	8.33333	0.00287897	ZC3H12A, IRAK3, TNF	30	55	19984	36.3345	0.864394	0.0570035	0.0531375
GOTERM_BP_DIRECT	GO:0008285.negative regulation of cell proliferation	5	13.8889	0.00317046	IL1A, IL6, IL1B, PTGS2, TNF	30	426	19984	7.81847	0.889266	0.0610314	0.0568922
GOTERM_BP_DIRECT	GO:0010942.positive regulation of cell death	3	8.33333	0.00375919	IL1B, ZC3H12A, PTGS2	30	63	19984	31.7206	0.926468	0.0685558	0.0639063
GOTERM_BP_DIRECT	GO:0043491.protein kinase B signaling	3	8.33333	0.00375919	CD40, IL1B, TNF	30	63	19984	31.7206	0.926468	0.0685558	0.0639063
GOTERM_BP_DIRECT	GO:0007249.I-kappaB kinase/NF-kappaB signaling	3	8.33333	0.00387698	IL1B, TIFA, TNF	30	64	19984	31.225	0.932252	0.0688909	0.0642187
GOTERM_BP_DIRECT	GO:0060559.positive regulation of calcidiol 1-monooxygenase activity	2	5.55556	0.00434739	IL1B, TNF	30	3	19984	444.089	0.951165	0.0734814	0.0684978
GOTERM_BP_DIRECT	GO:0043242.negative regulation of protein complex disassembly	2	5.55556	0.00434739	IRAK3, TNF	30	3	19984	444.089	0.951165	0.0734814	0.0684978
GOTERM_BP_DIRECT	GO:0043154.negative regulation of cysteine-type endopeptidase activity involved in apoptotic process	3	8.33333	0.00488032	IL6, PTGS2, TNF	30	72	19984	27.7556	0.966303	0.0799942	0.0745689
GOTERM_BP_DIRECT	GO:0070374.positive regulation of ERK1 and ERK2 cascade	4	11.1111	0.00496357	IL1A, IL6, IL1B, CXCR4	30	240	19984	11.1022	0.968201	0.0799942	0.0745689
GOTERM_BP_DIRECT	GO:0030730.sequestering of triglyceride	2	5.55556	0.00579245	IL1B, TNF	30	4	19984	333.067	0.982152	0.0900275	0.0839218
GOTERM_BP_DIRECT	GO:0001819.positive regulation of cytokine production	3	8.33333	0.00584594	IL1A, IRAK3, TNF	30	79	19984	25.2962	0.982805	0.0900275	0.0839218
GOTERM_BP_DIRECT	GO:0035690.cellular response to drug	3	8.33333	0.00613663	NOS2, IL1B, CXCR4	30	81	19984	24.6716	0.985959	0.0924496	0.0861796
GOTERM_BP_DIRECT	GO:0043406.positive regulation of MAP kinase activity	3	8.33333	0.00628441	CD40, IL1B, TNF	30	82	19984	24.3707	0.987334	0.0926616	0.0863772
GOTERM_BP_DIRECT	GO:0001934.positive regulation of protein phosphorylation	4	11.1111	0.00687428	CD40, IL1B, CXCR4, TNF	30	270	19984	9.86864	0.991607	0.0946076	0.0881912
GOTERM_BP_DIRECT	GO:0048661.positive regulation of smooth muscle cell proliferation	3	8.33333	0.007205	IL6, PTGS2, TNF	30	88	19984	22.7091	0.993337	0.0946076	0.0881912
GOTERM_BP_DIRECT	GO:0001660.fever generation	2	5.55556	0.0072355	IL1A, IL1B	30	5	19984	266.453	0.993477	0.0946076	0.0881912
GOTERM_BP_DIRECT	GO:0016049.cell growth	2	5.55556	0.0072355	NFKBIZ, EAF2	30	5	19984	266.453	0.993477	0.0946076	0.0881912
GOTERM_BP_DIRECT	GO:0032310.prostaglandin secretion	2	5.55556	0.0072355	NOS2, PTGS2	30	5	19984	266.453	0.993477	0.0946076	0.0881912
GOTERM_BP_DIRECT	GO:0050999.regulation of nitric-oxide synthase activity	2	5.55556	0.0072355	IL1A, IL1B	30	5	19984	266.453	0.993477	0.0946076	0.0881912
GOTERM_BP_DIRECT	GO:0050729.positive regulation of inflammatory response	3	8.33333	0.0092173	IL1B, NFKBIZ, TNF	30	100	19984	19.984	0.998367	0.118289	0.110266
GOTERM_BP_DIRECT	GO:0033092.positive regulation of immature T cell proliferation in thymus	2	5.55556	0.0101155	IL1A, IL1B	30	7	19984	190.324	0.999129	0.12518	0.11669
GOTERM_BP_DIRECT	GO:0060664.epithelial cell proliferation involved in salivary gland morphogenesis	2	5.55556	0.0101155	IL6, TNF	30	7	19984	190.324	0.999129	0.12518	0.11669
GOTERM_BP_DIRECT	GO:0046330.positive regulation of JNK cascade	3	8.33333	0.010307	IL1A, IL1B, TNF	30	106	19984	18.8528	0.999238	0.125312	0.116813
GOTERM_BP_DIRECT	GO:0031394.positive regulation of prostaglandin biosynthetic process	2	5.55556	0.0129875	IL1B, PTGS2	30	9	19984	148.03	0.999884	0.152548	0.142202
GOTERM_BP_DIRECT	GO:1903140.regulation of establishment of endothelial barrier	2	5.55556	0.0129875	IL1B, TNF	30	9	19984	148.03	0.999884	0.152548	0.142202
GOTERM_BP_DIRECT	GO:0007165.signal transduction	7	19.4444	0.013452	P2RY13, SOCS3, IL6, NOS2, CXCR4, IRAK3, TNF	30	1393	19984	3.3474	0.999916	0.15537	0.144833
GOTERM_BP_DIRECT	GO:0051897.positive regulation of protein kinase B signaling	3	8.33333	0.0156458	IL6, CSF3, TNF	30	132	19984	15.1394	0.999982	0.174365	0.16254
GOTERM_BP_DIRECT	GO:1903799.negative regulation of production of miRNAs involved in gene silencing by miRNA	2	5.55556	0.0158514	ZC3H12A, TNF	30	11	19984	121.115	0.999984	0.174365	0.16254
GOTERM_BP_DIRECT	GO:0002637.regulation of immunoglobulin production	2	5.55556	0.0158514	CD40, TNF	30	11	19984	121.115	0.999984	0.174365	0.16254
GOTERM_BP_DIRECT	GO:0032308.positive regulation of prostaglandin secretion	2	5.55556	0.0172803	IL1A, IL1B	30	12	19984	111.022	0.999994	0.184235	0.17174
GOTERM_BP_DIRECT	GO:1904996.positive regulation of leukocyte adhesion to vascular endothelial cell	2	5.55556	0.0172803	IL6, TNF	30	12	19984	111.022	0.999994	0.184235	0.17174
GOTERM_BP_DIRECT	GO:0071356.cellular response to tumor necrosis factor	3	8.33333	0.0189171	IL6, CD40, ZC3H12A	30	146	19984	13.6877	0.999998	0.197981	0.184554
GOTERM_BP_DIRECT	GO:0010629.negative regulation of gene expression	4	11.1111	0.019141	NOS2, IL1B, ZC3H12A, TNF	30	395	19984	6.74565	0.999998	0.197981	0.184554
GOTERM_BP_DIRECT	GO:0034116.positive regulation of heterotypic cell-cell adhesion	2	5.55556	0.0201322	IL1B, TNF	30	14	19984	95.1619	0.999999	0.202197	0.188484
GOTERM_BP_DIRECT	GO:0071803.positive regulation of podosome assembly	2	5.55556	0.0201322	CSF2, TNF	30	14	19984	95.1619	0.999999	0.202197	0.188484
GOTERM_BP_DIRECT	GO:0051044.positive regulation of membrane protein ectodomain proteolysis	2	5.55556	0.0229761	IL1B, TNF	30	16	19984	83.2667	1	0.227463	0.212037
GOTERM_BP_DIRECT	GO:0070498.interleukin-1-mediated signaling pathway	2	5.55556	0.0243951	IL1B, IRAK3	30	17	19984	78.3686	1	0.23811	0.221961
GOTERM_BP_DIRECT	GO:0007204.positive regulation of cytosolic calcium ion concentration	3	8.33333	0.0267971	IL1B, CXCR4, CXCL2	30	176	19984	11.3545	1	0.257922	0.240429
GOTERM_BP_DIRECT	GO:0035234.ectopic germ cell programmed cell death	2	5.55556	0.030051	IL1A, IL1B	30	21	19984	63.4413	1	0.285279	0.265931
GOTERM_BP_DIRECT	GO:0050995.negative regulation of lipid catabolic process	2	5.55556	0.03146	IL1B, TNF	30	22	19984	60.5576	1	0.293433	0.273532
GOTERM_BP_DIRECT	GO:0007568.aging	3	8.33333	0.0317568	IL6, ELAVL4, PTGS2	30	193	19984	10.3544	1	0.293433	0.273532
GOTERM_BP_DIRECT	GO:0050966.detection of mechanical stimulus involved in sensory perception of pain	2	5.55556	0.0328671	CXCR4, TNF	30	23	19984	57.9246	1	0.299696	0.27937
GOTERM_BP_DIRECT	GO:0032874.positive regulation of stress-activated MAPK cascade	2	5.55556	0.0356753	IL1A, IL1B	30	25	19984	53.2907	1	0.321078	0.299302
GOTERM_BP_DIRECT	GO:1900017.positive regulation of cytokine production involved in inflammatory response	2	5.55556	0.0398728	IL6, TNF	30	28	19984	47.581	1	0.354255	0.330229
GOTERM_BP_DIRECT	GO:1900745.positive regulation of p38MAPK cascade	2	5.55556	0.0440527	IL1B, ZC3H12A	30	31	19984	42.9763	1	0.386437	0.360229
GOTERM_BP_DIRECT	GO:0043122.regulation of I-kappaB kinase/NF-kappaB signaling	2	5.55556	0.0468295	IL1B, TNF	30	33	19984	40.3717	1	0.400653	0.37348
GOTERM_BP_DIRECT	GO:0050900.leukocyte migration	2	5.55556	0.0468295	IL1B, TNF	30	33	19984	40.3717	1	0.400653	0.37348
GOTERM_BP_DIRECT	GO:0034612.response to tumor necrosis factor	2	5.55556	0.0495986	NOS2, PTGS2	30	35	19984	38.0648	1	0.414118	0.386032
GOTERM_BP_DIRECT	GO:0070555.response to interleukin-1	2	5.55556	0.0495986	IL1B, IRAK3	30	35	19984	38.0648	1	0.414118	0.386032
GOTERM_BP_DIRECT	GO:0032635.interleukin-6 production	2	5.55556	0.0509802	IL1B, TNF	30	36	19984	37.0074	1	0.420587	0.392062
GOTERM_BP_DIRECT	GO:0042832.defense response to protozoan	2	5.55556	0.0564872	IL6, CD40	30	40	19984	33.3067	1	0.445516	0.4153
GOTERM_BP_DIRECT	GO:0030335.positive regulation of cell migration	3	8.33333	0.0577643	CSF2, IL1B, CXCR4	30	269	19984	7.429	1	0.445516	0.4153
GOTERM_BP_DIRECT	GO:0071310.cellular response to organic substance	2	5.55556	0.0578592	IL1B, NFKBIZ	30	41	19984	32.4943	1	0.445516	0.4153
GOTERM_BP_DIRECT	GO:0032609.interferon-gamma production	2	5.55556	0.0578592	NFKBIZ, TNF	30	41	19984	32.4943	1	0.445516	0.4153
GOTERM_BP_DIRECT	GO:0031663.lipopolysaccharide-mediated signaling pathway	2	5.55556	0.0578592	IL1B, TNF	30	41	19984	32.4943	1	0.445516	0.4153
GOTERM_BP_DIRECT	GO:0032743.positive regulation of interleukin-2 production	2	5.55556	0.0578592	IL1A, IL1B	30	41	19984	32.4943	1	0.445516	0.4153
GOTERM_BP_DIRECT	GO:0007259.JAK-STAT cascade	2	5.55556	0.0592292	SOCS3, CSF2	30	42	19984	31.7206	1	0.451053	0.420462
GOTERM_BP_DIRECT	GO:0046627.negative regulation of insulin receptor signaling pathway	2	5.55556	0.0619634	SOCS3, IL1B	30	44	19984	30.2788	1	0.466746	0.435091
GOTERM_BP_DIRECT	GO:0097192.extrinsic apoptotic signaling pathway in absence of ligand	2	5.55556	0.0660504	IL1A, IL1B	30	47	19984	28.3461	1	0.486946	0.453921
GOTERM_BP_DIRECT	GO:0051781.positive regulation of cell division	2	5.55556	0.0660504	IL1A, IL1B	30	47	19984	28.3461	1	0.486946	0.453921
GOTERM_BP_DIRECT	GO:0043066.negative regulation of apoptotic process	4	11.1111	0.0679529	SOCS3, IL6, PTGS2, TNF	30	654	19984	4.07421	1	0.491284	0.457964
GOTERM_BP_DIRECT	GO:0010718.positive regulation of epithelial to mesenchymal transition	2	5.55556	0.0687655	IL6, IL1B	30	49	19984	27.1891	1	0.491284	0.457964
GOTERM_BP_DIRECT	GO:0042177.negative regulation of protein catabolic process	2	5.55556	0.0687655	NOS2, IRAK3	30	49	19984	27.1891	1	0.491284	0.457964
GOTERM_BP_DIRECT	GO:0043407.negative regulation of MAP kinase activity	2	5.55556	0.0701202	IL1B, IRAK3	30	50	19984	26.6453	1	0.49585	0.462221
GOTERM_BP_DIRECT	GO:0098586.cellular response to virus	2	5.55556	0.071473	IL6, ZC3H12A	30	51	19984	26.1229	1	0.500311	0.466379
GOTERM_BP_DIRECT	GO:0007254.JNK cascade	2	5.55556	0.0741729	IL1B, TNF	30	53	19984	25.1371	1	0.514018	0.479157
GOTERM_BP_DIRECT	GO:0034605.cellular response to heat	2	5.55556	0.07552	IL1A, PTGS2	30	54	19984	24.6716	1	0.518172	0.483029
GOTERM_BP_DIRECT	GO:0050776.regulation of immune response	2	5.55556	0.0768652	CD40, NFKBIZ	30	55	19984	24.223	1	0.522231	0.486813
GOTERM_BP_DIRECT	GO:0043507.positive regulation of JUN kinase activity	2	5.55556	0.0795499	IL1B, TNF	30	57	19984	23.3731	1	0.535224	0.498925
GOTERM_BP_DIRECT	GO:0071466.cellular response to xenobiotic stimulus	2	5.55556	0.0822271	NOS2, IL1B	30	59	19984	22.5808	1	0.542699	0.505893
GOTERM_BP_DIRECT	GO:0014823.response to activity	2	5.55556	0.0822271	IL6, CXCR4	30	59	19984	22.5808	1	0.542699	0.505893
GOTERM_BP_DIRECT	GO:0046427.positive regulation of JAK-STAT cascade	2	5.55556	0.0835629	IL6, TNF	30	60	19984	22.2044	1	0.546312	0.509261
GOTERM_BP_DIRECT	GO:0045893.positive regulation of transcription, DNA-templated	4	11.1111	0.0876596	IL6, IL1B, EAF2, TNF	30	729	19984	3.65505	1	0.567739	0.529234
GOTERM_BP_DIRECT	GO:0042149.cellular response to glucose starvation	2	5.55556	0.0888873	ZC3H12A, UPP1	30	64	19984	20.8167	1	0.57036	0.531678
GOTERM_BP_DIRECT	GO:0032720.negative regulation of tumor necrosis factor production	2	5.55556	0.092861	ZC3H12A, IRAK3	30	67	19984	19.8846	1	0.588	0.548121
GOTERM_BP_DIRECT	GO:0000187.activation of MAPK activity	2	5.55556	0.0941818	IL1B, TNF	30	68	19984	19.5922	1	0.588	0.548121
GOTERM_BP_DIRECT	GO:0009408.response to heat	2	5.55556	0.0941818	IL6, CXCL2	30	68	19984	19.5922	1	0.588	0.548121
GOTERM_BP_DIRECT	GO:1901224.positive regulation of NIK/NF-kappaB signaling	2	5.55556	0.0968179	IL1B, TNF	30	70	19984	19.0324	1	0.599061	0.558432
GOTERM_BP_DIRECT	GO:0032731.positive regulation of interleukin-1 beta production	2	5.55556	0.0981332	IL6, TNF	30	71	19984	18.7643	1	0.601825	0.561009

## Sheet: EnrichrKG_piMϕ_processes_6h
Top 10 deregulated biological proceses predicted by EnrichrKG software with gene expression data of piMϕ treated with rTsCRT at 6h
Term	Library	p-value	q-value	z-score	combined score
cellular response to cytokine stimulus (GO:0071345)	GO_Biological_Process_2021	2.1231e-21	1.5626e-18	291.9	13900
cytokine-mediated signaling pathway (GO:0019221)	GO_Biological_Process_2021	1.1749e-15	4.3237e-13	95.44	3281
regulation of interleukin-6 production (GO:0032675)	GO_Biological_Process_2021	1.3773e-12	3.3789e-10	150.1	4100
inflammatory response (GO:0006954)	GO_Biological_Process_2021	3.2189e-12	5.9229e-10	89.02	2356
response to lipopolysaccharide (GO:0032496)	GO_Biological_Process_2021	1.8927e-11	2.7861e-09	101.5	2506
positive regulation of cytokine production (GO:0001819)	GO_Biological_Process_2021	6.5277e-11	8.0073e-09	60.11	1410
cellular response to lipopolysaccharide (GO:0071222)	GO_Biological_Process_2021	3.1351e-10	3.2963e-08	104.6	2289
positive regulation of acute inflammatory response (GO:0002675)	GO_Biological_Process_2021	3.7071e-10	3.4105e-08	605.2	13140
positive regulation of peptidyl-tyrosine phosphorylation (GO:0050731)	GO_Biological_Process_2021	6.1238e-10	5.0079e-08	93.08	1974
positive regulation of tyrosine phosphorylation of STAT protein (GO:0042531)	GO_Biological_Process_2021	8.0021e-10	5.8895e-08	167.8	3514

## Sheet: DAVID_piMϕ_processes_24h
Deregulated biological proceses predicted by DAVID software with gene expression data of piMϕ treated with rTsCRT at 24h
Category	Term	Count	%	PValue	Genes	List Total	Pop Hits	Pop Total	Fold Enrichment	Bonferroni	Benjamini	FDR
GOTERM_BP_DIRECT	GO:0006954.inflammatory response	12	31.5789	2.98063e-11	IL6, CD40, IL18RAP, NOS2, IL1B, ZC3H12A, IL18, FPR3, FPR2, PPBP, CXCL2, TNF	35	395	19984	17.346	1.77645e-08	1.77646e-08	1.6155e-08
GOTERM_BP_DIRECT	GO:0071222.cellular response to lipopolysaccharide	8	21.0526	5.56383e-07	IL6, CD40, NOS2, IL1B, ZC3H12A, PPBP, CXCL2, TNF	35	296	19984	15.4317	0.00033155	0.000165802	0.00015078
GOTERM_BP_DIRECT	GO:0006955.immune response	9	23.6842	1.3587e-06	CLEC4A1, IL6, CSF3, CSF2, IL1B, IL18, CXCL2, TNF, FYB	35	494	19984	10.4023	0.00080946	0.000269929	0.000245472
GOTERM_BP_DIRECT	GO:0042531.positive regulation of tyrosine phosphorylation of STAT protein	5	13.1579	2.77566e-06	IL6, CD40, CSF2, IL18, TNF	35	58	19984	49.2217	0.00165293	0.00037936	0.000344989
GOTERM_BP_DIRECT	GO:0032757.positive regulation of interleukin-8 production	5	13.1579	3.18255e-06	IL6, NOS2, IL1B, IL18, TNF	35	60	19984	47.581	0.00189501	0.00037936	0.000344989
GOTERM_BP_DIRECT	GO:0010628.positive regulation of gene expression	9	23.6842	5.07148e-06	IL6, CSF2, IL1B, ZC3H12A, ADAM3, LCN2, BLNK, IL18, TNF	35	590	19984	8.70973	0.00301804	0.000503767	0.000458123
GOTERM_BP_DIRECT	GO:0051092.positive regulation of NF-kappaB transcription factor activity	6	15.7895	6.91295e-06	CD40, IL18RAP, IL1B, IL18, IRAK3, TNF	35	159	19984	21.5461	0.00411166	0.000588589	0.00053526
GOTERM_BP_DIRECT	GO:0007165.signal transduction	12	31.5789	1.16237e-05	HCAR2, IL6, IL18RAP, NOS2, SIT1, RASSF4, VMN1R41, FPR3, IRAK3, FPR2, VMN1R50, TNF	35	1393	19984	4.91863	0.00690384	0.000865967	0.000787507
GOTERM_BP_DIRECT	GO:0032635.interleukin-6 production	4	10.5263	3.0916e-05	IL18RAP, IL1B, IL18, TNF	35	36	19984	63.4413	0.0182575	0.00204732	0.00186183
GOTERM_BP_DIRECT	GO:0032755.positive regulation of interleukin-6 production	5	13.1579	3.80809e-05	IL6, NOS2, IL1B, POU2F2, TNF	35	112	19984	25.4898	0.022441	0.00226962	0.00206398
GOTERM_BP_DIRECT	GO:0050796.regulation of insulin secretion	4	10.5263	5.3003e-05	IL6, NOS2, IL1B, TNF	35	43	19984	53.1136	0.0310969	0.0028718	0.0026116
GOTERM_BP_DIRECT	GO:0010573.vascular endothelial growth factor production	3	7.89474	5.86881e-05	IL6, IL1B, TNF	35	7	19984	244.702	0.0343744	0.00291484	0.00265075
GOTERM_BP_DIRECT	GO:0051897.positive regulation of protein kinase B signaling	5	13.1579	7.23264e-05	IL6, CSF3, IL18, FPR2, TNF	35	132	19984	21.6277	0.0421922	0.00331589	0.00301546
GOTERM_BP_DIRECT	GO:0002768.immune response-regulating cell surface receptor signaling pathway	3	7.89474	0.000100394	CD40, FPR3, FPR2	35	9	19984	190.324	0.0580825	0.00417902	0.00380038
GOTERM_BP_DIRECT	GO:0032722.positive regulation of chemokine production	4	10.5263	0.000105177	IL6, IL1B, IL18, TNF	35	54	19984	42.2942	0.0607641	0.00417902	0.00380038
GOTERM_BP_DIRECT	GO:0050766.positive regulation of phagocytosis	4	10.5263	0.000268562	IL1B, FPR3, FPR2, TNF	35	74	19984	30.8633	0.147928	0.00999963	0.00909362
GOTERM_BP_DIRECT	GO:0032496.response to lipopolysaccharide	5	13.1579	0.000293701	NOS2, IL1B, IL10RA, IRAK3, TNF	35	190	19984	15.0256	0.160603	0.00999963	0.00909362
GOTERM_BP_DIRECT	GO:0071407.cellular response to organic cyclic compound	4	10.5263	0.000302002	NOS2, IL1B, IL18, TNF	35	77	19984	29.6609	0.164747	0.00999963	0.00909362
GOTERM_BP_DIRECT	GO:0014068.positive regulation of phosphatidylinositol 3-kinase signaling	4	10.5263	0.000338021	CSF3, IL18, FPR2, TNF	35	80	19984	28.5486	0.182492	0.0106032	0.00964249
GOTERM_BP_DIRECT	GO:0071347.cellular response to interleukin-1	4	10.5263	0.000363507	IL6, CD40, ZC3H12A, CXCL2	35	82	19984	27.8523	0.19482	0.0108325	0.00985104
GOTERM_BP_DIRECT	GO:0043525.positive regulation of neuron apoptotic process	4	10.5263	0.000404006	IL1B, LCN2, IL18, TNF	35	85	19984	26.8692	0.21403	0.0114661	0.0104272
GOTERM_BP_DIRECT	GO:0043065.positive regulation of apoptotic process	6	15.7895	0.000438265	IL6, NOS2, IL1B, LCN2, IL18, TNF	35	382	19984	8.96814	0.229922	0.011873	0.0107973
GOTERM_BP_DIRECT	GO:0050995.negative regulation of lipid catabolic process	3	7.89474	0.000635319	HCAR2, IL1B, TNF	35	22	19984	77.8597	0.315297	0.0164631	0.0149714
GOTERM_BP_DIRECT	GO:0060252.positive regulation of glial cell proliferation	3	7.89474	0.00103299	IL6, IL1B, TNF	35	28	19984	61.1755	0.459887	0.0256525	0.0233283
GOTERM_BP_DIRECT	GO:0001934.positive regulation of protein phosphorylation	5	13.1579	0.00109849	CD40, IL1B, FPR3, FPR2, TNF	35	270	19984	10.5735	0.480589	0.026188	0.0238152
GOTERM_BP_DIRECT	GO:2001240.negative regulation of extrinsic apoptotic signaling pathway in absence of ligand	3	7.89474	0.00143524	CSF2, IL1B, TNF	35	33	19984	51.9065	0.575148	0.0320343	0.0291319
GOTERM_BP_DIRECT	GO:0051091.positive regulation of sequence-specific DNA binding transcription factor activity	4	10.5263	0.00145122	IL6, CSF3, IL1B, TNF	35	132	19984	17.3022	0.579182	0.0320343	0.0291319
GOTERM_BP_DIRECT	GO:0031663.lipopolysaccharide-mediated signaling pathway	3	7.89474	0.00221006	IL1B, IL18, TNF	35	41	19984	41.7784	0.732505	0.0454206	0.0413053
GOTERM_BP_DIRECT	GO:0032609.interferon-gamma production	3	7.89474	0.00221006	IL18RAP, IL18, TNF	35	41	19984	41.7784	0.732505	0.0454206	0.0413053
GOTERM_BP_DIRECT	GO:0019221.cytokine-mediated signaling pathway	4	10.5263	0.00246788	IL6, IL1B, IL10RA, IRAK3	35	159	19984	14.3641	0.770688	0.0490285	0.0445863
GOTERM_BP_DIRECT	GO:0007204.positive regulation of cytosolic calcium ion concentration	4	10.5263	0.00328799	IL1B, FPR3, FPR2, CXCL2	35	176	19984	12.9766	0.859546	0.0632143	0.0574868
GOTERM_BP_DIRECT	GO:0098586.cellular response to virus	3	7.89474	0.00340002	IL6, ZC3H12A, POU2F2	35	51	19984	33.5866	0.868646	0.0633253	0.0575878
GOTERM_BP_DIRECT	GO:0045429.positive regulation of nitric oxide biosynthetic process	3	7.89474	0.00353226	IL6, IL1B, TNF	35	52	19984	32.9407	0.878635	0.0637948	0.0580147
GOTERM_BP_DIRECT	GO:0032715.negative regulation of interleukin-6 production	3	7.89474	0.00394322	ZC3H12A, IRAK3, TNF	35	55	19984	31.1439	0.905088	0.0691223	0.0628595
GOTERM_BP_DIRECT	GO:0008284.positive regulation of cell proliferation	6	15.7895	0.00436108	BST1, IL6, CSF3, CSF2, IL1B, TNF	35	643	19984	5.32788	0.926088	0.0722373	0.0656923
GOTERM_BP_DIRECT	GO:0045944.positive regulation of transcription from RNA polymerase II promoter	8	21.0526	0.00436333	IL6, CD40, CSF3, IL1B, ZC3H12A, IL18, POU2F2, TNF	35	1245	19984	3.66889	0.926188	0.0722373	0.0656923
GOTERM_BP_DIRECT	GO:0046427.positive regulation of JAK-STAT cascade	3	7.89474	0.0046751	IL6, IL10RA, TNF	35	60	19984	28.5486	0.938756	0.0728442	0.0662442
GOTERM_BP_DIRECT	GO:0006915.apoptotic process	6	15.7895	0.0047157	HCAR2, MARCKS, ZC3H12A, LCN2, IRAK3, TNF	35	655	19984	5.23027	0.940227	0.0728442	0.0662442
GOTERM_BP_DIRECT	GO:0042742.defense response to bacterium	5	13.1579	0.00476665	NOS2, LCN2, FPR3, FPR2, TNF	35	405	19984	7.04903	0.942023	0.0728442	0.0662442
GOTERM_BP_DIRECT	GO:0060559.positive regulation of calcidiol 1-monooxygenase activity	2	5.26316	0.00509566	IL1B, TNF	35	3	19984	380.648	0.952393	0.0729681	0.0663569
GOTERM_BP_DIRECT	GO:0043242.negative regulation of protein complex disassembly	2	5.26316	0.00509566	IRAK3, TNF	35	3	19984	380.648	0.952393	0.0729681	0.0663569
GOTERM_BP_DIRECT	GO:0043491.protein kinase B signaling	3	7.89474	0.00514204	CD40, IL1B, TNF	35	63	19984	27.1891	0.953698	0.0729681	0.0663569
GOTERM_BP_DIRECT	GO:0042127.regulation of cell proliferation	4	10.5263	0.005601	IL6, CSF2, NOS2, TNF	35	213	19984	10.7225	0.964831	0.0776325	0.0705987
GOTERM_BP_DIRECT	GO:1901224.positive regulation of NIK/NF-kappaB signaling	3	7.89474	0.00631137	IL1B, IL18, TNF	35	70	19984	24.4702	0.977028	0.0842918	0.0766547
GOTERM_BP_DIRECT	GO:0051384.response to glucocorticoid	3	7.89474	0.00648742	IL6, CXCL2, TNF	35	71	19984	24.1256	0.979331	0.0842918	0.0766547
GOTERM_BP_DIRECT	GO:0001781.neutrophil apoptotic process	2	5.26316	0.0067886	HCAR2, IL6	35	4	19984	285.486	0.982748	0.0842918	0.0766547
GOTERM_BP_DIRECT	GO:0030730.sequestering of triglyceride	2	5.26316	0.0067886	IL1B, TNF	35	4	19984	285.486	0.982748	0.0842918	0.0766547
GOTERM_BP_DIRECT	GO:0035744.T-helper 1 cell cytokine production	2	5.26316	0.0067886	IL18RAP, IL18	35	4	19984	285.486	0.982748	0.0842918	0.0766547
GOTERM_BP_DIRECT	GO:0070374.positive regulation of ERK1 and ERK2 cascade	4	10.5263	0.00777907	IL6, IL1B, FPR3, FPR2	35	240	19984	9.51619	0.990481	0.0927583	0.084354
GOTERM_BP_DIRECT	GO:0070301.cellular response to hydrogen peroxide	3	7.89474	0.00778174	IL6, IL18RAP, LCN2	35	78	19984	21.9604	0.990496	0.0927583	0.084354
GOTERM_BP_DIRECT	GO:0030593.neutrophil chemotaxis	3	7.89474	0.00836922	IL1B, PPBP, CXCL2	35	81	19984	21.1471	0.993323	0.0963649	0.0876338
GOTERM_BP_DIRECT	GO:0035655.interleukin-18-mediated signaling pathway	2	5.26316	0.00847875	IL18RAP, IL18	35	5	19984	228.389	0.993748	0.0963649	0.0876338
GOTERM_BP_DIRECT	GO:0043406.positive regulation of MAP kinase activity	3	7.89474	0.00856936	CD40, IL1B, TNF	35	82	19984	20.8892	0.99408	0.0963649	0.0876338
GOTERM_BP_DIRECT	GO:0032729.positive regulation of interferon-gamma production	3	7.89474	0.0096021	IL1B, IL18, TNF	35	87	19984	19.6887	0.996819	0.105979	0.0963767
GOTERM_BP_DIRECT	GO:0048661.positive regulation of smooth muscle cell proliferation	3	7.89474	0.00981501	IL6, IL18, TNF	35	88	19984	19.4649	0.997201	0.106359	0.0967224
GOTERM_BP_DIRECT	GO:0019722.calcium-mediated signaling	3	7.89474	0.0115932	FPR3, FPR2, TNF	35	96	19984	17.8429	0.999041	0.119712	0.108866
GOTERM_BP_DIRECT	GO:0031622.positive regulation of fever generation	2	5.26316	0.0118507	IL1B, TNF	35	7	19984	163.135	0.999179	0.119712	0.108866
GOTERM_BP_DIRECT	GO:0045630.positive regulation of T-helper 2 cell differentiation	2	5.26316	0.0118507	IL6, IL18	35	7	19984	163.135	0.999179	0.119712	0.108866
GOTERM_BP_DIRECT	GO:0060664.epithelial cell proliferation involved in salivary gland morphogenesis	2	5.26316	0.0118507	IL6, TNF	35	7	19984	163.135	0.999179	0.119712	0.108866
GOTERM_BP_DIRECT	GO:0009615.response to virus	3	7.89474	0.012294	LCN2, IRAK3, TNF	35	99	19984	17.3022	0.999372	0.12212	0.111056
GOTERM_BP_DIRECT	GO:0050729.positive regulation of inflammatory response	3	7.89474	0.0125316	IL1B, IL18, TNF	35	100	19984	17.1291	0.999456	0.12244	0.111346
GOTERM_BP_DIRECT	GO:0033138.positive regulation of peptidyl-serine phosphorylation	3	7.89474	0.0132566	IL6, CSF3, TNF	35	103	19984	16.6302	0.999649	0.127434	0.115888
GOTERM_BP_DIRECT	GO:2000556.positive regulation of T-helper 1 cell cytokine production	2	5.26316	0.0135325	IL1B, IL18	35	8	19984	142.743	0.999703	0.128021	0.116422
GOTERM_BP_DIRECT	GO:1903140.regulation of establishment of endothelial barrier	2	5.26316	0.0152115	IL1B, TNF	35	9	19984	126.883	0.999892	0.141657	0.128822
GOTERM_BP_DIRECT	GO:0000165.MAPK cascade	3	7.89474	0.0160667	IL1B, IL18, TNF	35	114	19984	15.0256	0.999936	0.147319	0.133972
GOTERM_BP_DIRECT	GO:1903799.negative regulation of production of miRNAs involved in gene silencing by miRNA	2	5.26316	0.0185612	ZC3H12A, TNF	35	11	19984	103.813	0.999986	0.165111	0.150152
GOTERM_BP_DIRECT	GO:0002637.regulation of immunoglobulin production	2	5.26316	0.0185612	CD40, TNF	35	11	19984	103.813	0.999986	0.165111	0.150152
GOTERM_BP_DIRECT	GO:1904996.positive regulation of leukocyte adhesion to vascular endothelial cell	2	5.26316	0.0202319	IL6, TNF	35	12	19984	95.1619	0.999995	0.177327	0.16126
GOTERM_BP_DIRECT	GO:0032725.positive regulation of granulocyte macrophage colony-stimulating factor production	2	5.26316	0.0218998	IL1B, IL18	35	13	19984	87.8418	0.999998	0.186461	0.169567
GOTERM_BP_DIRECT	GO:0002430.complement receptor mediated signaling pathway	2	5.26316	0.0218998	FPR3, FPR2	35	13	19984	87.8418	0.999998	0.186461	0.169567
GOTERM_BP_DIRECT	GO:0006935.chemotaxis	3	7.89474	0.0223735	FPR3, FPR2, CXCL2	35	136	19984	12.595	0.999999	0.187263	0.170296
GOTERM_BP_DIRECT	GO:2000347.positive regulation of hepatocyte proliferation	2	5.26316	0.023565	IL18, TNF	35	14	19984	81.5673	0.999999	0.187263	0.170296
GOTERM_BP_DIRECT	GO:0034116.positive regulation of heterotypic cell-cell adhesion	2	5.26316	0.023565	IL1B, TNF	35	14	19984	81.5673	0.999999	0.187263	0.170296
GOTERM_BP_DIRECT	GO:0097398.cellular response to interleukin-17	2	5.26316	0.023565	IL6, IL1B	35	14	19984	81.5673	0.999999	0.187263	0.170296
GOTERM_BP_DIRECT	GO:0071803.positive regulation of podosome assembly	2	5.26316	0.023565	CSF2, TNF	35	14	19984	81.5673	0.999999	0.187263	0.170296
GOTERM_BP_DIRECT	GO:0042119.neutrophil activation	2	5.26316	0.0252274	IL18RAP, IL18	35	15	19984	76.1295	1	0.197538	0.179641
GOTERM_BP_DIRECT	GO:0071356.cellular response to tumor necrosis factor	3	7.89474	0.0255275	IL6, CD40, ZC3H12A	35	146	19984	11.7323	1	0.197538	0.179641
GOTERM_BP_DIRECT	GO:0043123.positive regulation of I-kappaB kinase/NF-kappaB signaling	3	7.89474	0.0258523	CD40, IL1B, TNF	35	147	19984	11.6525	1	0.197538	0.179641
GOTERM_BP_DIRECT	GO:0048143.astrocyte activation	2	5.26316	0.0268871	IL1B, FPR2	35	16	19984	71.3714	1	0.197836	0.179911
GOTERM_BP_DIRECT	GO:0051044.positive regulation of membrane protein ectodomain proteolysis	2	5.26316	0.0268871	IL1B, TNF	35	16	19984	71.3714	1	0.197836	0.179911
GOTERM_BP_DIRECT	GO:0010744.positive regulation of macrophage derived foam cell differentiation	2	5.26316	0.0268871	CSF2, IL18	35	16	19984	71.3714	1	0.197836	0.179911
GOTERM_BP_DIRECT	GO:0070498.interleukin-1-mediated signaling pathway	2	5.26316	0.0285441	IL1B, IRAK3	35	17	19984	67.1731	1	0.207467	0.188669
GOTERM_BP_DIRECT	GO:0010629.negative regulation of gene expression	4	10.5263	0.0291683	NOS2, IL1B, ZC3H12A, TNF	35	395	19984	5.78199	1	0.209449	0.190472
GOTERM_BP_DIRECT	GO:0045766.positive regulation of angiogenesis	3	7.89474	0.0302278	CD40, IL1B, ZC3H12A	35	160	19984	10.7057	1	0.214473	0.195041
GOTERM_BP_DIRECT	GO:0050966.detection of mechanical stimulus involved in sensory perception of pain	2	5.26316	0.0384284	IL18, TNF	35	23	19984	49.6497	1	0.269451	0.245037
GOTERM_BP_DIRECT	GO:0032930.positive regulation of superoxide anion generation	2	5.26316	0.0417014	IL18, FPR2	35	25	19984	45.6777	1	0.288645	0.262493
GOTERM_BP_DIRECT	GO:0050830.defense response to Gram-positive bacterium	3	7.89474	0.0421345	IL1B, IL18, TNF	35	192	19984	8.92143	1	0.288645	0.262493
GOTERM_BP_DIRECT	GO:0010575.positive regulation of vascular endothelial growth factor production	2	5.26316	0.0449636	IL6, IL1B	35	27	19984	42.2942	1	0.301826	0.27448
GOTERM_BP_DIRECT	GO:0090026.positive regulation of monocyte chemotaxis	2	5.26316	0.0465907	FPR3, FPR2	35	28	19984	40.7837	1	0.301826	0.27448
GOTERM_BP_DIRECT	GO:1900017.positive regulation of cytokine production involved in inflammatory response	2	5.26316	0.0465907	IL6, TNF	35	28	19984	40.7837	1	0.301826	0.27448
GOTERM_BP_DIRECT	GO:0032740.positive regulation of interleukin-17 production	2	5.26316	0.0465907	IL6, IL18	35	28	19984	40.7837	1	0.301826	0.27448
GOTERM_BP_DIRECT	GO:0030224.monocyte differentiation	2	5.26316	0.0465907	CSF2, THOC5	35	28	19984	40.7837	1	0.301826	0.27448
GOTERM_BP_DIRECT	GO:0007606.sensory perception of chemical stimulus	2	5.26316	0.0498367	VMN1R41, VMN1R50	35	30	19984	38.0648	1	0.319384	0.290446
GOTERM_BP_DIRECT	GO:0001774.microglial cell activation	2	5.26316	0.0514557	FPR2, TNF	35	31	19984	36.8369	1	0.319454	0.29051
GOTERM_BP_DIRECT	GO:0045662.negative regulation of myoblast differentiation	2	5.26316	0.0514557	IL18, TNF	35	31	19984	36.8369	1	0.319454	0.29051
GOTERM_BP_DIRECT	GO:1900745.positive regulation of p38MAPK cascade	2	5.26316	0.0514557	IL1B, ZC3H12A	35	31	19984	36.8369	1	0.319454	0.29051
GOTERM_BP_DIRECT	GO:0043122.regulation of I-kappaB kinase/NF-kappaB signaling	2	5.26316	0.0546857	IL1B, TNF	35	33	19984	34.6043	1	0.329219	0.29939
GOTERM_BP_DIRECT	GO:0045840.positive regulation of mitotic nuclear division	2	5.26316	0.0546857	IL1B, TNF	35	33	19984	34.6043	1	0.329219	0.29939
GOTERM_BP_DIRECT	GO:0050900.leukocyte migration	2	5.26316	0.0546857	IL1B, TNF	35	33	19984	34.6043	1	0.329219	0.29939
GOTERM_BP_DIRECT	GO:2000379.positive regulation of reactive oxygen species metabolic process	2	5.26316	0.057905	ZC3H12A, LCN2	35	35	19984	32.6269	1	0.341697	0.310738
GOTERM_BP_DIRECT	GO:0070555.response to interleukin-1	2	5.26316	0.057905	IL1B, IRAK3	35	35	19984	32.6269	1	0.341697	0.310738
GOTERM_BP_DIRECT	GO:0045089.positive regulation of innate immune response	2	5.26316	0.0595106	FPR3, FPR2	35	36	19984	31.7206	1	0.347729	0.316223
GOTERM_BP_DIRECT	GO:0002376.immune system process	4	10.5263	0.0610777	CD40, SIT1, ZC3H12A, LCN2	35	532	19984	4.29302	1	0.350228	0.318496
GOTERM_BP_DIRECT	GO:0008625.extrinsic apoptotic signaling pathway via death domain receptors	2	5.26316	0.0611136	IL18, TNF	35	37	19984	30.8633	1	0.350228	0.318496
GOTERM_BP_DIRECT	GO:0042113.B cell activation	2	5.26316	0.0643117	CD40, BLNK	35	39	19984	29.2806	1	0.361602	0.328839
GOTERM_BP_DIRECT	GO:0050807.regulation of synapse organization	2	5.26316	0.0643117	IL10RA, TNF	35	39	19984	29.2806	1	0.361602	0.328839
GOTERM_BP_DIRECT	GO:0042832.defense response to protozoan	2	5.26316	0.0659068	IL6, CD40	35	40	19984	28.5486	1	0.367107	0.333845
GOTERM_BP_DIRECT	GO:1904646.cellular response to beta-amyloid	2	5.26316	0.0722606	FPR3, FPR2	35	44	19984	25.9532	1	0.398772	0.362641
GOTERM_BP_DIRECT	GO:0071345.cellular response to cytokine stimulus	2	5.26316	0.0754218	CSF3, NOS2	35	46	19984	24.8248	1	0.412398	0.375033
GOTERM_BP_DIRECT	GO:0030335.positive regulation of cell migration	3	7.89474	0.076436	CSF2, IL1B, MMP3	35	269	19984	6.36771	1	0.413433	0.375975
GOTERM_BP_DIRECT	GO:0097192.extrinsic apoptotic signaling pathway in absence of ligand	2	5.26316	0.0769985	IL1B, LCN2	35	47	19984	24.2967	1	0.413433	0.375975
GOTERM_BP_DIRECT	GO:0030890.positive regulation of B cell proliferation	2	5.26316	0.080144	BST1, CD40	35	49	19984	23.305	1	0.418998	0.381036
GOTERM_BP_DIRECT	GO:0010718.positive regulation of epithelial to mesenchymal transition	2	5.26316	0.080144	IL6, IL1B	35	49	19984	23.305	1	0.418998	0.381036
GOTERM_BP_DIRECT	GO:0042177.negative regulation of protein catabolic process	2	5.26316	0.080144	NOS2, IRAK3	35	49	19984	23.305	1	0.418998	0.381036
GOTERM_BP_DIRECT	GO:0043407.negative regulation of MAP kinase activity	2	5.26316	0.0817129	IL1B, IRAK3	35	50	19984	22.8389	1	0.423486	0.385116
GOTERM_BP_DIRECT	GO:0007254.JNK cascade	2	5.26316	0.0864039	IL1B, TNF	35	53	19984	21.5461	1	0.436413	0.396872
GOTERM_BP_DIRECT	GO:0042307.positive regulation of protein import into nucleus	2	5.26316	0.0864039	IL6, ZC3H12A	35	53	19984	21.5461	1	0.436413	0.396872
GOTERM_BP_DIRECT	GO:0031640.killing of cells of other organism	2	5.26316	0.0864039	PPBP, CXCL2	35	53	19984	21.5461	1	0.436413	0.396872
GOTERM_BP_DIRECT	GO:0070098.chemokine-mediated signaling pathway	2	5.26316	0.0879623	PPBP, CXCL2	35	54	19984	21.1471	1	0.440551	0.400635
GOTERM_BP_DIRECT	GO:0007193.adenylate cyclase-inhibiting G-protein coupled receptor signaling pathway	2	5.26316	0.0895183	FPR3, FPR2	35	55	19984	20.7626	1	0.440933	0.400983
GOTERM_BP_DIRECT	GO:0031334.positive regulation of protein complex assembly	2	5.26316	0.0895183	MMP3, TNF	35	55	19984	20.7626	1	0.440933	0.400983
GOTERM_BP_DIRECT	GO:0043507.positive regulation of JUN kinase activity	2	5.26316	0.0926223	IL1B, TNF	35	57	19984	20.0341	1	0.452483	0.411486
GOTERM_BP_DIRECT	GO:0071466.cellular response to xenobiotic stimulus	2	5.26316	0.0957162	NOS2, IL1B	35	59	19984	19.355	1	0.463795	0.421774

## Sheet: EnrichrKG_piMϕ_processes_24h
Top 10 deregulated biological proceses predicted by EnrichrKG software with gene expression data of piMϕ treated with rTsCRT at 24h
Term	Library	p-value	q-value	z-score	combined score
cytokine-mediated signaling pathway (GO:0019221)	GO_Biological_Process_2021	1.7038e-16	7.9342e-14	55.85	2028
inflammatory response (GO:0006954)	GO_Biological_Process_2021	2.3087e-16	7.9342e-14	90.22	3248
cellular response to cytokine stimulus (GO:0071345)	GO_Biological_Process_2021	3.2166e-16	7.9342e-14	60.08	2143
regulation of interleukin-6 production (GO:0032675)	GO_Biological_Process_2021	1.9984e-11	3.6971e-09	90.05	2218
cellular response to lipopolysaccharide (GO:0071222)	GO_Biological_Process_2021	3.7113e-11	5.4928e-09	82.04	1970
positive regulation of DNA-binding transcription factor activity (GO:0051091)	GO_Biological_Process_2021	1.2882e-10	1.5888e-08	47.39	1079
positive regulation of NF-kappaB transcription factor activity (GO:0051092)	GO_Biological_Process_2021	2.2662e-10	2.3957e-08	62.53	1389
response to lipopolysaccharide (GO:0032496)	GO_Biological_Process_2021	2.7111e-10	2.5077e-08	60.87	1341
positive regulation of neuroinflammatory response (GO:0150078)	GO_Biological_Process_2021	5.4006e-10	4.4405e-08	554.7	11840
positive regulation of cytokine production (GO:0001819)	GO_Biological_Process_2021	1.4857e-09	1.0994e-07	34.34	698

## Sheet: DAVID_piMϕ_processes_48h
Deregulated biological proceses predicted by DAVID software with gene expression data of piMϕ treated with rTsCRT at 48h
Category	Term	Count	%	PValue	Genes	List Total	Pop Hits	Pop Total	Fold Enrichment	Bonferroni	Benjamini	FDR
GOTERM_BP_DIRECT	GO:0045766.positive regulation of angiogenesis	9	9.89011	2.22121e-08	C3, CCL24, IL1A, IL1B, CYBB, CTSH, ADM, MMP9, PGF	60	160	19984	18.735	1.72587e-05	1.72588e-05	1.67257e-05
GOTERM_BP_DIRECT	GO:0006954.inflammatory response	11	12.0879	2.15377e-07	C3, CCL24, IL1A, IL1B, CCRL2, CYBB, TLR8, FPR3, PPARG, FPR2, PPBP	60	395	19984	9.27527	0.000167334	8.36741e-05	8.10896e-05
GOTERM_BP_DIRECT	GO:0006955.immune response	10	10.989	1.34295e-05	CLEC4A1, CCL24, IL1A, IL1B, CCRL2, CD28, TLR8, PRG4, CST7, FYB	60	494	19984	6.74224	0.0103805	0.00347824	0.0033708
GOTERM_BP_DIRECT	GO:0002376.immune system process	9	9.89011	0.000160841	ADGRE1, C3, DCSTAMP, OAS2, LCN2, IRF7, HP, TLR8, MASP1	60	532	19984	5.63459	0.117488	0.0312433	0.0302783
GOTERM_BP_DIRECT	GO:0006935.chemotaxis	5	5.49451	0.0006989	CCL24, CCRL2, FPR3, FPR2, EAR1	60	136	19984	12.2451	0.419134	0.0916181	0.0887882
GOTERM_BP_DIRECT	GO:0070374.positive regulation of ERK1 and ERK2 cascade	6	6.59341	0.000707476	C3, CCL24, IL1A, IL1B, FPR3, FPR2	60	240	19984	8.32667	0.422994	0.0916181	0.0887882
GOTERM_BP_DIRECT	GO:0045087.innate immune response	9	9.89011	0.000916672	C3, OAS2, LCN2, IRF7, CYBB, TLR8, SLA, MASP1, WFDC17	60	691	19984	4.33806	0.509623	0.101751	0.0986077
GOTERM_BP_DIRECT	GO:0030335.positive regulation of cell migration	6	6.59341	0.0011781	CCL24, PLAU, IL1B, CTSH, SOD2, MMP9	60	269	19984	7.429	0.599852	0.103396	0.100203
GOTERM_BP_DIRECT	GO:0001934.positive regulation of protein phosphorylation	6	6.59341	0.00119764	C3, IL1B, FPR3, FPR2, MMP9, PGF	60	270	19984	7.40148	0.60589	0.103396	0.100203
GOTERM_BP_DIRECT	GO:0050766.positive regulation of phagocytosis	4	4.3956	0.0013654	C3, IL1B, FPR3, FPR2	60	74	19984	18.0036	0.654111	0.106091	0.102814
GOTERM_BP_DIRECT	GO:0009617.response to bacterium	6	6.59341	0.00166624	C3, ABCD2, OAS2, LCN2, HP, USP18	60	291	19984	6.86735	0.726306	0.115443	0.111877
GOTERM_BP_DIRECT	GO:0007204.positive regulation of cytosolic calcium ion concentration	5	5.49451	0.00181448	IL1B, CCRL2, FPR3, ADM, FPR2	60	176	19984	9.46212	0.756133	0.115443	0.111877
GOTERM_BP_DIRECT	GO:0007507.heart development	6	6.59341	0.00193148	RPS6KA2, PPARG, ADM, SOD2, MMP9, ZFP36L1	60	301	19984	6.6392	0.777363	0.115443	0.111877
GOTERM_BP_DIRECT	GO:0042493.response to drug	6	6.59341	0.00262244	LCN2, CYBB, PPARG, SOD2, MMP9, PGF	60	323	19984	6.187	0.870011	0.139592	0.135281
GOTERM_BP_DIRECT	GO:0010575.positive regulation of vascular endothelial growth factor production	3	3.2967	0.00286832	C3, IL1A, IL1B	60	27	19984	37.0074	0.892674	0.139592	0.135281
GOTERM_BP_DIRECT	GO:0019722.calcium-mediated signaling	4	4.3956	0.00287449	CCRL2, CACNA1D, FPR3, FPR2	60	96	19984	13.8778	0.893189	0.139592	0.135281
GOTERM_BP_DIRECT	GO:0001666.response to hypoxia	5	5.49451	0.00326181	PLAU, ADM, ANGPTL4, SOD2, PGF	60	207	19984	8.04509	0.921021	0.149084	0.144479
GOTERM_BP_DIRECT	GO:0007166.cell surface receptor signaling pathway	5	5.49451	0.00392317	ADGRE1, MS4A7, MS4A14, FPR3, FPR2	60	218	19984	7.63914	0.952844	0.16935	0.164119
GOTERM_BP_DIRECT	GO:0045840.positive regulation of mitotic nuclear division	3	3.2967	0.004266	IL1A, IL1B, CD28	60	33	19984	30.2788	0.963911	0.174457	0.169068
GOTERM_BP_DIRECT	GO:0045089.positive regulation of innate immune response	3	3.2967	0.00506132	TLR8, FPR3, FPR2	60	36	19984	27.7556	0.980603	0.189826	0.183962
GOTERM_BP_DIRECT	GO:0043065.positive regulation of apoptotic process	6	6.59341	0.00534452	RPS6KA2, IL1B, LCN2, PPARG, ADM, MMP9	60	382	19984	5.23141	0.984452	0.189826	0.183962
GOTERM_BP_DIRECT	GO:0050728.negative regulation of inflammatory response	4	4.3956	0.00537473	FPR3, PPARG, FPR2, AOAH	60	120	19984	11.1022	0.984815	0.189826	0.183962
GOTERM_BP_DIRECT	GO:0032743.positive regulation of interleukin-2 production	3	3.2967	0.0065258	IL1A, IL1B, CD28	60	41	19984	24.3707	0.993824	0.220306	0.213502
GOTERM_BP_DIRECT	GO:0050873.brown fat cell differentiation	3	3.2967	0.00683916	RGS2, LAMB3, PPARG	60	42	19984	23.7905	0.995167	0.220306	0.213502
GOTERM_BP_DIRECT	GO:0009409.response to cold	3	3.2967	0.00715925	PPARG, ADM, SOD2	60	43	19984	23.2372	0.996238	0.220306	0.213502
GOTERM_BP_DIRECT	GO:0006508.proteolysis	7	7.69231	0.00754843	C3, PLAU, HP, CTSH, MASP1, MMP9, USP18	60	587	19984	3.97183	0.997226	0.220306	0.213502
GOTERM_BP_DIRECT	GO:0010628.positive regulation of gene expression	7	7.69231	0.0077313	IL1A, RPS6KA2, IL1B, LCN2, CD28, CTSH, PPARG	60	590	19984	3.95164	0.997596	0.220306	0.213502
GOTERM_BP_DIRECT	GO:0008285.negative regulation of cell proliferation	6	6.59341	0.00838018	IL1A, RPS6KA2, IL1B, PPARG, ADM, SOD2	60	426	19984	4.69108	0.998554	0.220306	0.213502
GOTERM_BP_DIRECT	GO:0097192.extrinsic apoptotic signaling pathway in absence of ligand	3	3.2967	0.00850604	IL1A, IL1B, LCN2	60	47	19984	21.2596	0.99869	0.220306	0.213502
GOTERM_BP_DIRECT	GO:0051781.positive regulation of cell division	3	3.2967	0.00850604	IL1A, IL1B, PGF	60	47	19984	21.2596	0.99869	0.220306	0.213502
GOTERM_BP_DIRECT	GO:0071356.cellular response to tumor necrosis factor	4	4.3956	0.00921292	NFKBIA, DCSTAMP, CCL24, ZFP36L1	60	146	19984	9.12511	0.999247	0.225677	0.218707
GOTERM_BP_DIRECT	GO:0043407.negative regulation of MAP kinase activity	3	3.2967	0.00958476	RGS2, IL1B, PPARG	60	50	19984	19.984	0.999438	0.225677	0.218707
GOTERM_BP_DIRECT	GO:0031100.animal organ regeneration	3	3.2967	0.00958476	PPARG, ADM, PGF	60	50	19984	19.984	0.999438	0.225677	0.218707
GOTERM_BP_DIRECT	GO:0032728.positive regulation of interferon-beta production	3	3.2967	0.00995718	OAS2, IRF7, TLR8	60	51	19984	19.5922	0.99958	0.227551	0.220522
GOTERM_BP_DIRECT	GO:0070098.chemokine-mediated signaling pathway	3	3.2967	0.0111125	CCL24, CCRL2, PPBP	60	54	19984	18.5037	0.999831	0.242045	0.234569
GOTERM_BP_DIRECT	GO:0009410.response to xenobiotic stimulus	4	4.3956	0.0112144	LCN2, CYBB, SOD2, MMP9	60	157	19984	8.48577	0.999844	0.242045	0.234569
GOTERM_BP_DIRECT	GO:0001660.fever generation	2	2.1978	0.0146764	IL1A, IL1B	60	5	19984	133.227	0.99999	0.297081	0.287905
GOTERM_BP_DIRECT	GO:0050999.regulation of nitric-oxide synthase activity	2	2.1978	0.0146764	IL1A, IL1B	60	5	19984	133.227	0.99999	0.297081	0.287905
GOTERM_BP_DIRECT	GO:0043491.protein kinase B signaling	3	3.2967	0.0149114	IL1B, CD28, ZFP36L1	60	63	19984	15.8603	0.999991	0.297081	0.287905
GOTERM_BP_DIRECT	GO:0007249.I-kappaB kinase/NF-kappaB signaling	3	3.2967	0.0153635	NFKBIA, IL1B, TLR8	60	64	19984	15.6125	0.999994	0.298436	0.289218
GOTERM_BP_DIRECT	GO:0032496.response to lipopolysaccharide	4	4.3956	0.0186292	NFKBIA, IL1B, ADM, SOD2	60	190	19984	7.01193	1	0.353045	0.34214
GOTERM_BP_DIRECT	GO:0033092.positive regulation of immature T cell proliferation in thymus	2	2.1978	0.0204874	IL1A, IL1B	60	7	19984	95.1619	1	0.379018	0.36731
GOTERM_BP_DIRECT	GO:0071407.cellular response to organic cyclic compound	3	3.2967	0.0217609	NFKBIA, IL1B, PPARG	60	77	19984	12.9766	1	0.393215	0.381069
GOTERM_BP_DIRECT	GO:1903979.negative regulation of microglial cell activation	2	2.1978	0.0233803	PPARG, CST7	60	8	19984	83.2667	1	0.394924	0.382726
GOTERM_BP_DIRECT	GO:1905461.positive regulation of vascular associated smooth muscle cell apoptotic process	2	2.1978	0.0233803	PPARG, SOD2	60	8	19984	83.2667	1	0.394924	0.382726
GOTERM_BP_DIRECT	GO:0060712.spongiotrophoblast layer development	2	2.1978	0.0233803	ADM, ZFP36L1	60	8	19984	83.2667	1	0.394924	0.382726
GOTERM_BP_DIRECT	GO:0030593.neutrophil chemotaxis	3	3.2967	0.0239163	CCL24, IL1B, PPBP	60	81	19984	12.3358	1	0.395382	0.383169
GOTERM_BP_DIRECT	GO:0002768.immune response-regulating cell surface receptor signaling pathway	2	2.1978	0.0262648	FPR3, FPR2	60	9	19984	74.0148	1	0.425162	0.412029
GOTERM_BP_DIRECT	GO:0045657.positive regulation of monocyte differentiation	2	2.1978	0.0291409	DCSTAMP, ZFP36L1	60	10	19984	66.6133	1	0.435433	0.421983
GOTERM_BP_DIRECT	GO:0046321.positive regulation of fatty acid oxidation	2	2.1978	0.0291409	DGAT1, PPARG	60	10	19984	66.6133	1	0.435433	0.421983
GOTERM_BP_DIRECT	GO:0010745.negative regulation of macrophage derived foam cell differentiation	2	2.1978	0.0291409	NFKBIA, PPARG	60	10	19984	66.6133	1	0.435433	0.421983
GOTERM_BP_DIRECT	GO:0050665.hydrogen peroxide biosynthetic process	2	2.1978	0.0291409	CYBB, SOD2	60	10	19984	66.6133	1	0.435433	0.421983
GOTERM_BP_DIRECT	GO:0042742.defense response to bacterium	5	5.49451	0.0315839	OAS2, LCN2, HP, FPR3, FPR2	60	405	19984	4.11193	1	0.463031	0.448729
GOTERM_BP_DIRECT	GO:0009615.response to virus	3	3.2967	0.0346233	OAS2, LCN2, TLR8	60	99	19984	10.0929	1	0.480705	0.465857
GOTERM_BP_DIRECT	GO:1903028.positive regulation of opsonization	2	2.1978	0.0348681	C3, MASP1	60	12	19984	55.5111	1	0.480705	0.465857
GOTERM_BP_DIRECT	GO:0032308.positive regulation of prostaglandin secretion	2	2.1978	0.0348681	IL1A, IL1B	60	12	19984	55.5111	1	0.480705	0.465857
GOTERM_BP_DIRECT	GO:0050729.positive regulation of inflammatory response	3	3.2967	0.035264	NFKBIA, CCL24, IL1B	60	100	19984	9.992	1	0.480705	0.465857
GOTERM_BP_DIRECT	GO:0002430.complement receptor mediated signaling pathway	2	2.1978	0.0377193	FPR3, FPR2	60	13	19984	51.241	1	0.505308	0.4897
GOTERM_BP_DIRECT	GO:0032755.positive regulation of interleukin-6 production	3	3.2967	0.0433043	IL1A, IL1B, TLR8	60	112	19984	8.92143	1	0.570295	0.55268
GOTERM_BP_DIRECT	GO:0060100.positive regulation of phagocytosis, engulfment	2	2.1978	0.0462231	C3, PPARG	60	16	19984	41.6333	1	0.588776	0.57059
GOTERM_BP_DIRECT	GO:0048143.astrocyte activation	2	2.1978	0.0462231	IL1B, FPR2	60	16	19984	41.6333	1	0.588776	0.57059
GOTERM_BP_DIRECT	GO:0032760.positive regulation of tumor necrosis factor production	3	3.2967	0.0490073	IL1A, OAS2, CYBB	60	120	19984	8.32667	1	0.614172	0.595201
GOTERM_BP_DIRECT	GO:0007165.signal transduction	9	9.89011	0.0511786	ADGRE1, RASSF4, CCRL2, SH2D3C, TLR8, FPR3, PPARG, FPR2, SRGAP3	60	1393	19984	2.1519	1	0.629506	0.610061
GOTERM_BP_DIRECT	GO:0010888.negative regulation of lipid storage	2	2.1978	0.0518512	NFKBIA, PPARG	60	18	19984	37.0074	1	0.629506	0.610061
GOTERM_BP_DIRECT	GO:0045745.positive regulation of G-protein coupled receptor protein signaling pathway	2	2.1978	0.054653	C3, FPR2	60	19	19984	35.0596	1	0.653313	0.633134
GOTERM_BP_DIRECT	GO:0042554.superoxide anion generation	2	2.1978	0.0574466	CYBB, SOD2	60	20	19984	33.3067	1	0.676304	0.655414
GOTERM_BP_DIRECT	GO:0035234.ectopic germ cell programmed cell death	2	2.1978	0.0602322	IL1A, IL1B	60	21	19984	31.7206	1	0.688241	0.666983
GOTERM_BP_DIRECT	GO:0006801.superoxide metabolic process	2	2.1978	0.0602322	CYBB, SOD2	60	21	19984	31.7206	1	0.688241	0.666983
GOTERM_BP_DIRECT	GO:0006629.lipid metabolic process	6	6.59341	0.0632779	C3, HSD11B1, ABCD2, DGAT1, ANGPTL4, AOAH	60	728	19984	2.74505	1	0.712565	0.690555
GOTERM_BP_DIRECT	GO:0032874.positive regulation of stress-activated MAPK cascade	2	2.1978	0.0712937	IL1A, IL1B	60	25	19984	26.6453	1	0.79136	0.766916
GOTERM_BP_DIRECT	GO:0032727.positive regulation of interferon-alpha production	2	2.1978	0.0767763	IRF7, TLR8	60	27	19984	24.6716	1	0.828544	0.802952
GOTERM_BP_DIRECT	GO:0035902.response to immobilization stress	2	2.1978	0.0767763	PPARG, SOD2	60	27	19984	24.6716	1	0.828544	0.802952
GOTERM_BP_DIRECT	GO:0090026.positive regulation of monocyte chemotaxis	2	2.1978	0.0795057	FPR3, FPR2	60	28	19984	23.7905	1	0.83481	0.809024
GOTERM_BP_DIRECT	GO:0060337.type I interferon signaling pathway	2	2.1978	0.0795057	OAS2, IRF7	60	28	19984	23.7905	1	0.83481	0.809024
GOTERM_BP_DIRECT	GO:0035987.endodermal cell differentiation	2	2.1978	0.0822271	LAMB3, MMP9	60	29	19984	22.9701	1	0.851873	0.82556
GOTERM_BP_DIRECT	GO:0010875.positive regulation of cholesterol efflux	2	2.1978	0.093034	NFKBIA, PPARG	60	33	19984	20.1859	1	0.938798	0.9098
GOTERM_BP_DIRECT	GO:0050900.leukocyte migration	2	2.1978	0.093034	IL1B, MMP9	60	33	19984	20.1859	1	0.938798	0.9098
GOTERM_BP_DIRECT	GO:1904706.negative regulation of vascular smooth muscle cell proliferation	2	2.1978	0.0957162	PPARG, SOD2	60	34	19984	19.5922	1	0.941411	0.912333
GOTERM_BP_DIRECT	GO:0071276.cellular response to cadmium ion	2	2.1978	0.0957162	CYBB, MMP9	60	34	19984	19.5922	1	0.941411	0.912333
GOTERM_BP_DIRECT	GO:2000379.positive regulation of reactive oxygen species metabolic process	2	2.1978	0.0983905	PLAU, LCN2	60	35	19984	19.0324	1	0.94382	0.914667
GOTERM_BP_DIRECT	GO:0043388.positive regulation of DNA binding	2	2.1978	0.0983905	PPARG, MMP9	60	35	19984	19.0324	1	0.94382	0.914667

## Sheet: EnrichrKG_piMϕ_processes_48h
Top 10 deregulated biological proceses predicted by EnrichrKG software with gene expression data of piMϕ treated with rTsCRT at 48h
Term	Library	p-value	q-value	z-score	combined score
inflammatory response (GO:0006954)	GO_Biological_Process_2021	1.7189e-12	1.1465e-09	40.8	1105
innate immune response (GO:0045087)	GO_Biological_Process_2021	1.8912e-08	5.9961e-06	22.31	396.7
cytokine-mediated signaling pathway (GO:0019221)	GO_Biological_Process_2021	2.6969e-08	5.9961e-06	14.4	251
neutrophil degranulation (GO:0043312)	GO_Biological_Process_2021	6.6845e-07	7.6663e-05	13.74	195.3
neutrophil activation involved in immune response (GO:0002283)	GO_Biological_Process_2021	7.115e-07	7.6663e-05	13.62	192.8
neutrophil mediated immunity (GO:0002446)	GO_Biological_Process_2021	7.4532e-07	7.6663e-05	13.53	190.9
regulation of inflammatory response (GO:0050727)	GO_Biological_Process_2021	8.0456e-07	7.6663e-05	22.81	320.1
positive regulation of vascular endothelial growth factor production (GO:0010575)	GO_Biological_Process_2021	8.3544e-06	0.0005893	93.79	1097
cellular response to cytokine stimulus (GO:0071345)	GO_Biological_Process_2021	9.0237e-06	0.0005893	11.49	133.5
positive regulation of interleukin-2 production (GO:0032743)	GO_Biological_Process_2021	9.4338e-06	0.0005893	89.71	1038
